# Supplementary material for: MicroRNAs and their targets in cucumber shoot apices in response to temperature and photoperiod
Source: BMC Genomics. 2018 Nov 15;19:819. doi: 10.1186/s12864-018-5204-x (PMC6238408; doi:10.1186/s12864-018-5204-x)
Supplement: Supplementary file 1 — Table S1. summary of sRNA sequencing data. Table S2. summary of known miRNAs. Table S3. summary of novel miRNAs. Table S4. expression levels of known miRNAs in cucumber shoot tips grown in four temperature-photoperiod conditions. Table S5. expression levels of novel miRNAs in cucumber shoot tips grown in four temperature-photoperiod conditions. Table S6. targets of known miRNAs predicted by psRobot. Table S7. targets of novel miRNAs predicted by psRobot. Table S8. targets of known miRNAs predicted by TargetFinder. Table S9. targets of novel miRNAs predicted by TargetFinder. Table S10. targets of known miRNAs predicted by both psRobot and TargetFinder (intersection). Table S11. targets of novel miRNAs predicted by both psRobot and TargetFinder (intersection). Table S12. targets identified by degradome sequencing. Table S13. GO term enrichment of targets. Table S14. KEGG classification of miRNA targets. Table S15. statistics of transcriptome sequencing for each sample. Table S16. differentially expressed degradome confirmed targets. Table S17. targets (degradome proven) of the temperature and photoperiod affected miRNAs. Table S18. functional annotations (computer predicted targets) of the temperature and photoperiod affected miRNAs. (XLSX 1042 kb) [file 12864_2018_5204_MOESM1_ESM.xlsx]

## Sheet: table S1
Table S1 Summary of sRNA sequencing data
sample	total reads	clean reads
HL-1	17182571	16909756
HL-2	16921729	16693247
HL-3	17127467	16936865
HS-1	17907953	17610485
HS-2	17807169	17412267
HS-3	18097059	16906492
LL-1	17301010	16868205
LL-2	17869960	17659346
LL-3	16983611	16634520
LS-1	17809772	17298349
LS-2	17133711	16943422
LS-3	17109564	16837221
total	209251576	204710175

## Sheet: table S2
Table S2 Summary of known miRNAs
miRNA family	miRNA member	location	mfe	count	mature sequence(5p)	count(5p)	mature sequence(3p)	count(3p)	pre-miRNA sequence	struct
csa-miR156	csa-miR156a	Chr1:13072547:13072672:+	-52.41	155294	TGACAGAAGAGAGTGAGCAC	155166	TGCTCACTTCTCTTTCTGTCAGC	128	AGAGCAAAAGGGCAGGAGAGTGACAGAAGAGAGTGAGCACACGCTGCAGCCAAATGTATGAAAGGCATACCTTTGCGGGTGCGTGCTCACTTCTCTTTCTGTCAGCTTCCCCGTAATTTTCCCTTC	.......((((((.((..((((((((((((((((((((((.((((...((.(((.(((((.....))))).))))).)))).)))))))).)))).)))))))).))..)).).......))))).
	csa-miR156b	Chr1:22344996:22345100:+	-51.7	15055	TGACAGAAGAGAGGGAGCAC	15055	-	-	TCAAGGAAGGTGACAGAAGAGAGGGAGCACACATAGTTATTTTCTTGCATGGCCGCTTATGCTAGATATTCTGTGTGCTTTCTCTCTCTCTGTCACCAGTCGTAA	....((..(((((((((((((((..((((((((.(((.....(((.((((((....)))))).))).))).))))))))..)))))).)))))))))..))....
	csa-miR156c	Chr2:1701691:1701827:+	-52.31	155095	TGACAGAAGAGAGTGAGCAC	155089	-	-	TTGAAAGAGCTGACAGAAGAGAGTGAGCACACACTAAACCTAATTGTATGAGAAATTTTTCTTAAAAAAAGTTGAAAGTTCATACCTTTACTTAGTATGTGCTCATTTCTCTTTCTGTCAGGCCCCTTCTCTTTCTT	..(((((((((((((((((((((((((((((.(((((...(((..(((((((.(((((((......))))))).....)))))))..))).))))).)))))))).))))).))))))))).......)))))))..
	csa-miR156d	Chr2:19844364:19844487:+	-49.8	249844	TGACAGAAGAGAGTGAGCAC	249834	GCTCACTTCTCTCTCTGTCAGA	9	TCACTGTCCCTTGGATAATTTGACAGAAGAGAGTGAGCACCCAGAGGCAGTTGCTATAAAGTGTATATCAATACTTTTGCGTGCTCACTTCTCTCTCTGTCAGATTCGTTAAACGGATCCAGTT	..(((((((.((.(((((((((((((((((((((((((((.((((((..((((.((((.....)))).)))).)))))).)))))))).))))).))))))))))).))).)).)))..)))).
	csa-miR156e	Chr4:22021956:22022084:+	-69.9	155113	TGACAGAAGAGAGTGAGCAC	155107	GCTTACTCTCTATCTGTCACC	6	GAGTAAGGGGAAGGGGGAGGTGACAGAAGAGAGTGAGCACATAAGGTAACTTTCTTGCATGTTAGGGTTCATGCTTGAAGCTTTATGTGCTTACTCTCTATCTGTCACCCACCAAAATCTCTCTCTCTC	(((..(((((....((..(((((((((((((((((((((((((((((....(((..(((((........)))))..))))))))))))))))))))))).)))))))))..))....)))))..)))..
	csa-miR156f	Chr4:22620572:22620695:-	-54.2	251859	TGACAGAAGAGAGTGAGCAC	251664	GCTCACTTCTCTTTCTGTCAGTT	193	GTGTTAGTAAAATTAGAAGTTGACAGAAGAGAGTGAGCACACAGAGGCTTTTGGTATAATAATATGCCATTGCTCTTGTGTGCTCACTTCTCTTTCTGTCAGTTTCCCTTGCCAATTCCTTTCC	...............(((..((((((((((((((((((((((((..((...(((((((....)))))))..))..)))))))))))).)))).))))))))..)))..................
	csa-miR156g	Chr6:16464230:16464381:-	-60.4	15057	TGACAGAAGAGAGGGAGCAC	15055	GCTCTCTATCTCTCTGTCACC	2	AATTAGGGGGTGACAGAAGAGAGGGAGCACACATAGTTGTTTTCTTGCATATGCAAAATATAATGTTGTGTTCATTCATTATTAACTTTCAATAAATGATATCAATGCTCGAAGCTTTGTGTGCTCTCTATCTCTCTGTCACCCCTCTAACC	..((((((((((((((((((.((((((((((((.((((......((((....))))........((((...(((((.(((..........))).)))))...))))......)))).)))))))))))).))).))))))))))).))))..
csa-miR157	csa-miR157a	Chr1:2522412:2522613:+	-63.9	1159469	TTGACAGAAGATAGAGAGCAC	1159310	GCTCTCTATGCTTCTGTCATC	158	GGAACATATGTGATATGTTGTTGACAGAAGATAGAGAGCACAGATGATGATATGCAAAAACTCATCATCATTATCATTGTTATCAATACTATTCTTTGTTTTTTAGGGTTTAGAAATTTGGAGAGAGACATTATCATTATTATGCATTTCACTCCATTTGTGCTCTCTATGCTTCTGTCATCACTCTCTTCACCCCTTCCTT	((((.....((((...(.((.(((((((((((((((((((((((((((((((((........))).))))))))).............(((..(((((.....)))))..))).....(((((.(((((((..........)))..)))).)))))..)))))))))))).))))))))).))..)...))))...))))..
	csa-miR157b	Chr2:20893440:20893561:-	-48.9	854805	TTGACAGAAGATAGAGGGCAC	854484	GCTCTCTATACTTCTGTCATC	152	ACGGTGATAGCTATATGTTGTTGACAGAAGATAGAGGGCACAGATGATGAAATGCATATCTGGCGCATCTCACTCTTTTGTGCTCTCTATACTTCTGTCATCACCTTTTTGTCTCCTTCTAA	..(((((((((.....))))..((((((((((((((((((((((.(((((.((((.........)))).))).)).)))))))))))))).)))))))).))))).................
	csa-miR157c	Chr3:22276609:22276788:-	-56.4	44858	t TGACAGAAGATAGAGAGCAC	44858	-	-	CTGTGCGTGATGACAGAAGATAGAGAGCACAACCCGAATCCTCGGGCGAAGTATCGGTGGTCACTGGTTTCTGGTTGTCCACCTCACTACCCTGAGAGATTACATTAGGAAGTTGCTGATTGAAAGACAGCTGAGAAGAAACTATTTGCTTGCTTTGTCTTTTGCCATTTTTATGCAGGA	.(.(((((((((.((((((((((((((((....((.((((((((((.(.(((...(((((.(((..(...)..).)).)))))..))).))))))).))))......)).(((((((.......)).)))))..............))))..)))))))))))).))))...))))).).
	csa-miR157d	Chr3:22789940:22790046:-	-50.8	1159293	TTGACAGAAGATAGAGAGCAC	1159292	-	-	TTTTGATTGGTTGACAGAAGATAGAGAGCACAATTTATCATGCACAAGGGAGAACTTGTGTTTGAGCAGCTTTTGTGCTCTTATCTCTTCTGTCAACCACATAAAAT	(((((..((((((((((((((..((((((((((....(((.(((((((......))))))).))).......))))))))))...))))))))))))))..))))).
csa-miR159	csa-miR159	Chr3:6905103:6905299:+	-100.8	14	-	-	ATTGGATTGAAGGGAGCTCC	14	AGGGCAGCGATGGAGCTCCCTTCGATTCAAAGAGAGGGTGGGAAGAAGGTGAAAGGAAGTGCTGCGAGTTCATGAATACCTATGGGGTGCCGCTCTGCCACCATGGCCGCCGCACCTTCCAAAGGTTTGCATGCGCTCGGAGCTGTTCTAACCTTCTCTTTTCCTTTATTGGATTGAAGGGAGCTCCTCTTAATAAC	........((.(((((((((((((((((((..((((((..(((.((((((...((((...(((.(((((.((((...((((.((((((((.((...(((.....))).)).)))))..))).))))...)))).))))).)))..)))).)))))))))..)))))).)))))))))))))))))))))........
csa-miR160	csa-miR160a	Chr5:24808626:24808747:+	-60.3	29746	TGCCTGGCTCCCTGTATGCCA	11243	GCGTATGAGGAGCCATGCATA	18503	TCTTTTGTTGTGTGTGTATGTGCCTGGCTCCCTGTATGCCATTTGTAGAGCGCATCGGAATCCGATGGGCCTCCGCAGATGGCGTATGAGGAGCCATGCATATATCTTAATTTCACCTATAT	.....((..((....((((((((.(((((((..((((((((((((..((((.((((((...)))))).).)))..))))))))))))..))))))).))))))))....))..)).......
	csa-miR160b	Chr6:18254065:18254189:+	-49	35502	TGCCTGGCTCCCTGTATGCCA	11461	GCGTATGAGGAGCCAAGCATA	24040	ATTTATATATGCTTTCAATATGCCTGGCTCCCTGTATGCCATTTGTAGAGCGCTCACCGTCATACCCGATGGCCTCCGCGCATGGCGTATGAGGAGCCAAGCATATCCATGTCTATATTTCCTAT	....(((((.((.....((((((.(((((((..(((((((((.((..(((.((.((.((.......)).)))))))..)).)))))))))..))))))).))))))....)).))))).......
	csa-miR160c	Chr6:20693683:20693785:-	-48.1	11458	TGCCTGGCTCCCTGTATGCCA	11458	-	-	ATCATCGTAATGCCTGGCTCCCTGTATGCCATTTGCAAAGCCCATCATCTAAAAATAGGTGGCCTTCTCGAATGGCATGCAAGGAGCCATGCATGTGTAAATT	.........((((.(((((((.(((((((((((((..(((.(((((...........))))).)))..))))))))))))).))))))).)))).........
csa-miR162	csa-miR162a	Chr1:2135582:2135709:-	-48.3	3624	GGAGGCAGCGGTTCATCGACC	318	TCGATAAACCTCTGCATCCAG	3306	CAATGAGAGGTGGAGTCAGTGGAGGCAGCGGTTCATCGACCCCTTCTTGGGATTTGTACTGATTCGTATCACAAAAACACGAACCGGTCGATAAACCTCTGCATCCAGCGCTCTCTCTCGCTCTCAGT	...(((((((.((((...(((((.((((.((((.(((((((..(((.((...(((((...(((....))))))))..)).)))..))))))).)))).)))).)))).)...))))..).))))))..
csa-miR164	csa-miR164a	Chr1:20943608:20943738:-	-54.8	255096	TGGAGAAGCAGGGCACGTGCA	253447	CACGTGCTCCCTTTCTCCAAC	1649	ACAGAGTGAGAGAATCCTGCTGGAGAAGCAGGGCACGTGCATGGCACATGCCATATATACACAAACACATGATACACACACCCTCCACTGCACGTGCTCCCTTTCTCCAACATGCCTCTCTCACTCTTCCA	..(((((((((((..(.((.((((((((..(((((((((((.(((....))).........((......)).................)))))))))))..)))))))).)).)..)))))))))))....
	csa-miR164b	Chr3:27316694:27316839:-	-75.8	254054	TGGAGAAGCAGGGCACGTGCA	254034	CATGTGCCCCTCTTCTCCATC	20	AAGGTGCGTGCCGATCAGGATGGAGAAGCAGGGCACGTGCATTACTCACTCGTGGAAGTCCTAACACAACACCACCGGTGGCTGTGTCTGAGTGAGTGGGTTGTTCATGTGCCCCTCTTCTCCATCCTGACCACTGCGACCTTCCC	((((((((((....((((((((((((((..(((((((((.((.(((((((((.((....))..(((((.((((...))))..))))).....))))))))).)).)))))))))..)))))))))))))).))).)).)))))...
	csa-miR164c	Chr4:13196325:13196555:+	-63.15	8859	TGGAGAAGCAGGGCACGTGCT	8858	CATGTGCCCCTCTTCACCATC	1	AAGAGCAAGATGGAGAAGCAGGGCACGTGCTTTACTAACTCATTTCCAATTCAAAAATCCCATCTTCTTTTTTTTCTTTTCTTTTTTTCCTAATGTTTGTTAAGAAGTGATTTTGAAATTTGGAAGAAAAAAGGGTTTTTTTCTTTTTCAATGTATTTTTGAGTTAGTTCTTCATGTGCCCCTCTTCACCATCCAGACCACTGCACCTTAATTAATGGAAACTTTGCTTCT	..(((((.(((((.((((..(((((((((....(((((((((..((((((((((((.((....((((((................................)))))).)))))))))..))))).((((((..((....))..))))))..........)))))))))....)))))))))..)))).))))).......................(....)..)))))..
	csa-miR164d	Chr6:17956729:17956818:+	-51.1	429	TGGAGAGGCAGGGCACATGCT	427	CATGTGCTCTTCTTCTCCAAC	2	TGAGCCATGCTGGAGAGGCAGGGCACATGCTAGATTTACCAGAAAGATGGTAAGTATTAGCATGTGCTCTTCTTCTCCAACTTGGATTCT	.((((((.(.((((((((.((((((((((((((((((((((......)))))))).)))))))))))))).)))))))).).))).))).
	csa-miR164e	Chr7:15347561:15347667:-	-51.21	254047	TGGAGAAGCAGGGCACGTGCA	253762	CACGTGCTCCCCTTCTCCAAC	284	GTGGGTGAGAAAATTCTTGTTGGAGAAGCAGGGCACGTGCAAACTCACCCATTTCTAAACCCTTTGCACGTGCTCCCCTTCTCCAACATGGCTTCCTCACCCTTTTT	..(((((((.....((.(((((((((((..(((((((((((((...................)))))))))))))..))))))))))).))....))))))).....
csa-miR166	csa-miR166a	Chr2:10289970:10290075:+	-49	39927	-	-	TCTCGGACCAGGCTTCATTC	39922	TTGTTGAGGAGAATGGAAACTGGTTCGAGAACGTTTGTATGAATGAGCTTAAAAAGAGAATCTTTCATCCGAATGATCTCGGACCAGGCTTCATTCTCGCCAGCTC	..((((..(((((((((..(((((((((((.((((((.(((((.((.(((.....)))..)).))))).)))))).)))))))))))..)))))))))..))))..
	csa-miR166b	Chr2:22471793:22472066:-	-64.8	296596	-	-	TCTCGGACCAGGCTTCATTCC	296592	AGGGGTGTTTGGAATGGAGTTTGCTCCGAAATCTTCTTCTTTCTTTTCTTTTTTGTCAATCCTTTTGAAAGGAGAAGAAATAAAACTACATGTCAATGTCTTTTTCTTTCATTATTTTTCAAGTTTTCTTTCTTGCTTTCTTCAAAATTGTTATTCTATGTTGTTTTTTTCCCTAACTAAAAGTAGTCTTCTTCTTCTTCGTATTTGAAAAGTTTGTTGGTGTTGATTGAACGGAAAAAATGATCTCGGACCAGGCTTCATTCCTCACACGTAC	....((((..(((((((((((((.(((((.(((...((.(((((.(((......((((((((...(((((((((((((......((.....)).....)))))))))))))..(((((((((((...................................((((..........))))...(((.((....)).)))......))))))))))).....)).)))))).))).))))).)).))).))))).)))))))))))))..))))....
	csa-miR166c	Chr3:6590401:6590525:-	-44.94	3654742	GGAATGTTGTCTGGCTCGAGG	93129	TCGGACCAGGCTTCATTCCCC	3561573	TCTCATATTTTCTTTTGAGGGGAATGTTGTCTGGCTCGAGGACACTTGTTCTTTTTCATCCATTTCTTGAATTCATTAGTGTCGTCGGACCAGGCTTCATTCCCCCCAATTGCCTCCTCCTTAGT	...........(..(((.((((((((..((((((..(((.((((((........((((.........))))......)))))).)))..))))))..)))))))).)))..).............
	csa-miR166d	Chr3:9416433:9416557:+	-57.3	3833792	GGAATGCTGTCTGGTTCGAGA	6	TCGGACCAGGCTTCATTCCCC	3833777	TCGTGTTGAAATTGTTGAGGGGAATGCTGTCTGGTTCGAGACCGTTTGTTGGATATCGTCGTTGTTTCCATGATGGGAACGATCTCGGACCAGGCTTCATTCCCCCCAACTCGAAGTTTCATCAA	...((.(((((((((((.((((((((..((((((((((((.(((.....)))........(((((((((.....)))))))))))))))))))))..)))))))).))))....))))))).)).
	csa-miR166e	Chr5:4265335:4265525:+	-61.31	3654070	GGAATGTTGTCTGGCTCGAGG	92459	TCGGACCAGGCTTCATTCCCC	3561572	AGAAGCAATTTTGTTTGAGGGGAATGTTGTCTGGCTCGAGGTCACTTTTTTTTCTTCTCAAAAATCAATTCCATCTTTTATATATTTTGGTTTTAATTTCAAACAAATTTCGACGATCGACGAATTGATTCATTCAAAACCAAAGTGTCGTCGGACCAGGCTTCATTCCCCCCACAAATTTTGCTTCAATT	.(((((((.(((((..(.((((((((..((((((..(((.(.((((((..............(((((((((..............(((((........)))))......(((.....))).)))))))))...........)))))).).)))..))))))..))))))))).)))))..)))))))....
	csa-miR166f	Chr6:18652826:18652972:+	-54.3	3592092	GAATGTTGTCTGGTGCGAGAT	8	TCGGACCAGGCTTCATTCCCC	3592080	TCCTCATGAATAGTTGAGGGGAATGTTGTCTGGTGCGAGATCTTTCATTTCTTTTGAATTTTTGAAACCCTTAATTCAAATTACAACTCTTTACTTTTGAATGATTTCGGACCAGGCTTCATTCCCCTCAACGCACACGCCCTATCG	............(((((((((((((..(((((((.(((((((.((((.(((....)))..((((((........)))))).................)))).))))))).)))))))..)))))))))))))...............
	csa-miR166g	Chr6:19158791:19158945:+	-62.7	292129	GGAATGTTGTTTGGCTCGAGG	32	TCTCGGACCAGGCTTCATTCC	292094	AAAAGAGGTTGAGGTTGATGGGAATGTTGTTTGGCTCGAGGTTCATATATCAAACTATATATCAACTTTTTTGGATAAAGAAAAAGGGTTGTTGTTTGATTGTTAAATATATAATCTCGGACCAGGCTTCATTCCCGTCAACCAAACACTTCTTC	..(((((((...((((((((((((((..((((((..(((((((.((((((..(((...(((.((((((((((.........)))))))))).)))......)))..)))))))))))))..))))))..))))))))))))))....))))))).
	csa-miR166h	Chr6:7030186:7030313:+	-47.9	3654742	GGAATGTTGTCTGGCTCGAGG	93129	TCGGACCAGGCTTCATTCCCC	3561573	GAGTTTGTTTTGTTTTGAGGGGAATGTTGTCTGGCTCGAGGACACTTTTATTTGATCTTTTGATTTTTGTGTTTATATTTAGTGTCGTCGGACCAGGCTTCATTCCCCCCAATTAATTCTATCTCCTC	(((...(..(((..(((.((((((((..((((((..(((.((((((..(((..((((....)))).........)))...)))))).)))..))))))..)))))))).))).)))..)...)))...
csa-miR167	csa-miR167a	Chr1:28512214:28512456:-	-64.91	67350	TGAAGCTGCCAGCATGATCTG	66945	GGTCATTCTAGCAGCTTCAAT	404	TTTGAGAGGTTGAAGCTGCCAGCATGATCTGATTTAATTTGCTGAATTCTCTTTTAATTTAGAGGTTTTTATAAAGCAATATTATTGAAATTAATAAGGCAAAAATGGGCTCTCTTTTTTTTTTTTTAATGGTTTTTTTAATGGGCTCTCTTTTTTTTTTTTTAATGGATTTTGATATTATGGTTTTCAAGGGTTTTTTTATATTTGAAAATCAGGTCATTCTAGCAGCTTCAATCACTCATT	..((((.((((((((((((.((.((((((((((((.......((((.(((((........)))))..)))).(((((.(((.(((..(((((..(((((.(((((.((((((..............................)))))).....))))).)))))...)))))..))).))).))))).....................)))))))))))).)).)))))))))))).))))..
	csa-miR167b	Chr2:10691107:10691244:-	-49.1	6662	TCAAGCTGCCAGCATGATCTAA	6652	AGATCATATGGCAGTTTTACC	10	TGTCGTGTGCTTATATCAGTTCAAGCTGCCAGCATGATCTAATCTTAATCTCTCCTTATTTTACTTTTGAATTTTGTAAATATTGAGGTTAAAGATCAGATCATATGGCAGTTTTACCTGTTATTGGCTATGCACGAA	..(((((((((.(((.(((...(((((((((..(((((((.(((((((((((.......(((((...........)))))....)))))).))))).))))))).)))))))))...))).))).)))...)))))).
	csa-miR167c	Chr2:11090145:11090264:-	-45.3	2016715	TGAAGCTGCCAGCATGATCTA	2016681	GATCATATGGTAGCTTCACC	34	TGCCGTGAATCACCAGCAGTTGAAGCTGCCAGCATGATCTAAACTTCTTCTTGCTCTTCACACAAGCCAAGGAAAGATCAGATCATATGGTAGCTTCACCTTTTGATGGTATCACGAGAA	...(((((((((.(((.((.(((((((((((..(((((((...(((.((((((((.........)).)))))))))...))))))).))))))))))).)).))).)))).)))))....
	csa-miR167d	Chr6:28939468:28939569:+	-45.6	65970	TGAAGCTGCCAGCATGATCTG	65968	GGTCATCTTGCAGCTTCAAT	2	TTTGAGAGGTTGAAGCTGCCAGCATGATCTGAGGAACGCTAAAACATTTGGTTAAAGATTGGTTTCTTCCATCAGGTCATCTTGCAGCTTCAATCACTCAAT	.(((((.((((((((((((.((.(((((((((((((.((((((((.....))).....)))))...)))).))))))))))).)))))))))))).))))).
	csa-miR167e	Chr7:14051631:14051810:+	-62.7	1974963	TGAAGCTGCCAGCATGATCTA	1974451	GGTCATGCTCTGACAGCCTCACT	501	TGTGTTCGCGAAGGAAAAGGTGAAGCTGCCAGCATGATCTACCTCTGGTCTGCTAGCTTGAAAAGACAAAAGCGTAAAGATAAAGAGATTGATTCATACCAATTTCTTTTTTCTTCATCCATTGGTAACCCTAGTTAGGTCATGCTCTGACAGCCTCACTCCTTCCTACTCCCGAACTCT	.(.(((((.(((((((..(((((.(((((.(((((((((((.((..(((.(((((((((..........))))...((((.((((((((((........))))))))))..)))).......))))))))..)).)))))))))))..).)))).)))))..)))))..)).))))).).
	csa-miR167f	Chr7:14060882:14061011:+	-56.4	66227	TGAAGCTGCCAGCATGATCTG	66220	GATCATATTGGTAGCTTCATC	7	CGCCGTGCACCACTAGCTGTTGAAGCTGCCAGCATGATCTGAATCTGAACCCTCCGCCGCCCCGATCTCACGTCGGTCCATCGGAATCGGATCATATTGGTAGCTTCATCTGCTCATGGTATCACGATTC	...((((.((((..(((...((((((((((((.(((((((((.(((((.....(((.((...........)).)))....))))).))))))))).))))))))))))...)))..))))..))))....
csa-miR168	csa-miR168a	Chr4:10111621:10111820:-	-71.7	189969	TCGCTTGGTGCAGGTCGGGAA	172731	TCCCGCCTTGCATCAACTGAA	17238	AGTCATCGGCGCTCTCTAATTCGCTTGGTGCAGGTCGGGAACTGTTTCGCTTTTTGTTCATCATGATCTCTTGATTGTTGTTCTCTCTTTCAATTTCCTCTGCGTTGTTCAGGGGAAATATATATATATGTGTGTGTGTGTGTAATCGAGCGAATTGGATCCCGCCTTGCATCAACTGAATCCGAGACAGCGATGAAGAT	..((((((.(..((((..(((((.((((((((((.(((((.((..(((((((...(..((..(..(((....)))..)))..)..........(((((((((.......)))))))))(((((((((((....)))))))))))...)))))))..)).))))).)))))))))).)))))..))))..)))))))....
	csa-miR168b	Chr4:4716610:4716839:-	-82.7	189996	TCGCTTGGTGCAGGTCGGGAA	172758	TCCCGCCTTGCATCAACTGAA	17238	TAACACCGGCGGTCTCTAATTCGCTTGGTGCAGGTCGGGAACCGCTTCGCTCAGCCTACGGTTTACGTTTCTCGTTGGCCGGTCCTTCTTCATCTTCCTTTCTTGTTCTTCTCTGCTTTTGTTTTTTTGCTTAATTTCTTTGCCGCTGTGCGGTGTTATGTTGTTGGAAAAATGTGTGGGCGAATTGGATCCCGCCTTGCATCAACTGAATCGGAAACCGTGGTGAAGAT	...(((((.((((.((..(((((.((((((((((.(((((.(((.((((((((.....((((..(((.....)))..)))).......................................((((((((...((((.....((((((...))))))....))))..))))))))...)))))))).))).))))).)))))))))).)))))..)).))))))))).....
csa-miR169	csa-miR169a	Chr1:15612198:15612290:+	-52.4	2365	TGAGCCAAGAATGACTTGCCGGC	2365	-	-	GAGTGGAACATGAGCCAAGAATGACTTGCCGGCCGACTTTCGACACCTGTCGTTCTCTGGTCGGCGCGGTCTTCTTCGGCTCTTGTTCCCTCT	(((.((((((.((((((((((.(((((((((((((.....((((....)))).....))))))))).))))))))).))))).))))))))).
	csa-miR169b	Chr1:15616416:15616544:+	-45.74	211	TGAGCCAAGGATGACTTGCCT	206	GGAAGTCATCCTTGGCTCATT	2	AGAGTAAGTATGAGCCAAGGATGACTTGCCTGACCTAATTTTGATCTTCAACCATGAAATCAACCCATTTTCTTTTCAAATCTCTGTTTGGGAAGTCATCCTTGGCTCATTTTTCCTCTCTTTACTCTA	((((((((.((((((((((((((((((.((.(((.....(((((...........((((.........))))...))))).....))).)).))))))))))))))))))..........)))))))).
	csa-miR169c	Chr1:4895765:4895887:-	-64.2	4839	CAGCCAAGGATGACTTGCCGG	4827	CGGCAAGTCGTCCTTGGCTAC	12	AAGGAGTAGGGAGTTGAATGCAGCCAAGGATGACTTGCCGGCGATTCATGTATATCGCCGGCGTGAATGTGGGGCGGCGCGGCGGCAAGTCGTCCTTGGCTACCTTGAGTTCTCTTCTTCTTC	((((((.(((((..(.((.(.(((((((((((((((((((.((............(((((.(.(......).).))))))).))))))))))))))))))).).)).)..))))).)))))).
	csa-miR169d	Chr2:4754798:4754954:-	-59.1	36005	AAGCCAAGGATGAATTGCCGG	35494	GGCAATTCCATTCTTGGCTAAG	511	AAATGGAAGAGAGGACTACTAAGCCAAGGATGAATTGCCGGCGATGGATCAGTATATATCTGATCTTATTTTTATGATATAATAATGTATAGACAGCTTCTTCTTCTTTGTAGCCGGCAATTCCATTCTTGGCTAAGTGTGGCTTTCTTTCTCTCAT	....(((((((((..(((((.(((((((((((((((((((((...(((((((.......)))))))....(((((.((((....)))))))))...................)))))))))).))))))))))).)))).).)))))))))......
	csa-miR169e	Chr3:32649289:32649552:-	-71.5	5426	CAGCCAAGGATGACTTGCCGG	4866	GGCAAGGCGTCTTTGGCTATA	560	GAAGGAGGTTTCAAGTGATTCAGCCAAGGATGACTTGCCGGCAAAACCATTTAAACTCTTTCTTCCTAGTTTCAATTTCTTTTCATCTCCATCTATTCTTAAGTTGGATGAATTAAATTCCAATAATTTAACCAATTCAATTACGTTTACAGTACTCCATGAATTGTACTAGAAAAAAACTAATCGTACAGTAATGTTATTCTATTATGGTTTACTTTTGGTCGGCAAGGCGTCTTTGGCTATATAACTTCCTCCTTCTTTCAT	((((((((....((((.((..(((((((((((.(((((((((.((((.(((.(((((..........))))).))).........................((((((.(((((((........))))))).)))))).......))))..((((..((((((((((((((((.......)))...)))))))............))))))..))))....))))))))).)))))))))))..)).))))))))))))......
	csa-miR169f	Chr4:1678187:1678333:+	-58.8	65	TAGCCAAGGATGACTTGCCTGC	54	TAGGCAGTCTCCTTGGCTAAT	10	GAATGTAGAGGGTAGTGTTGTAGCCAAGGATGACTTGCCTGCATATAACTAATAATACAAAGAGAGAGATCAGAGAGTTGAGAAAACTGTTGTTGTTTGGTTTTTGTAGGCAGTCTCCTTGGCTAATATCAAACCCTCTAATCTCTC	((...((((((((..((...((((((((((.((((.(((((((...((((((....((((..((.....((((....)))).....)).))))...))))))..)))))))))))))))))))))....)).))))))))...))..
	csa-miR169g	Chr5:7341434:7341560:+	-52.6	22	TGGCCAAAAATGACTTGCCTAC	11	CAGGCAATCATTTTTGGCCA	10	GGAAGAGTTTTACTCGATGATGGCCAAAAATGACTTGCCTACTATGCAAACTATGTGTTGTAGAGCTTGTATTAGACGTTTGTATATCAGGCAATCATTTTTGGCCAAATTGATAAACTCTTCTCCA	((((((((((...(((((..(((((((((((((.((((((..(((((((((...((.(.(((.......))).).)))))))))))..))))))))))))))))))).))))).))))))))))...
	csa-miR169h	Chr5:7351163:7351300:-	-50.7	781	TAGCCAAAGATGACTTGCCTGT	644	AGGCAATCGTCTTAGGCTAATT	135	AAGAAATGAGTCTTGTTTCTTAGCCAAAGATGACTTGCCTGTTACATAGCTTCTTGAAGATTATGTAGCAATAACTCTTAATTTGTTGCATTTTACAGGCAATCGTCTTAGGCTAATTTGACAAACTCTTATCTATCA	.(((...((((.(((((..((((((.(((((((.((((((((((((((((((....))).)))))))(((((((........))))))).....))))))))))))))).))))))...)))))))))...)))....
	csa-miR169i	Chr5:7354642:7354763:-	-38.3	70	TAGCCAAAAATGACTTGCCTGC	64	AGGCAGTCTTTTTGGCTAATC	6	TATTGTTTGATAGCCAAAAATGACTTGCCTGCAAATTCGTTGAGCAAAATAGATCTAGTTTTATTACTTGGAACTTGAATGAGCTTCATTTTCAGGCAGTCTTTTTGGCTAATCTAACAAGC	..(((((.((((((((((((.((((.(((((.((((.....((((...((...((.(((((((.....))))))).))))..)))).)))).)))))))))))))))))).))).)))))..
	csa-miR169j	Chr5:7360972:7361201:+	-65.8	64	-	-	TAGCCAAAAATGACTTGCCTGC	64	TCATATTTATGTTGGCAAGTTATTTTTGGCTTACTTTATAAACTTCTCTCTTTCATGTTAGGTCTTTTCTTCCATTATTATCTTTAAAAAATATTTAGAGTTGTCGAGTGATTGGGTTTTAAAATATTGGAGGTTACGTATAAGGAAGAGGTAAAATGAAAGAGAGGTATAGTATGAGAAAATAAGAGCATTGTGTGATAGCCAAAAATGACTTGCCTGCAACAGTTCAT	.........(((.((((((((((((((((((...((((((....((((((((((((.(((..((((((((((((.((((..(((((((.....)))))))...((((....)))).......)))).))))))..........))))))..))).)))))))))))).....))))))...((((.....)))).....)))))))))))))))))).))).........
	csa-miR169k	Chr5:7361160:7361285:+	-38.4	65	TAGCCAAAAATGACTTGCCTGC	64	AGGCATGTCATTATGGCTAAC	1	CATTGTGTGATAGCCAAAAATGACTTGCCTGCAACAGTTCATGAATATGTTTGTGAAATAACTTTCTTTAATCTCAAGTAATACGAGTTCCAAATGCAGGCATGTCATTATGGCTAACTGACAAGT	..((((..(.((((((..((((((.((((((((....((((..((....))..))))..(((((...(((........)))...))))).....)))))))).)))))).)))))).)..))))..
	csa-miR169l	Chr6:6265237:6265387:-	-58.2	390	TAGCCAAGGATGACTTGCCTGC	54	AGGCAGTCACTTTGGCTATC	333	GAATGGAGAGTCGTGTATTGTAGCCAAGGATGACTTGCCTGCAGATTGCAACTTCATGAAGGGATTATCGATAAAAGGCTGCCATCAAACCCTGTTGTGTCATATCCATGCAGGCAGTCACTTTGGCTATCGAGACCGGCTCTTATTTCTC	(((..((((((((.((.((((((((((((.(((((.(((((((........(((....)))((((....((((..(((.(........).)))....))))..)))).))))))))))))))))))))).))).))))))))))..)))..
csa-miR171	csa-miR171a	Chr1:12101566:12101673:-	-44.3	4164	TATTGGTGAGGTTCAATCCGA	7	TGATTGAGCCGCGCCAATATC	4157	GGTACGAAAATCATAAAGCGATATTGGTGAGGTTCAATCCGAAGATGGATTTTACAACGATTGTGAAGTACGATCTCTGATTGAGCCGCGCCAATATCACTTTTGTAT	.(((((((........((.((((((((((.(((((((((.((.(((.(((((((((.....)))))))).).))))).))))))))).)))))))))).)))))))))
	csa-miR171b	Chr1:241216:241312:-	-41.4	4765	TGTTGGAACGGTTCAATCAAA	210	TGATTGAGCCGTGCCAATATC	4551	CGTATCGTGTCTGATGTTGGAACGGTTCAATCAAATCAAATCTCCTATGAATTGGGTCTTTTAATTTGATTGAGCCGTGCCAATATCGACCATTGTC	......(.(((.((((((((.(((((((((((((((.(((...((((.....))))...))).))))))))))))))).))))))))))))......
	csa-miR171c	Chr2:1330904:1331009:+	-37.52	3990	-	-	TGATTGAGCCGCGCCAATATC	3990	ACAAAGAAGCGATGTTGGGGCAGTTCAATCTCAAGGCCGAGTTTTGTTTTCTTCCTCTCTAAAATTCCGTCTCTTTGATTGAGCCGCGCCAATATCACTTAACTTT	......(((.((((((((.((.((((((((...((((.((((((((.............)))))))).))))....)))))))).)).)))))))).)))......
	csa-miR171d	Chr2:15576596:15576725:-	-43.3	5714	TATTGGTCCGGTTCACTCAGA	1589	TGATTGAGCCGCGCCAATATC	4086	GCTTGAAATAGTTGCTATGATATTGGTCCGGTTCACTCAGATCAGTACCCAAAATTAACTAGAGTTTAATTTGAAGTTTAAATTGAGTCTGATTGAGCCGCGCCAATATCTCAGTGCTCTTTCATATTAT	...(((((.(((.(((..(((((((((.(((((((.((((((((((((...((((((((....).)))))))...))....))))).))))).))))))).)))))))))..)))))).)))))......
	csa-miR171e	Chr2:21647105:21647253:-	-46.9	701	AAGGTATTGACGTGTCTCAATT	1	TTGAGCCGCGTCAATATCTCT	700	ATAATTGGATGAAGGTATTGACGTGTCTCAATTCGAAAGGTACATGGTTTAATATTAAAAAGAGAAGGAATTGGGAAATTATGAATCTGTGTTAGCCTTAGCCGTGTGTGTTTTCTGATTGAGCCGCGTCAATATCTCTTCTCAAATTT	....(((((.((.((((((((((((.(((((((.((((..(((((((((.....((((..(((.....((((....)))).....)))...))))....)))))))))...)))).))))))).)))))))))))))).)).)))....
	csa-miR171f	Chr2:21671408:21671533:+	-43.6	406	AGATGTTGGTCCGGTTCAAT	122	TTGAGCCGTGCCAATATCACG	284	GGGTTTTTGTTTTAGCAACGAGATGTTGGTCCGGTTCAATAAGAAAGTAGTGCTCTGTTTAACTTGGGTTCTTCTTTTTTTTTTATTGAGCCGTGCCAATATCACGTTTTATATTATTATCCATCA	((((...((...(((.((((.((((((((..((((((((((((((((.((.((((..........)))).)).....))))))))))))))))..)))))))).)))))))...))..))))....
	csa-miR171g	Chr3:36644834:36644957:-	-46.2	5550	TATTGGCCCGGTTCACTCAGA	988	TGATTGAGCCGTGCCAATATC	4561	TTTGAAATAGTTTACTTTGATATTGGCCCGGTTCACTCAGATAAATATGGTATTAGATACGTATTCATCATTTACGATATATTTGATTGAGCCGTGCCAATATCTCAGTATACTCTTTCGTTTT	...((((.(((.((((..(((((((((.(((((((.(((((((..(((.(((...(((........)))...))).)))))))))).))))))).)))))))))..)))).))).)))).....
csa-miR172	csa-miR172a	Chr1:8885434:8885570:-	-43.9	132272	TAGCATCTTCAAGATTCACAA	21	AGAATCTTGATGATGCTGCAT	132251	GCAGGCGTTATTTGCGGGTGTAGCATCTTCAAGATTCACAACATATGCAAATATTATCAAAATAAAAGTAATATGATGCTCAAAAATCTCAACTTGAGAATCTTGATGATGCTGCATCAGCAATCAAACGACTATTA	...((((((..((((.(((((((((((.(((((((((.........(((.(((((((..........)))))))..))).......((.......))))))))))).))))))))))).))))...)))).))....
	csa-miR172b	Chr5:18168134:18168251:+	-48.91	18715	GCTGCATCTTCAAGATTCACA	32	AGAATCTTGATGATGCTGCAG	18683	GTCAGCCATTGTTTGCTATTGCTGCATCTTCAAGATTCACAAGTTTTTTTCTTCTATTTTTGCTCCAAACCCCCTTGAGAATCTTGATGATGCTGCAGTGGCAATTAATGGCTCTTTT	...((((((((.((((((((((.(((((.(((((((((.((((..............................)))).))))))))).))))).)))))))))).)))))))).....
	csa-miR172c	Chr6:10216863:10216991:-	-63.6	132485	TAGCATTATCAAGATTCACAT	327	AGAATCTTGATGATGCTGCAT	132158	AAAGTTGTTGGTTGCTGGTGTAGCATTATCAAGATTCACATTCAAATGTGTTGGGGCTACATTATTCCTGCACATTTCTTTGCAACTGAGAATCTTGATGATGCTGCATCGGCAATCAATGACTATATA	..(((..((((((((((((((((((((((((((((((.(((((((((((((.((((........)))).))))))....))).)).)).))))))))))))))))))))))))))))))..))).....
	csa-miR172d	Chr6:12350296:12350487:-	-59.11	81	CAGCACCATCAAGATTCACAA	6	GGAATCTTGATGATGCTGCAT	75	GCAGTCATTATTTGTTGGTGCAGCACCATCAAGATTCACAAGGCTTTCATTATTATTTACGTTTATTTTTTTATATATAGAAAATACATCTCTCTTTTTCTTAATTTTATTCAAATTAAAAAAAAAAAAGAAGAAGAAGCCTTTTCCTTTGGGAATCTTGATGATGCTGCATCGTCAAATACATGGCTTTAA	..((((((((((((.((((((((((.(((((((((((.(((((((((................((((((((.......))))))))..(((.(((((((.(((((((.....))))))).....)))))))))).))))))).......)).))))))))))).)))))))))).)))))).))))))....
	csa-miR172e	Chr6:18465280:18465440:-	-54.3	136034	GCGGCATCATCAAGATTCACA	3255	AGAATCTTGATGATGCTGCAT	132778	TACAGTCATAATTTGCTTGTGCGGCATCATCAAGATTCACAACAAAATAAGAATAAGAAAAAAAGGAAACCCTAATTTTATTTTTTGAGGATTGATTTGTTTTGAGGATGATTTTGATTGAGAATCTTGATGATGCTGCATTAGCAATAACATCAATGGCT	...((((((...(((((.((((((((((((((((((((.(((((((((..((((((((.....(((....)))..))))))))(((.(((((......))))).)))...)))))).))).)))))))))))))))))))).)))))........))))))
csa-miR390	csa-miR390a	Chr1:18955991:18956130:+	-56.4	175531	AAGCTCAGGAGGGATAGCGCC	174310	CGCTATCCATCCTGAGTTTCA	1220	TTAGTATGGAAGAACCTGTAAAGCTCAGGAGGGATAGCGCCAATTAATAGTACAAAATAATTTTCGTTCAAAGCTTCACACTTTGCTTTTTGTTAATGGCGCTATCCATCCTGAGTTTCATAGCTTCTTCTTGCTCGGCT	..((((.(((((((.((((.((((((((((.(((((((((((.(((((((...................(((((..........))))))))))))))))))))))).)))))))))).)))).))))))))))).....
	csa-miR390b	Chr3:27385900:27386030:-	-69.6	173130	AAGCTCAGGAGGGATAGCGCC	171922	CGCTATCCATCCTGAGTTTCA	1207	AAGTTAAGAAGAATCCTCTGAAGCTCAGGAGGGATAGCGCCGTTGATTGAAGGCGGTTCCGTTTACGGGTTGGCGATTTCTCTATCGCGGCGCTATCCATCCTGAGTTTCACTGGTTCTTCTTGCTCTGCC	.(((.((((((((.((..((((((((((((.((((((((((((.(((.((((((.(..(((....)))..).))..))))...))))))))))))))).))))))))))))..))))))))))))).....
	csa-miR390c	Chr4:13051817:13051949:+	-56.3	175288	AAGCTCAGGAGGGATAGCGCC	172766	CGCTATCCATCCTGAGTTTCC	2521	AAAGCACGGAAGAGTCCGTTAAGCTCAGGAGGGATAGCGCCGTCATCGTTTCGATTCACCTCCCTCGACATCATCATCTTATTATTTCTCGGCGCTATCCATCCTGAGTTTCCCGGCTTCTTCTTGCTCTCAT	..((((.(((((((.(((..((((((((((.(((((((((((..((((...))))...........((.....))..............))))))))))).))))))))))..))).))))))))))).....
	csa-miR390d	Chr6:11751210:11751346:-	-50.8	173330	AAGCTCAGGAGGGATAGCGCC	173275	CGCTATCTATCCTGAGTTTCA	55	CCGGCACCGGAGAATCTGTTAAGCTCAGGAGGGATAGCGCCACCGAATATAAAGAAAGATTACCGGAATATTCCTTCTCGTCGCCCTGCTTTCCGGCGCTATCTATCCTGAGTTTCATGGCTTCTTCTTGCTTTTTC	..((((..((((((.((((.((((((((((.((((((((((...(((.....((...(((....(((....))).....)))...))...))).)))))))))).)))))))))).)))).)))))).)))).....
csa-miR393	csa-miR393a	Chr3:12618378:12618517:-	-59.3	157	TCCAAAGGGATCGCATTGATC	146	ATCGTGCGATCCCTTAGGAAT	11	CTTTGGTGCAGGTGGAGAGTTCCAAAGGGATCGCATTGATCCAATGTTTGTCTTGTCTTATCAATGATATGTTGGAGTTGATTCTCGATCAATTATTGGATCGTGCGATCCCTTAGGAATCTTCCATTAGTAGCTAGCTC	..(((((((..(((((..(((((.((((((((((((.(((((((((.(((..(((....((((((..(.....)..))))))...))).))).))))))))))))))))))))).)))))..)))))..))).))))...
	csa-miR393b	Chr5:8638516:8638637:-	-39.8	181	TCCAAAGGGATCGCATTGATC	147	TCATGCTATCCCTTCGGATT	33	GTGTGCAACTAGAGGAAGCATCCAAAGGGATCGCATTGATCCCAACTTATATATTTACAATTTTCTTCTAGATAATTTTGGATCATGCTATCCCTTCGGATTCCTCCTTTAGCTACAATTTC	.((((...((((((((.(.((((.(((((((.((((.(((((.((.((((.....................)))).)).))))))))).))))))).)))).).)))))))).)))).....
	csa-miR393c	Chr6:1038277:1038413:+	-43.6	148	TCCAAAGGGATCGCATTGATC	147	TCATGCCATCTCTTTGGATT	1	TCAGGAAGCATCCAAAGGGATCGCATTGATCCCACTTTGTAGCATTTTTTTTTTTTTTTTTTTGACCTTTTCATGTTTTCTTTTACCTTCTTCTGCTATGGAATTTGGATCATGCCATCTCTTTGGATTCCTCCTGC	.(((((.(.((((((((((((.((((.(((((...((..(((((..................(((.....))).((........)).......)))))..))....))))))))).)))))))))))).).))))).
csa-miR394	csa-miR394a	Chr2:15605345:15605510:+	-61.1	1760	TTGGCATTCTGTCCACCTCC	1749	AGGTGGGCATACTGCCAATTG	11	AGGGTTTCCAACAGAATTTATTGGCATTCTGTCCACCTCCTCCACATATTAATTTATATTTATATATACATATATATATATATACTTTAATTTGTGTGTGTTTATTGTTATAATTAATGGTTTGGAGGTGGGCATACTGCCAATTGAGTTCTCTTTGGATCCTATT	.(((..(((((.((((((((((((((.(.(((((((((((..((((.(((((..(((((.(((((((....))))))).)))))..))))).)))).......((..(((....)))..))..))))))))))).).)))))).))))))))..))))).)))...
	csa-miR394b	Chr4:22864772:22864927:+	-52.23	1762	TTGGCATTCTGTCCACCTCC	1753	AGGTGGGCATACTGCCAACTG	9	GGATTTCCCAATAGAGTTTATTGGCATTCTGTCCACCTCCCCTCCTTTCTTCAAATCTTTCTATTCAAATTTTTGTTATTCTTTAAAAGAAAAAATTGATTTATAATATTGGGGGAGGTGGGCATACTGCCAACTGAGTTCTGTTGGATTCTCTTT	.......((((((((..(((((((((.(.((((((((((((((.........(((((......(((....(((((........))))))))......)))))........)))))))))))))).).)))))).)))..)))))))).........
csa-miR395	csa-miR395a	Chr5:17058964:17059090:+	-47.25	34	GTTCCCTTCCAAACACTTCAGA	1	TGAAGTGTTTGGGGGAACTC	33	GGTGTTTTCTTGAGTTCCCTTCCAAACACTTCAGAAGAAACAACAACAGACATAGCTAATATCCCAAATTAAAACTTCATGAGATGCAGCTTTCAGCTGAAGTGTTTGGGGGAACTCTGGAAGATAT	.(((((((((.((((((((..(((((((((((((..(((..............((((..((((.((.............)).)))).)))))))..))))))))))))))))))))).)))))))))
	csa-miR395b	Chr5:17071561:17071658:+	-45.8	26	-	-	TGAAGTGTTTGGGGGAACTC	26	CAGGCATCTCCTAGAGTTCCCTTCCAAGCACTTCAGGAGAAAGTGTGAAGAAATTGATATTTCTTTAGTGAAGTGTTTGGGGGAACTCTGGGTGTAAC	...(((...((((((((((((..(((((((((((((((((((.(((.((....)).))))))))))..)))))))))))))))))))))))))))...
	csa-miR395c	Chr5:22540926:22541033:-	-46.2	33	-	-	TGAAGTGTTTGGGGGAACTC	33	AAGTCAGGTGCCCACTAGAGTTCCCTTGAGCACTTCATTAAGAAATTTCTATAGTTTCAAACTTTTGTTAAGTTCTACTGAAGTGTTTGGGGGAACTCTGGGTGACAT	..(((....(((((...(((((((((..(((((((((....((((((.....)))))).(((((.....)))))....)))))))))..)))))))))))))))))..
	csa-miR395d	Chr5:22543353:22543448:+	-42.7	25	-	-	TGAAGTGTTTGGGGGAACTC	25	TTTGCCTCCTAGAGTTTCCCTGAATAACTTCATCTAGGTAAGAGTTTTAATAACGCTTCCTTAGATTGAAGTGTTTGGGGGAACTCTTGGTGTCAA	.(((.(.((.((((((((((..((((.(((((((((((.(((.(((.....))).))).)))))).)))))))))..)))))))))).)).).)))
csa-miR396	csa-miR396a	Chr1:12055083:12055242:+	-58.16	189	-	-	GTTCAATAAAGCTGTGGGAAG	189	TCTGTTTGTATTCTTCCACAGCTTTCTTGAACTGCATCCCTTTCCTGAACTCAATTCGCTCTTAATTTCCCCTTTCTCGATCTCTCTCGATCGATCTCAAAGCGTTTTTTGTTCATCAATTTTGTTGCGGTTCAATAAAGCTGTGGGAAGATACAGTCAG	.(((.((((((..((((((((((((.((((((((((.........(((((..((..((((................((((((......))))))......))))..))..)))))..........)))))))))).))))))))))))..)))))).)))
	csa-miR396b	Chr1:12061020:12061162:-	-45.25	1656	TTCCACAGCTTTCTTGAACTT	223	GCTCAAGATAGCTGTGGGAAA	1433	AAGGGAACCTGGCCATGTTCTTCCACAGCTTTCTTGAACTTCTTCCCCATTCACCACCAAATTACAATTATCTCAAATTGTAATTTTTCAACATACTTTGAAGCTCAAGATAGCTGTGGGAAATCATGTCACTTTCAGGCTCT	...(((.(((((.((((...((((((((((.((((((.((((................(((((((((((......))))))))))).............)))).)))))).))))))))))...))))......))))).)))
	csa-miR396c	Chr1:12065080:12065221:-	-36.96	272	TTCCACAGCTTTCTTGAACTT	226	GCTCAAGAAAGCTGTGGGAAA	46	TAAAGAACCTGGCCATGTTTTTCCACAGCTTTCTTGAACTTAAAATTTCTTTCATTCTCACAAACAAACTACAATCTCAATTCTAACAAAAACACTTTCAAGCTCAAGAAAGCTGTGGGAAATTATGACACTTTCAGGCTCT	...(((.(((((.((((.(((((((((((((((((((.(((.(((..................................................))).))).))))))))))))))))))).))))......))))).)))
	csa-miR396d	Chr2:1364800:1364958:+	-61.9	344	-	-	TTCAAGAAAGCTGTGGGAGA	334	ATAGCCATGCTTTTCCACAGCTTTCTTGAACTTTCTTTGCTCTTCCCCCTCTTCTCATGCTCATTTGTATGTAAAATCTCTCTTAGATTTTACCCAAAATTTTAAATTTAAAAAAAAAGACTTTGGAAGTTCAAGAAAGCTGTGGGAGAACATGGCATT	...((((((.(((((((((((((((((((((((((...(.((((............((((......))))(((((((((.....))))))))).......................)))))...))))))))))))))))))))))))).))))))...
	csa-miR396e	Chr2:1372142:1372325:-	-59.33	1549	TTCCACGGCTTTCTTGAACTG	1341	GTTCAATAAAGCTGTGGGAAG	208	TTTTGATCCTCTTTGTATTCTTCCACGGCTTTCTTGAACTGCATTTCATTATCTCTCGTTTTCTTCGAATTATATCCTTTTACACAATACATATATATATATATATATACATATTCCTCTTCCTATGTATTTCAATGGCTGCAGTTCAATAAAGCTGTGGGAAGATACAATAAAAGGATCAACA	..((((((((..((((((..((((((((((((.((((((((((..(((((.....(((.......))).................((((((((((((((....))))))..............))))))))..))))).)))))))))).))))))))))))..))))))....))))))))..
csa-miR397	csa-miR397	Chr1:7211713:7211804:+	-34.25	188	TCATTGAGTGCAGCGTTGATG	188	-	-	TGAAGATACGTCATTGAGTGCAGCGTTGATGTCAAACTTATTTCAAAATTCTAACTTTTCCCATCAGCGCTTCATTCAATCACGTTTCTTCC	.(((((.((((.((((((((.((((((((((..(((....................)))..)))))))))).)))))))).)))).))))).
csa-miR398	csa-miR398a	Chr5:22921409:22921553:-	-56.2	15927	GAGTGAACCTGAGAACACAAGA	15821	TTGTGTTCTCAGGTCACCCCT	105	AACAAATGGTAACCCCAAAGGAGTGAACCTGAGAACACAAGATTGCATTTGAAATTTGCCCAATCGATTTTTGTTTTGTTGGGATTAATTCAACATATTGCTCTTTGTGTTCTCAGGTCACCCCTTTGGAGACACTTTGTTTTCT	((((((..((....(((((((.((((.((((((((((((((...(((.(((((.....(((((.(((........)))))))).....))))).....)))..)))))))))))))))))).)))))))..))..))))))....
csa-miR399	csa-miR399a	Chr1:16876356:16876492:-	-52.1	6	-	-	TGCCAAAGGAGAATTGCCCTG	6	TGAGAAATGACAGTGCAATTCTCCTCTGGCAACAACATGAATGAAACAACAGTTACTTTTTTTTGAAAAAAAAAATGCATTTGTAAATGTGTTGTTTATGTTTCTTTGCCAAAGGAGAATTGCCCTGCCATTTACTC	.((((((((.(((.(((((((((((.((((((.((((((((..(.(((((((.....(((((((....))))))).....))))...))).)..))))))))...)))))).))))))))))).))).))))).)))
	csa-miR399b	Chr1:16879727:16879912:+	-64.9	171	TGGGCAATTACTCCATTGGCAGT	12	TGCCAAAGGAGATTTGCCCGG	159	TATTGCATTGGTTGGATTTCTGGGCAATTACTCCATTGGCAGTTGCCACCTTCCTTTTAAAACCCACACACACACATATATATATTATATATTATGTGATCACAAAATCATATTGCCAAAATTAAGGCAATAACAAAATCGCTACTGCCAAAGGAGATTTGCCCGGTAATGCTCCCAAGTGCAACT	..(((((((((..(.(((.((((((((...((((.((((((((.((..........................(((((((((((...))))).))))))............(((((((........)))))))........)).)))))))).))))..)))))))).))).)..)).)))))))..
	csa-miR399c	Chr5:5408029:5408136:+	-48.2	1737	AGGGCTTCTCTCCATTGGCAGG	1634	TGCCAAAGGAGAGTTGCCCTT	102	TTATTAAGCCGACTAGTAGAAGGGCTTCTCTCCATTGGCAGGCATAATGACTTAGACTTTCATGTTCTGCCAAAGGAGAGTTGCCCTTCATCTAGTTTTGCTTTACTG	.....((((.((((((..(((((((..((((((.((((((((....((((.........))))..)))))))).))))))..)))))))..))))))..)))).....
	csa-miR399d	Chr6:27676172:27676304:-	-53.3	35	GGGCAATTACTCTTTTGGCAGA	19	TGCCAAAGGAGATTTGCCCCG	16	ACGGTATGAGTCTCATTACTGGGCAATTACTCTTTTGGCAGACATGCCATGCATGCTCTTGATGACTTGTGTCAAGAAGCACGCTAGCTAACTGCCAAAGGAGATTTGCCCCGCAATACTCTCACCCGTTAGA	((((..((((....(((.(.((((((...((((((((((((....((...((.((((((((((.......)))))).)))).))..))...))))))))))))..)))))).).)))...)))).))))....
	csa-miR399e	Chr6:27678975:27679112:+	-42.53	6739	-	-	TGCCAAAAGAGACTTGCCCTG	6739	CCAAGAATAACAGTGCGAGTCTCTATTGGCAGAGATTTATTATTATCTCAAAGAAAAATAAAAAAATATTTTTGTTTTTGCTTCTTTTTTCGATCTTCTCCTTCTTCTGCCAAAAGAGACTTGCCCTGCCATTCCATT	....((((..(((.((((((((((.((((((((((.........(((..(((((((((((((((....)))))))))....))))))....)))........)).)))))))).)))))))))).)))..))))....
	csa-miR399f	Chr6:27682114:27682221:+	-48	6978	GGGCGGATCTTTTTTGGCAGG	239	TGCCAAAAGAGACTTGCCCTG	6739	ATGGAATGAGAAGAATGAGAGGGCGGATCTTTTTTGGCAGGTGGATTCATCTAAATTAAAATTGATCTGCCAAAAGAGACTTGCCCTGCCATTCAACTCTTCTGCAAC	..((((.(((..(((((..((((((..(((((((((((((((.((((............)))).)))))))))))))))..))))))..)))))..))))))).....
csa-miR408	csa-miR408a	Chr5:20905110:20905261:+	-51.52	2594	GCGGGGAACAGACAGAGCATG	2242	ATGCACTGCCTCTTCCCTGGC	352	GGGTTGGGGGAGAAAGAGCAGCGGGGAACAGACAGAGCATGAATGGAGTCCTCAACAGACTTAAAATCAAATCAACACAAACCTTTATATCTTACTGTTGTGCCTCTACTCATGCACTGCCTCTTCCCTGGCTGCCCCTTATTTTTCTATCT	.((.(((..(((.(((.(((((((((((.((.(((.((((((.(((((.(..((((((....................................)))))).).))))).)))))).))).)).)))))).)))))..))).)))..))).))
csa-miR477	csa-miR477a	Chr4:4246411:4246526:+	-53.73	568	TTCTCTCCCTCAAGGGCTTCGA	324	GAAGCCCACGAGGAGGGGATG	228	CAAAAGACATACTCTTTGCTTTCTCTCCCTCAAGGGCTTCGAGGATGGCGACCAACATGATCTCAAGCTTTGCTCGAAGCCCACGAGGAGGGGATGCTAAAGGTATGTCTTCTCCA	...(((((((((.((((((.((((((((.((..((((((((((.(.(((.................))).).))))))))))..)))))))))).)).))))))))))))).....
	csa-miR477b	Chr5:27357271:27357398:+	-50.3	610	TTCTCTCCCTCAAAGGCTTCTGG	445	CGAGGCCTTAGGGGAGAGTACG	164	AAGAAGACATTCCTTTTGCTTTCTCTCCCTCAAAGGCTTCTGGCAACAATGACATTTGAACGTAAGTTGTTGTATCCGTGTATGTCCGAGGCCTTAGGGGAGAGTACGTGAAAGGTGTCTCTTTAATT	((((.((((..(((((..(...((((((((..((((((((.(((((((...(((....(((....)))..))).....))).)))).)))))))).))))))))...)..))))))))))))).....
csa-miR530	csa-miR530a	Chr1:8733563:8733801:-	-78.2	147	TGCATTTGCACCTGCACCTTA	147	-	-	TCCCTTCATCTGCATTTGCACCTGCACCTTATTCAACTTCTCTTTTCTTTCTCCACCAACATAGGAAAAGGGTTTTTTCTTTACTTTGAAATAACTTAATTAGCCCTTTAAGTACTCTTTTAAGTACTCTTTCATGAATATGAAGAACGAAAAGGTGAGAGAAAAAAAGGATCAATGATCAAAGGTGCTGGTGCATTTGCAGCTGAATGCCATCTTGGAAAACCCTATAACTTTAGGGC	....((((.(((((..((((((.(((((((..(((.....((((((.((((((((((.........((((((((.((((........))))..........)))))))).((((((......)))))).((((((....))))))........)))).)))))).))))))....)))...))))))).))))))..))))).))))..((.....))....(((((......))))).
	csa-miR530b	Chr6:10267323:10267412:+	-34.6	3949	TGCATTTGCACCTACACCTTC	3949	-	-	AGCCTTCACCTGCATTTGCACCTACACCTTCATCTTTGATTTTTCTCTAACAAGGCCATTGAGGTGCAGGTGCTTCTGCAAGTGAATGCC	.((.(((((.((((...((((((.((((((.(((((((............)))))..)).)))))).))))))...)))).))))).)).
csa-miR827	csa-miR827a	Chr2:8246016:8246110:-	-33.63	90	TACTTTTGTTGTTGGTCATCT	-	TTAGATGACCATCAACGAACG	90	GCCATCGATACTTTTGTTGTTGGTCATCTCACCATCCAAAATCTAACCATTATCAAGCATTTGGTTAGATGACCATCAACGAACGTTTCAATGGA	.((((.((.((.(((((((.(((((((((.((((...........................)))).))))))))).))))))).)).)).)))).
csa-miR860	csa-miR860	Chr4:13940418:13940590:-	-32	12	-	-	TCAAAGATTGGACAAAATTAT	12	GTTTTGCTTGATAAAGTTAGATTTCTTGAGCATGATAGTTGTGAAAAAGATAACTTGATTAAAGTGCTTAAAGAAAATGAAATAAATGTTTTACAAGATCTTGATAAAGCTAAAGAAACTATTATAAAGTTGACAATAGTGCTCAAAGATTGGACAAAATTATTGAAGTAGAA	.(((((((((((((.(((.(((((.((((((((....(((((.((.(((...((((.....)))).)))..................(((((((((....))).))))))...................)).))))).))))))))))))).)))....))))).))))))))
csa-miR1038	csa-miR1038	Chr5:16082093:16082175:-	-20	7	CAATGGTGGAATCGATCAGGC	7	-	-	CACAAGAAATCAATGGTGGAATCGATCAGGCAGGGTGTGGAAAATTACAACTCAGTTTTTGTTTTCACTGTTGAGAACATGAG	..((.(...((((((((((((.(((..((((.((((((((....)))).)))).))))))).))))))))))))...).))..
csa-miR1041	csa-miR1041a	Chr1:14892397:14892611:+	-67.6	29	TTTGTACGGGTGAGAGTGGTCAG	28	-	-	TGTCTTTTGATTTGTACGGGTGAGAGTGGTCAGATTGCAAACTCAATATGCTTATCATTTTGGAGACAAGATCGTGTGGGGAGCTGAAAACATAATTCCACAAGATGGAATTCACTCATTTCCTACTTTAGGGTAAGTAGAAAAGAGTTCCCTTAAATGGTGTCTCCAAGACTTGATCAAATTGTCGTCCTACCCTCCCTGTCACACGAGAGATG	.((((((((...((((((((.(((.((((...(((.(((.........)))..(((((((((((((((...((((..((((((((........(((((((.....)))))))..........((((((......)))))).....))))))))...)))))))))))))))..))))......)))...)))).)))))))).))))))))))).
	csa-miR1041b	Chr4:13876181:13876403:+	-50.8	11	-	-	TTTGTACGGGTGAGAGTGGTC	11	ATGAATATGATTCACTTTGTATTTGATACAAACACAATGATCAAACGTGTTCGTGTAGGAGATATGCGAGTGTAACCACTAGATGTAACTTCGTTAACTAGTTGAGTTTCTATTTCATTAGGATAACTTAGGTAACTTAGTTTTAATCCTGAGTGTATTATGAACTCCTATTCATGAGAGATTGTCCTTTGATTTGTACGGGTGAGAGTGGTCAAATTGTCAA	.(((...((((.((((((.((((((.((((((..(((.(..(((.(...((((((((((((...(((....)))..((((.(((..((((..((((.(((((((...(((((......))))))))).))).))))..))))...)))...)))).........))))))..)))))).).)))..).))).)))))))))))))))))))))).....))).
	csa-miR1041c	Chr5:10971963:10972243:+	-71	11	-	-	TTTGTACGGGTGAGAGTGGCT	11	CTATAGATGCGGCTCACTTTGTACTTGATACAAACGCAACGATTCAACTCATTCGTGTAGGTGACATGGGAGTGAGGGTATCCTATGGAATGAGTTTTCATAAGATTGGACTACAAAATAGTAATCACTAGATGTAACTTTGTTAACTATTTAGGTTTCTATTTCGTTATGATGACTTAGGTAACTTAGGTAACTTAGTCTTAATCTTAAGTGTTATATGAACTCATGTTTGTAAGGGATTGTTCTTTGATTTGTACGGGTGAGAGTGGCTAGATGACTTA	..........(((.((((((.((((((.((((((((.((((((((..(((((((((((.....))))..))))))).......((..((((((((((.(((((((((((((((.....((((....)))).................((((((((((((((..((((....))))..)))).))))))))))...))))).)))))))..)))......)))))))).))..))..))))))))...)).)))))))))))))))))))))..........
	csa-miR1041d	Chr6:11412990:11413296:+	-83.2	28	-	-	TTTGTACGGGTGAGAGTGGTCAG	28	GAGAGGTGGTCTATTCTTTGATCCAAAACAAAATAGAGTGTTTGTATCAACAAATGCTACTTTTTTGGAGGAATACCACATGAGAGATCATGAACCACAAAGCAAATTAGTATTAAGTGAAGCTACTAATGAATCAACAAGGGTTGTTGATGACGCTGGTCCCTCATCAAGAGCTGATGAAATCAACACATCATGTTAGTCTCATCCTTATAGGTAACTTAGTCTTAATCTTGAGTGTATTATGAACTTCTGCTTGCGAGGGATTGTCCTTTGATTTGTACGGGTGAGAGTGGTCAGATCGCCTACT	...((((((((((((((((.((((...(((((....(((((((((....)))))))))......(..(((((......(((((....)))))........(((..(((((((...........)))))))..(((((((.....)))))))...)))((((((((.....((((.(((((.((.((((.....)))).)).))))).((((((...((((((........))))))...))))))......))))..)))))))).)))))..))))))..)))).)))).))).)))))))))...
	csa-miR1041e	Chr7:7995140:7995384:-	-65.4	28	-	-	TTTGTACGGGTGAGAGTGGTCAG	28	ATACAATGATCCAACTAGCTCGTTCGTGTAGGTCACATGCGAGTAAAGGTATCCTATGCAATGAGTTTGTATAAGACAAGATCATGAAATAATAACCACTAGATGTAACTCTGTTAACTAGTCAGGTTTCTATTTCATTAGAATAAATTAGGAAACTTAGTCTTAATCCTGAGTGTATTATGAACTTCTGTTCGCGAGGAATTGTTCTTTGATTTGTACGGGTGAGAGTGGTCAGATCGTTAACT	....(((((((..((((.((((..(((((((((((...(((((((.((((.((..(((((.(.((..(...((((((......((((((((..(((((((((...((((...)))).)))))..))))..))))))))...........((....))..)))))))..)).).)))))...)))))).))))))).((((.....)))))))))))))))..))))..))))..)))))))....
csa-miR1044	csa-miR1044a	Chr1:11764213:11764373:-	-98.3	7	TTGAATAATGCATATTTTTTT	7	-	-	ATTGTTTCTATTGAATAATGCATATTTTTTTAGAGAAAAAAAAATTAATTAAGGACAAAGAAGGTTCTCTTATCATACTTGAAAACAATTGATAAGAGAACCTTCTTTGTCCTTAATTAATTTTTCTCTAAAAAAATATGCATTATTCAATAGAAACAATT	(((((((((((((((((((((((((((((((((((((((....((((((((((((((((((((((((((((((((...(((....))).))))))))))))))))))))))))))))))))))))))))))))))))))))))))))))))))))))))).
	csa-miR1044b	Chr2:21371904:21372042:-	-27.6	7	-	-	TTGAATAATGCATATTTTTTT	7	TATTTTTTTTGGGAGAGCTAACTTCATTGGTATTGTTTTTGATGATTCCAAAGGGGGAGAAGTATAAGAAAAATATGTTTTTATCAATTTGTTGCATAATTGTTTCTATTGAATAATGCATATTTTTTTAGAGAAAAAA	..((((((((......(((..((((.((((.((..((...))..)).)))).))))....)))...((((((((((((..((((((((..(..(((....)))..).)))).)))).)))))))))))).)))))))).
	csa-miR1044c	Scaffold000139_1:2556:2694:+	-27.6	7	-	-	TTGAATAATGCATATTTTTTT	7	TATTTTTTTTGGGAGAGCTAACTTCATTGGTATTGTTTTTGATGATTCCAAAGGGGGAGAAGTATAAGAAAAATATGTTTTTATCAATTTGTTGCATAATTGTTTCTATTGAATAATGCATATTTTTTTAGAGAAAAAA	..((((((((......(((..((((.((((.((..((...))..)).)))).))))....)))...((((((((((((..((((((((..(..(((....)))..).)))).)))).)))))))))))).)))))))).
csa-miR1120	csa-miR1120	Chr1:11315310:11315575:+	-48.37	14	TAAGTATAAGATCGTTTAGAC	14	-	-	TTGTTTAAAATAAGTATAAGATCGTTTAGACTGACTACAGGGAAATATCGTGTACCAAGATTATTTAGATTGGATACAAGATCGTTTAGACTTCGTAACAAGATCATTTTTTCGAGTGTGTGGCTTATTAATCCGAGTATATTTTTGTTATTTCACGTTATGAGTTTGTAGACTTTTTTAAAAACGTTGTTTTATTCGGTGTAAATATTTTCACATTTTGAACGATTAAGATTTGTACGGTGGAAAGTAATTGATGGTTAGACGAA	((((((((.((((((....(((((((((((.((..((((.((.....)).))))....((.((((((.((((((((.((.(.((((((((((.((((((..((.........((((.(((((.(((........)))))))).)))).....))..))))))))))))..............)))).).)).)))))))).))))))...)).)).)))))))))))...)))))).((((........))))....)))))))).
csa-miR1886	csa-miR1886	Chr5:971347:971631:+	-77.5	170	-	-	TGAAGAAGTAGATGAAGAGTC	170	TTTTTGGACATGTACTCTTTAATTTCTTCCTTCACGTGATCCGAACATTTTGTACAGGCGGTGACATTTCTGTAACCACCAGCGAGGTGTTGTTTCATTCTATATACCCCTCCTTTTGTTACTTTCGAACAAAATCCACAGACAAACGTATTTTTATCTTGGTCATTTTGCAATTGACCATATTTCCATGCCGGATTTTTTCTTGAACTTTTATCAGCCATCTATGATATAAGTTAGAACGGAAGACGAAGCACTGAAGAAGTAGATGAAGAGTCATGTTGAAGA	.((((.((((((.((((((((((((((((((((..((((..(.((((((((((...((.(((.(((....))).))).)).)))))))))))..))))..............((((((((......(((.(((((((..(((.(((......))).)))((((((.........))))))............))))))))))...(((((.(((((........))))).)))))..))))))))..))))....))))))))...)))))))))))))).))))
csa-miR1888	csa-miR1888	Chr3:25614451:25614669:+	-33.6	7	TTATTAAGATTGTTTGAAGAA	7	-	-	GTAGATAGTGTTATTAAGATTGTTTGAAGAAAGGTTACATAGGTAGTGTTATAAAATTTATTTTTTATTATACATTTTTATAAAATTTGTATTATAAATCCAGTACACAATCTCTTGTATATTTAATTTAACAAATTGTCCTATCTTTATAAAATAATTTTAAGTAATTTCTTTAATGGAGCGTTTATTTCTTACTTTTTTAACTAATCGTTATGTGCG	(((.(((((((((((((((..((..(((((((.(((..(((((..((((.((((((......)))))).))))..........(((((((....(((((..((((.((((....)))).))))..))))))))))))..))))).....((((..((((......))))..))))....))).))).))))..))..)))))).))).)))))).))).
csa-miR2111	csa-miR2111a	Chr3:27889247:27889348:+	-47.7	14813	TAATCTGCATCCTGAGGTTTA	14813	-	-	AAGGATAAGGTAATCTGCATCCTGAGGTTTAGATCAGAATTATGAATTCGAAAAAATGGGTTTTCTTTTCTAGCCCTCGGGTCGCAGATTACCTCTTCCTTG	(((((..(((((((((((..(((((((.(((((..(((.....(((((((......))))))))))..))))).)))))))..)))))))))))..))))).
	csa-miR2111b	Chr4:12220905:12221130:-	-84.09	14839	TAATCTGCATCCTGAGGTTTA	14800	GTCCTTGGGATGCAGATTATC	39	ATGATTGAGTTAGGATCTGGTAATCTGCATCCTGAGGTTTAGGGAGTTCAAAATATTAATCATGGGAGGGTTTGAGGGAACAAAGCCAATAACAAAAAAGACAACAAATTATTGGCCAAAGCTCTTGATTTTGATTCATTTTGAGCTATTTTGCTTACATATTCCCCTGATTATGTGTTTCTCTAGTCCTTGGGATGCAGATTATCTCTTCCTGATTAACAGTATA	...((((((((((((...((((((((((((((..(((.((((((((..((......((((((.(((((.((.((((.(((....((((((((................))))))))...(((((.(((.......)))....)))))..))).)))).)).))))).))))))..)).)))))))).)))..))))))))))))))...))))))))..))))...
csa-miR2628	csa-miR2628	Chr6:19696851:19697088:+	-37.6	14	CTGAAAGAGAAGATGAATAA	14	-	-	GAAGATAAATCTGAAAGAGAAGATGAATAAATCGTAAAGAGAAGAAAAAGGAGAAGTGACAAATCTCGCAATATGATTAAGAAAAAATATGAAATTTATGAAAAAAAATTACCGATTTCATGAGCTTTTTGATTTTGTTACACACGCCGTAAACGTTTTGTTATATGTATGAAAATTAACATTATACATACACGTATGTATATTTATTTAGTTTTATTTTTGTGATGAGTGGTTTTCC	((((((..(((((((((.((((.(((((((.(((((.....((.((((.((....(((((((............(((((((((....(((((((((..(((.......)))..)))))))))...)))))))))))))))).....)).......)))).)).....)))))..........((((((((....)))))))).))))))).)))).)))))).))).....)))))).
csa-miR2950	csa-miR2950	Chr2:13796298:13796407:-	-65.1	20631	TTCCATCTCTTGCACACTGGA	6356	TGGTGTGCATGAGATGGAATA	14275	TTACATGGGTTTGTGGTATATTCCATCTCTTGCACACTGGACAGCCGGCAGCCGTAGGAAGGTGGCAGCTGGTGTGCATGAGATGGAATACGCCATTGAACCCATGTGCT	.(((((((((((((((..(((((((((((.(((((((..(...((((.(..((...))..).))))..)..))))))).)))))))))))..))).))))))))))))..
csa-miR3512	csa-miR3512	Chr2:18796327:18796448:+	-48.8	32	-	-	TCACAAATGAAGACAATAGA	32	AATTTCTTGATTCTATTGTCTCCATTATTTGTGATACAGTATCTCTTGGTTCTTCATTTCATTTCGGAATTGTCTCAACCACATAACTGATATCACAAATGAAGACAATAGAATCAAGGAAT	.((((((((((((((((((((...((((((((((((((((......(((((...((.(((......))).))....)))))....)))).))))))))))))))))))))))))))))))))
csa-miR3704	csa-miR3704	Chr2:2004620:2004701:+	-20.5	27	-	-	GGTGTACGGTGGAGTGGAAAATA	26	ATTGTTAAGTTAAGTTCACTTCATCGGTTATAATCAGTCAAGTTGAGGAGGTGTACGGTGGAGTGGAAAATAAATATTACGA	.((((....(((..((((((((((((..(((..((((.....))))....)))..))))))))))))...))).....))))
csa-miR4234	csa-miR4234	Chr5:9692158:9692241:+	-31.8	8	-	-	CAAATTAAAATCGTGGGCAT	8	GTCGTCTTTTCCTTTGTCCACGTTTTTGACCTTGCGTTGGTAGAAATGGCCACGCAAATTAAAATCGTGGGCATAAAAGATATT	...(((((((....((((((((.((((((..((((((.(((.......))))))))).)))))).)))))))).)))))))...
csa-miR4249	csa-miR4249a	Chr3:18101721:18101834:+	-33.9	19	-	-	TGAATTTGGAGAAGGAGAGTA	18	GGGTCTTCCACAACATGAGGCTACTTGGGAGTTATATGAGGATTTGAAACAGCGTTTTCCAGATTTTCACCTTGAGGACAAGGTGAATTTGGAGAAGGAGAGTAATGATAGACC	.(((((..((...((((..(((.(....))))..))))..........((..(.((((((((((..((((((((....)))))))))))))))))).)...))..))..)))))
	csa-miR4249b	Chr4:15815024:15815099:+	-24.4	19	-	-	TGAATTTGGAGAAGGAGAGTA	18	AGGATATGAGGCAGCGTTTTCCAGATTTTCACCTTGAGGACAAGGTGAATTTGGAGAAGGAGAGTAATGATAGACC	.(..(((.(.((..(.((((((((((..((((((((....)))))))))))))))))).)...))..).)))..).
	csa-miR4249c	Chr6:14082076:14082151:+	-25.2	19	-	-	TGAATTTGGAGAAGGAGAGTA	18	AGGATTTGAAGCAGCGTTTTCCAGATTTTCACCTTGAGGACAAGGTGAATTTGGAGAAGGAGAGTAATGTTAGACC	.((.(((((.((..(.((((((((((..((((((((....)))))))))))))))))).)...))....)))))))
csa-miR4383	csa-miR4383	Chr3:2946780:2946913:-	-31.9	234	TATTGGAGCATCAGTGAAACGTC	234	-	-	TAGTGAATATTATTGGAGCATCAGTGAAACGTCGAGATATTTTTTTTAACATTTTTAGTGTGTTTATTATATAGTGTTTGGTGCCCCCTATGTAAAATTTCTTGATCTGCCACTGATCCTCACAAATGTCACCC	..((((.((((..(((((.(((((((..(.(((((((.(((((....((((((..(((((....)))))...)))))).((.....)).....))))).))))))).)..))))))).))).))))))))))..
csa-miR4414	csa-miR4414	Chr5:23952531:23952636:+	-34.21	717834	AGCTGCTGACTCGTTGGCTCA	716542	AACCAACGATGCAGGAGCCAA	123	GTTGTTACTTAGCTGCTGACTCGTTGGCTCAATAACTGATCAACTGATATATTAGCTTGAACAATGATGTGTTTCTGAACCAACGATGCAGGAGCCAAGTTCAGCC	((((..((((.(((.(((..(((((((.(((..(((((.((((((((....)))).)))).)).......)))..))).)))))))..))).))).)))).)))).
csa-miR5041	csa-miR5041	Chr7:8226837:8226995:-	-59.9	20	CTTAGAGCAGATGAAGATGAA	20	-	-	CTTGCGACACCTTAGAGCAGATGAAGATGAATCATCTTCGATTGCAACACTTAGAAGAAGATGAAGATGAATCCTCTTCGGTTGCAACACTTGGGAGAATATGAAGATGAATTATCTTCATCCTAGGGGAAGATGAAGATGAATCTTCTCGGTTGCGGC	.(((((((.((((((....(((((((((((.(((((((((.(((((((.....(((((.(((........))).))))).)))))))..((....))....))))))))).)))))))))))))))))...((.(((((....))))))).))))))).
csa-miR5083	csa-miR5083	Chr7:15117343:15117500:-	-31.4	1277	AGACTACAATTATCTGATCA	1274	-	-	TTATCAACTCAGACTACAATTATCTGATCAATGGCTCCGTAAATTGCCCATGTTTCTTAAACATTGTCTTCATTTTTATTAATTTCTTTGTATTTGGTTTTCAAATCAAATGAATTTTGAAGCTCAAAAGTTGGTTTATAATTGGTTTGGGTTTTCAA	.....(((((((((..(((((((..((((((((((..........)))...............(((.(((((........(((((.((((.(((((.....))))))))).))))).)))))..)))..))))))).)))))))))))))))).....
csa-miR5225	csa-miR5225	Chr5:26043765:26043866:+	-47.8	15	CCGCAGGAGAGATGACACCCAC	14	-	-	AGAAATCATACCGCAGGAGAGATGACACCCACTACTTTAACAACAATATGTAGCAGATTAATTAAAGTAGATAGGTGTCATCTCACTGCGGTATGATGACTT	((..((((((((((((..(((((((((((..(((((((((.....................)))))))))...))))))))))).))))))))))))..)).
csa-miR5242	csa-miR5242	Chr3:5389622:5389763:+	-24.4	7	TTGTAGAAATCAAAGATGACA	7	-	-	ATTTAGTGATTTGTAGAAATCAAAGATGACAATAAAAGTGAGTTTTTTTTTCTATATTTCTAAACTTTATTGTGTTACATGCTTGGCAGTAGATTTCATCTTTGTGTTTTAATTGCCAATGAAGGTTCTATAACAACTTTCC	.......((..((((((((..((((((.((.......))..)))))).))))))))..))......................((((((((.((...(((....)))..)).)))))))).(((((((.......))))))).
csa-miR5337	csa-miR5337	Scaffold000206:38:252:-	-41.9	16	TTAGGAACGGTAGCAATTTGA	16	-	-	TCTAAATGGCTTAGGAACGGTAGCAATTTGATTGTGAAACTCATAGTGAAAGTTTGAAATGTGCAAAATGTTGTGATATAGGTTCGAGATGCGTGCGAAATAGACTCACTTAAAAGAGATGTGTGCGAAATAGATTCACTTAATTTTTTTTTTCCATACTCCACTATGTCATTGTTATACATCGAAAGGCTCACATGTATCATGATCCAACATTA	......(((.(((.((((((((((..((((((.(((.(((.(((((((..(((..((((.....(((((...((((......((((..((((((..........(((........))))))))).))))......))))...)))))...))))...))).))))))).....))).)))))))))..))).)).))).)).))).)))......
csa-miR5532	csa-miR5532	Chr1:1281579:1281662:+	-28.6	59	TGGAATATATGACAAAGGTGG	59	-	-	GTGTGATGTATGGAATATATGACAAAGGTGGAGTGTTAGAGTATTTCTATTGCTCGGTCATGTCATATAGGTCCGAGTCGGACA	((.((((...((((.(((((((((..(((.((((..(((((...)))))..)))).))).)))))))))..)))).)))).)).
csa-miR5667	csa-miR5667	Chr2:14749242:14749482:+	-27.9	13	AAAAGAGATCAAATGGATGCC	13	-	-	TCAAATAATTAAAAGAGATCAAATGGATGCCAAATGATTAAAAGGATGCAAATAATTAAAAAATGTCAAATAAGTGTCAAATGATTAATACTAATTAATGAGTAATTTAAAAGAATAATTAAGACAGCACCCAAATGAGTGCCAAATAATTAAGCCAATATCATCAAGTATGAATAATAAAAAAAAAAACTTACACCTTAAATGCAAAAAGTTCTATGTTGATCCTCTTCACCTCTTTCCA	............(((((((((((((((.((....((.....((((..((...((((((.....((((........(((....)))...((((........))))..................))))((((.(....).))))....)))))).)).....((((.....))))......................)))).....))....))))))).))))).)))))............
csa-miR5671	csa-miR5671	Chr3:12855345:12855497:+	-28.9	11	-	-	TATGGTAGTAGACATCGGGTGAC	11	AACTGAAACGCTTATCCATGTTTGAAAACTAATTTGATATAAGTTTTAATTTAAAATTTAAATCAATACAATTATTAATTTAGAGTTTAAATAAATAAGTGTCGAAAGTTGATATTTTTGTATGGTAGTAGACATCGGGTGACCGACTCTTTC	........((.(((((((((((((...((((..(((((.(((((((((...))))))))).))))).(((.(((((.((((((...)))))).))))).)))(((((((....)))))))..))))..))))))).)))))).))........
csa-miR5747	csa-miR5747	Chr1:13634621:13634791:+	-21.7	8	TTAGAATACTCATACATACATTA	8	-	-	CAAAATTTTCTTAGAATACTCATACATACATTAAATGAATAATAATTACATGGGTAAAATACAATTTTAATTTTAACGACCACAACTAAATAAATTATTAATTACTTGATTTGAAACCAGACATAAAATTATTTGCAAATGTACTGTATCTGTCATTCTGGTTATATTCCA	..........(((((((((..(((((((((((...((...(((((((...(((.((((((.........))))))....)))........(((((((.........))))))).............)))))))..)))))))).)))))..)).)))))))..........
csa-miR5751	csa-miR5751	Chr5:7741428:7741690:-	-53.7	174	TTGATGTTGATCAATGGATATTT	174	-	-	ATTTAAAATATTGATGTTGATCAATGGATATTTCTTAAAAATTATAAAAATAAAATAAATTTGGAGTAGTAAACAAATATTTTATTATTTTCAAATAAGTATACATGTCTTCTATTTATACTAGAATATGTGTCATTTTATGTTTATTTTTGTAGTTCATGACTTTTTTATTTTGTAATGGAAATATCGATTCACCTTTTCTATTGCTATTGAAGCAATGTAAATGTGAAAATATTCATAGATATATCGACATATCGTTGAAA	.(((((.......(((((((((.((((((((((......(((((((((((((((....(((((((((((((((.......))))))).))))))))..(.((((((((..((((.......)))))))))))))........)))))))))))))))..(((..((((((((....))))))))..)))..((((..(((.(((((((.....))))))).))).)))))))))))))).))....)))))))....))))).
csa-miR5760	csa-miR5760	Chr7:5595883:5596018:-	-25.8	6	-	-	TGCTTTAGGATTTGTTTAGGAT	6	CTCTATTTTGTGATATAAATAAATGTCATAGTAAATGATTTTTCTTGTAGTGTAACATTTTATCATGAGAACAAAAATTTAAAACAAAACATAAGGTTTTGCTTTGCTTTAGGATTTGTTTAGGATCCATAATGGA	.((((((.((.(((.(((((((((.(...((((((......((((..(.(((........))).)..)))).............((((((.....)))))).))))))...).)))))))))..))))).))))))
csa-miR5788	csa-miR5788a	Chr1:11943709:11943815:+	-35.5	53	-	-	TGGATGTGAAGACAGCTAGTA	53	AATTCGTAAGGTGTATGGGACACCCGCTTATTGTCATTCATTAGTGCATCCAATAGCAGTACTAACTGATTATGGGTGGATGTGAAGACAGCTAGTATAGTGCGAAT	.(((((((.(((((.....))))).(((..(((((.(((((..((.((((((....((((....))))....)))))).))))))))))))..)))....)))))))
	csa-miR5788b	Chr4:22276357:22276701:-	-107.5	53	-	-	TGGATGTGAAGACAGCTAGTA	53	GATCGCACGAAATCCCGCTAGATGTCTATATTCTTGACATCATGTGCCAATATATGCAGAAACATGACGATCATCTCCTCGACATCGACAATTTCGGTAAACGTCAGACCAGCAATCGTCCTCAGTAAGTGACATAGAATGGAAAAAGTTTGTCTGTCCATTCTCGTACTTTCACGACAGATGAGGTCGGAGGAGTGGATCATACGAAAGTATGATAGTTGTCTAATTTGATGCCTAAATTCATACGGTGTATGGGGTCACCCGTTTATTGTCATTCAGTAGTGCATCCAATAGCAGTACTAACTGATTATGGGTGGATGTGAAGACAGCTAGTATAGTGCGAAT	..((((((........(((((.(((((((((((..(((..((((..(((((.((.(((..((...((((((((.((((((...(((((.....)))))........((((....((((((......(((((....((((((((...((.....)).))))))))..)))))....))).)))..)))).)))))))).(((((((....))))))).))))))....))..))).)).))).....))..))))..))).(((((.....((((.(.((((.(((........))).)))).).)))).))))).))))))..))))).)))))...))))))..
csa-miR6182	csa-miR6182	Chr3:10251775:10252001:-	-50.6	12	TGTAGTTGATGGATGGATGCTTT	12	-	-	CCATGAATAATGTAGTTGATGGATGGATGCTTTGGCGAGATGTTTGGAAATTGCTTTTTCGTATTTTCATCATTGAGTTAGAAATCCGATTGTTCACCATGAATAATTTAAATTTGTTGCTTGAAGAGGCTTTTTCTTTGCAGTTATGAAGGCTCTTTTGAAGATGAGGAAAGAAAAAAACTTAACGTTAGTTGGTTGTATGAGCTTCTAATGGACTGCAATGTGGC	(((((.....(((((((.((...((((.((((..((((................((((((...((((((((...((((.(.((((..((((((((.....))))))))...)))).).))))((((((.((((..((....))....)))).))))))....))))))))..))))))....((((....)))).))))..)))).)))))).))))))).))))).
csa-miR6257	csa-miR6257	Chr3:10950561:10950726:-	-25.2	9	-	-	TCTTAACTAGTTGAATTATGT	9	ATAGATCTATGATATAGTACTATTCAATTACTATTCTTTTTCAAAAACATACCTCGTGATAGTGAGATTATTGACTCAATTAAGACATGATAAAATAAATAAATATACTTATAATGTTTTTCTCAATAATATATATCTTAACTAGTTGAATTATGTTCAGATCGAT	...(((((..((.((((((.........)))))))).........((((((..(((...(((((((((((((((.......(((((((.((((.(((......)))..)))).)))))))..))))))......))))).))))..)))..)))))).)))))...
csa-miR6300	csa-miR6300	Chr4:22161876:22162063:-	-33.8	9345	-	-	GTCGTTGTAGTATAGTGGTA	9345	AAGGAGTGTTTGCTAACACGTACTCCAATCTACTTCGATTATATCGTTTTGGTGTATGTTTATTTCTTATACCTAATTTGCATATTAGAAGGAAATCAATTAATTAAATATCATTAAATAATGAATTAATAAAATAACAAAGCTATTAGTATCAACAAGTCGTTGTAGTATAGTGGTAAGTATTCCCG	..(((((((((((((....(((((.((((..((((.(((...((.((((((.(((..(((.(((((((....(((((......))))).))))))).)))..........(((((....))))).........))).)))))).))....)))...)))).)))).)))))..)))))))))))))..
csa-miR6421	csa-miR6421	Chr1:7849971:7850318:-	-72.02	8	TACGATGAGATTGTAAGGGAG	8	-	-	AACAGAGGTGTACGATGAGATTGTAAGGGAGAAGACAGAAGACTGAAGTGAGATGAAATAGAAGAATCAAACACAATGAAAACGGGTGACTGTGAGTGAGGAGATGAAAATTGAGGAGGGAGGAAACATAATTTTTAGATTTTATTTTATTAAATAAATAATATATAACAAAAAAATATTATATATATTATATTAATTCTGGTTGGGTTGGGTTGACCCAAAATTTTCAACCTTCCAACCCGATACCCAACCCAACCCGAAAAAAATCAATTTTTTTAACCCAACCCAACCCACATTTTAACCTAACGCAACTCAACCTTTATAATATGAGTTAGGTAGTCCGAATTA	......((..((((((...((((((((((......(((....)))...((((.((...(((..........(((.......((((....))))..)))..((((((....(((.((.(((.(....)..........((((((..............((((((((((..............)))))))))).....(((.(((((((((((((...............................))))))))))))).))).))))))...........)))..)))))....))))))...)))...)).)))).))))))))))....)))..)))..))......
csa-miR6426	csa-miR6426a	Chr1:28493347:28493441:+	-27.5	252	-	-	GTAGAGACATGGAAGTGGAGACA	252	AAACACTATGGATGCGGTCCACTTTTTAGTTAGTACATACGATGTGATCCTAAATTGTTCATGTAGAGACATGGAAGTGGAGACATCTTGTGTAA	..((((...(((((...(((((((((..(((..((((((((((..........)))))..)))))..)))..)))))))))..))))).))))..
	csa-miR6426b	Chr3:18814108:18814200:-	-24.4	11	-	-	GTAGAGACATGGAAGTGGAGGCA	11	ACACTATGGATGTGGCCCTCTTTGCAGTTAGTACAAACGGTGTGATCTTGAATCGTTAATGTAGAGACATGGAAGTGGAGGCATCCTATGTAA	..((...((((((..((..((((.(((((..((((((((((..........))))))..))))..))).)))))).))..))))))...))..
	csa-miR6426c	Chr2:21417790:21417882:-	-23.1	10	-	-	GTAGAGACATGGAAGTGGGAGCA	10	ATACTATGAATGCAGCCCACTTTGTAGTTAGTACAAACAACGTGATCCTGAATCGTTCATGTAGAGACATGGAAGTGGGAGCATCCTATGTAA	.(((...(.((((..((((((((...(((..((((...((((...........))))..))))..)))...)))))))).)))).)...))).
	csa-miR6426d	Chr3:22262043:22262211:-	-35.5	9	GTAGAGACATGGAAGTGAGGGCA	9	-	-	AATCGTTCATGTAGAGACATGGAAGTGAGGGCATTCTATGTGAAGAGTTTACATAAAACTGGAACCATGAAATAATCACTTTTAAGATCAACTGGACCCATGGAACTATGTGAAGATCAACTGAGAACCGTAATTACACTCTCCTATTTCTAGTCTCGATCGAACACGA	....((((.....(((((.((((((((((((..((((...(((....((((((((...((((..((((((..(((......)))...)))..)))..))).)....))))))))..)))....))))..((....)).)))))..))))))))))))....))))....
	csa-miR6426e	Chr4:8662605:8662816:+	-63.7	35	TGTAGAGACATGGAAGTAGGA	35	-	-	GAATCGTCCATGTAGAGACATGGAAGTAGGAGAATTCTATGTAGGGGCAACTTAACAGCACTAGCCTAATAAGCCTCCCATGTTAGGGGTAAGACTGTGTGGATAACTAGGGACATAGGGAGCAAGACGAAATTCACTCTTATTCGTTTTAGGGATAGTAGATAGGTTGTTCCCTTCAGGACTGAATTCATGTCTTGAACAAGGGGCACCAC	.....((((.(((.((((((((((..(((......(((.((.((((((((((((.(...((((.(((((...((.(((((((((...(((.(..(.....)..).)))...))))).))))))..((((((...........)))))))))))..)))).).))))))).))))).))))))))..))))))))))..)))..)))).....
csa-miR6440	csa-miR6440	Chr5:7134401:7134586:-	-32.52	14	GAGTTGATCGAATTTCGTAGTTT	14	-	-	GTCATGTTTCGAGTTGATCGAATTTCGTAGTTTGACTTTTTGTGTATTTATATAACATAAGTTTAATTTCATCCATGTAATTACATCTACTTTTTCTCTACTTCCTTCTTATACTTTGTAATTCAAGGTACTCCAGGTACATCGATTAGTAAAGACAACATCTTGAGATTTATCAACAAACATGCT	(.(((((((...((((((.((((((((..(((((.......(((((.((((((.....................)))))).))))).((((...((.......(((.....(((((((.....)))))))....)))......))..))))....))).))..)))))))))))))))))))))).
csa-miR7129	csa-miR7129a	Chr1:10034006:10034205:-	-46.95	31	-	-	TAGTCAAATCTAAATGATCGTTT	31	AAAATTTGAAAAAAATCGTTTAGATTTTACTACTCAAATTTAAACGATCAAGTCTAAACGATTGTGTACCAAAGAATAGTCAAGTCTAAATGATTGTGTGCATTAAATTTTGAAAAGAAATTGTTTAGATTCGGCTACCCAAATTTAAACGATCATATACCAAATAGTAGTCAAATCTAAATGATCGTTTACCAAATATA	...(((((.(((..(((((((((((((.((((((....((((.((......)).)))).((((((...........(((((.((((((((..(((.....((........))......)))..)))))))).)))))...........))))))...........)))))).)))))))))))))..)))..)))))...
	csa-miR7129b	Chr1:24776899:24777091:-	-54.3	10	TAGTCAAATCTAAATGATCGTG	9	-	-	TAGAATGGTATAGTCAAATCTAAATGATCGTGCTTGTTAGTCCAAATATAGATGGTTGCGTATCAAATAATCTTGAAAAAAAATCGTCTAGATTTGGGTAGTCAAATCTAAACAATTGTGTATAAAAATCTAAACGATTGTGTACAAAAATGTTTTGAAAAAAGATCGTTTAGATTTTGATAACCAAATCTAA	((((.((((...(((((((((((((((((....((((((.(((((((.(((((((((.....((((......)))).....))))))))).)))))))))).))).((.(((((.((.((((((..((((.....)))).)))))).)).))))).)).....))))))))))).)))))).))))..)))).
	csa-miR7129c	Chr2:14324970:14325143:+	-50.6	30	-	-	CAAATTTAAACGATCGTGTAT	30	AAGATTTTTGGTACACGATTGTTTGGATTTGGGCATGATTTTTTTTAAGATTCTTTGGTACTCAATTGTTTAGATTTGACTATAGGATTGTTTAGATTTGACTACATAATCGATTTTTTTTCAAGATTCTTTCGTACACGACCCAAATTTAAACGATCGTGTATCAATATTCCA	..((...((((((((((((((((((((((((((.............((((.((((..(((.((((..........)))).)))..((((((.(((......))).))))))...........)))).))))(((....)))))))))))))))))))))))))))))...))..
	csa-miR7129d	Chr3:25180974:25181295:-	-34.77	19	-	-	AAAATCTAAACGATCGTGTAC	18	ATGGTAAGTGTTTATGATTTTTTTTGGGTAAATTTACATAAATATAACAAAAGTGCTATATATTTACGACTTGTATAATAATTTAAGAAAAGTCCATGACACCAATTTTTCAGTTCTTTTTCTTCTTCTTCTTTTTGGTTTATTATTCTCTTCTTCATATTTTTAATTTCTTTATACTATTACTCCTCCTTCTTCATATTTCGACTTCTTGTTTGCAATTTCTTCATTTCTTCTTCTAGAATTTCTTCCTTCTTTTTTTATTCTTGATACAAGATCTAAACGATAATGGTAAAAATCTAAACGATCGTGTACAAAATATCTA	..((((..(((.(((((((...(((((((...(((((.((((((((............)))))))).(((((((((.......(((((((((...((((.(((((.............................)))))))))....................................................................................((((......))))..........)))))))))......))))))).))............))))).))))))).))))))).)))...))))..
	csa-miR7129e	Chr3:35557228:35557429:+	-43.9	137	TCAAATCTAAACGATCGTTTTTC	137	-	-	CGATTGTGTATCAAATCTAAACGATCGTTTTTCAAATCTAAACAATTAAAAGTATAAACGAGTACCAAAAAATCTTGAAAAAAATCGTTGAGGTTTGGCAACCCAAATTTAAACTATCATTGTAAATGATTGTGTACCAAAAAAATTATTAAAAAAATCACTTAGATTTAAATTTGATTGTTTAGATTTGACTTCTCAATTC	.(((((.(..(((((((((((((((((..(((.((((((((..........((....))..(((((((..................(((.((((((((....)))))))).)))..((((.....))))))).))))........................)))))))))))..)))))))))))))))))...).))))).
	csa-miR7129f	Chr4:15552230:15552313:-	-21.96	138	-	-	TCAAATCTAAACGATCGTTTTTC	138	AAAATAAATGGAAAAAAAATCGTTTAGATTTGGCTACCTAAATTTAAACGATCAAATCTAAACGATCGTTTTTCAAATATATTA	..........((((((..((((((((((((((((...............).)))))))))))))))..))))))..........
	csa-miR7129g	Chr4:15738873:15738969:-	-21	139	TCAAATCTAAACGATCGTTTTTC	139	-	-	ATTTAAATGATCAAATCTAAACGATCGTTTTTCAAATATAAACGATTGTGTACAAAAAAAATCTTGAAAAAAAATCGTTGAGATTTGTCTACCCAAA	........((.(((((((.((((((..((((((((((((((....))))))............))))))))..)))))).)))))))))........
	csa-miR7129h	Chr4:15885369:15885497:-	-20.12	12	-	-	TCAAATGTAAACGATCGTGTA	12	GATGTTGAAAAACAATATCGTTTGGATTTGGAGCGTATAAAAAAAATAGTCACAATTGTATACCAAACAATCTTTAAAAAATTATTTAGATTTAGGTATCAAATGTAAACGATCGTGTACTAAAAAAAT	...........(((..((((((((.((((((.((.((......(((((((....(((((.......))))).........))))))).....)).)).)))))).))))))))..)))...........
	csa-miR7129i	Chr4:17019649:17019921:-	-63.31	11	-	-	AAAATCTAAACGATCGTGTAC	11	TTTTATATTTTGTACACGATTTTTTAGATTTGGCTACACGATCATGTACAAAATCTAAACAATCGTGTACCAATATCACAATAATTTTTTCAAGATCTTTTATATTTGGTACACGATCTTGTACCAATATTGTATAGATTTAGTACATCTCCATAACACATACATTTGTGAACCATTATATATATTATGACAAGAATTCATTATATATAATAACACATACATAACACATACATCCATAACACAAAATCTAAACGATCGTGTACTAATATTCCA	....(((((..((((((((((.(((((((((........((..((((((.(((((((.(((((((((((((((......((..((((.....))))..)).....)))))))))))).............))).))))))).)))))).)).....((((......))))....((((((((((..((((.......))))))))))))))................................))))))))).)))))))))).)))))....
	csa-miR7129j	Chr6:17447429:17447512:-	-43	7	-	-	CAAATTTAAACGATCGTGTACT	7	TTAGGATATTGGTACACGATCGTTTAGATTTGAGTGCATGATTTCGTGTATCCAAATTTAAACGATCGTGTACTAAATATAAAA	........((((((((((((((((((((((((..((((((....))))))..))))))))))))))))))))))))........
	csa-miR7129k	Chr6:4575152:4575452:-	-73.1	33	-	-	TAGTCAAATCTAAATGATCGTTT	33	AATTCTTGAGAAAAAATCGTTGAGATTTAGCTACCCTAATTTAAATGATCAAATGTAAACGATCATATGTCAAACGTAAACGATTGTGTGCCAAATATAAATGATCGCGTCAAAAAGTTATTCAATAAAATCGTTTAGATTTGGCTACCAAAATTTAAACGATTAAATAAATGATCATGAAAAATCTAAACGATCACGTACCAAAAAAATCTTGAAAAACATAGTTTAGATTTCGCTACCAAAATCTAAACGATCGTATAGGAAAGATTAGTCAAATCTAAATGATCGTTTCTCAAATATA	.....((((((((..((((((.((((((..(((..((.......(((((((........(((((((.(((.....(((.((....)).))).....))).))))))).....................((((((((((((((((...)).)))))))))))))).......)))))))......((((.((((((......(((.......))).........((((((((((........)))))))))))))))).))))..))..)))..)))))).))))))..)))))))).....
	csa-miR7129l	Chr7:12241220:12241536:-	-58.3	163	-	-	TCAAATCTAAACGATCGTTTTTC	159	AAGAATATTGAAAAAACATCATTTAGATTTGGTAAACGATCGTATTAAAAAAAATAGTCAAATCTAAATGATCATGTATCAAATAATCTTTAAAAATTTGTTTAGATTTGGATGACTAAATTTAAACAATCAAATATAAACCAAAAAAATCTTGAAAAAATTCGATTTAGCTACCCAAATTTAAACGATTAAATCGTTTATTGTGTACCAGAATAGTCAATCTTGTACCATAGAATCGTGAAAAAACCTGTTTCAAATCTAAACAATCGTGTATGAAATAATAATCAAATCTAAACGATCGTTTTTCAAATATATTA	....(((((..(((((((((.((((((((((((..((((((.............(((..(((((....((((.....))))................((((((((((((((....))))))))))))))..................................)))))..)))........((((((((...)))))))).((.((((.(((........))).))))))..).))))).........(((((((.......((....))...)))))))...)))))))))))).))).))))))..)))))....
	csa-miR7129m	Chr7:12511149:12511247:-	-18.72	12	-	-	AGTCAAATTTAAACGATCGTA	12	ATCATTTGGATATTTGTACGATCTTTTTTATTTGGGTAGTCAAATATAAACAATCATGTACCATAAATAGTCAAATTTAAACGATCGTATATCAATGAA	.(((((.((.....(((((((((.(((..((((((.((......((((........)))).......)).))))))..))).)))))))))))))))).
csa-miR7499	csa-miR7499	Chr4:7390895:7390985:+	-32.7	8	TATATTTTCGGGTTATTTGGGTT	8	-	-	GGAGGCAACCTATATTTTCGGGTTATTTGGGTTGGCAACCCGAATAACTAGAATTTAGTTTCTAACCCAACGCATAGGTTGGGTTGTCGGT	.......(((..((..(((.((((((((((((.....)))))))))))).)))..)).....(((((((((......)))))))))..)))
csa-miR7741	csa-miR7741	Chr5:27212135:27212237:-	-39.1	1286	-	-	TGTTATTGTGGAAGTTCTTGA	1286	TTCTTCTTCTTTTAAGAGCTTCGATAGTAACATGAACCGAAGCTAATTGATATGCCGATTATCTTATTTTCATGTTATTGTGGAAGTTCTTGAAAATATTAGA	.(((.....(((((((((((((.(((((((((((((...(((.((((((......)))))).)))...))))))))))))).))))))))))))).....)))
csa-miR8125	csa-miR8125	Chr6:20853520:20853741:-	-51.6	64	CAGGAGAAGAATGTGAAAAGGTA	64	-	-	ATGATATCTCCAGGAGAAGAATGTGAAAAGGTATTCACGGCTTTGTGTCAAGGAAAGATGATTGATTCTATCTTAGAATGTTTGAAGGAATGGAACGGAGCTCCCATTCCCATATGTTAGGTCACCCTCACAACTTGTCCAAAGGATCCATAGCCTCTCATGATAACGAAAGGCTTTTTCTTGTGTGTTTGTGTTTTATTTAAATCTTTTTTTTGGTATCAG	.(((((((...(((((((((...((((((..(((.((((.(((((.(.((((..(((((((.....)).)))))............(((((((..........)))))))....(((.(((....))).))).)))).)))))).......(((((.((........)).)))))........))))...)))..)).))))..))))))))).))))))).
csa-miR8608	csa-miR8608	Chr5:13237823:13238188:+	-75.22	6	TTTCTACACGATCGTTTGACATG	6	-	-	TCATTTCACATTTCTACACGATCGTTTGACATGTCTACATGATCTTTTGACATTTCTGAGTTTAGTGTTTACGATTTTGTAAATAATTGACATTTGTATTTTTTTTTTCCTATGATCAATTTGTTAAGATGGTTGTATCTAAGGACAAATATTTTCAGCCACTGTTTCTTGCCAAGTACACAAGATCCAATCCACACGGTGATGAAGGATAAACTAACAAACGAACAAATGAAAATGTTCAATAAAACAATTAATGTTCGAACCATTGCTAAACGTTGACATAGCCTTCAACGGACAGTTTGTTTCATCACTCCTTATTGAAGGAAGTAAGTGACAATAGGTCGAACATCATAAGATATGAAATAC	.....(((.(((..((((.((((((..(((((..((..(((.((....))))).....))....))))).)))))).))))...)))))).....(((((((.....((.((((((..(((((((.(((((....)))))...)))))))...(((.(((..((..(((((.........)))))..))...(((..((((((((..((((((((......((((((........((((......)))).....)))))).............((((((........))))))...))))))))))))))))((((....))))......)))......))).))).)))))).))...)))))))
csa-miR8657	csa-miR8657	Chr4:7836954:7837315:+	-81.54	15	-	-	TCGTAGAAATTGTAGAAGCAGGC	15	GGTTTAGAATTTTCTTGATGGGTCTAGGGTTTCTTAATGGACAAAGATAAAAAAAAGATCATAGGTAAGGTCTAGGGTTTTTTTGTGGGTTTATGATAAGATCATGGACAAGACGCATCAAGAAAACTGATATCTCGATGGGCATTGCCCATCAAGAAAAAACAAGATATTCATCAATAATATTCTTAAATCTTTACTGTTTTTTCTTCAATTATTACTTTCTATTCATCAATAATATAATATTATTTTTTTTAATCAAAATTAAATAAGTTATTATGTTCAACTTTAATGAGTTGAATTGAAAGTCTGTAATTTAGTGTTTTTAAAATTCGTAGAAATTGTAGAAGCAGGCCAACATGAGC	((((((((((.((.(((((((((((.(..(((((..........(((((......(((((........)))))..((((((((((((.(((((((((...)))))))))....))))...))))))))..))))).(((((((...))))))).)))))...).))))..))))))).)).)))).))))))....((((((((....(((((.((((............(((((((...)))))))..((((((.....(((((((.((.......(((((((((....))))))))).......))...)))))))....))))))...)))).))))).))))))))............
csa-miR8693	csa-miR8693a	Chr3:36698308:36698439:+	-33	9	-	-	AGAGATGAGAGATGAGAGATGAG	9	TTAGGATGAACTTATCTCATATGCTCTTCATCTCTTCTTCCCTAAACAAAAATAAAATTATCAAATATTTTTTAAACAAATTTCATTACTACGTGATGGAGAGATGAGAGATGAGAGATGAGTTATAAAATA	........((((((((((.(((.((((.(((((((((..........(((((((...........)))))))..........((((......)))).)))))))))))))))).))))))))))........
	csa-miR8693b	Chr7:122002:122090:+	-21.1	30	-	-	AGATGAAAGAGATAGATGAGCAT	30	CACAACTTACATGCTCAACTATCTTCACTTTTCCTAAATTATTCTATATTTTCGAAAGATGAAAGAGATAGATGAGCATTTTTAAATAT	..........(((((((.(((((((((.(((((..((((........))))..))))).)))...)))))).)))))))..........
csa-miR9408	csa-miR9408	Chr2:12751834:12752043:-	-144.4	56	CAACAATCGTCAGGATAGAAAAT	56	-	-	ATCCTCAGTACAACAATCGTCAGGATAGAAAATGAATAAAACTATAATTATATTATAAAAAAGTTATCTCAATTACCGCTAAACTAAGTAGTTATATATATATATATATATATATATAACTACTTAGTTTAGCGGTAATTGAGATAACTTTTTTATAATATAATTATAGTTTTATTCATTTTCTATCCTGACGATTGTTGTACTAAAGAA	......(((((((((((((((((((((((((((((((((((((((((((((((((((((((((((((((((((((((((((((((((((((((((((((((((....)))))))))))))))))))))))))))))))))))))))))))))))))))))))))))))))))))))))))))))))))))))))))))))))))......
csa-miR9759	csa-miR9759	Chr5:19553276:19553536:+	-30.91	37	TATGAACCAAGGTAGAATTTAAA	37	-	-	ATACAAAATGTATGAACCAAGGTAGAATTTAAACATTCATTTAAAATAGTCAATAAAAACTTAACTCAATATGCATAAAATATGTACGCAAACATTAGATATATATATTCAAATTACTCAATGTCGATTTTTACTACAAAAATTATTTAAAGTAACTATGAAGCTATAAAAATGTGTGAAAGTTACCTAAATTAAACTCAAAAGTTAAAATCAAATTTGAAATTTAAACTCTCTAAATTGAGTTCATTTAAAATTTTAGAA	....(((((..(((((((((..((((.((((((..((((............................((((((.(((....((((......))))....))).))))))................((((((.(((.........(((((..((((((.....((.........)).....)))))).)))))..........))).)))))).....)))).))))))...))))..))).)))))).....)))))....
csa-miR9776	csa-miR9776	Chr2:19672017:19672363:-	-55	12	-	-	TTCGGACGAGGATGTTAACGG	12	TTGATAATGTATTCGTTTAAATCTTCAAATTTTGAAACTGTATCAATTCATACACTTTATTTTATTCGGTTTTGATAAACATTGCGTAAAACTTATAATGATATATAATAGACTTTTAAATTTGAATAAATAAATAAATTTAGACTCTCCATTACTATTTTCTTTAAAACTTATGAACGCATCAATTCATCTATTCATCAATTTTATAAGATTGAATATGAGATAACTTACACGAGGGTGAGAAATTAGATGGCGTAAAGAGTAGAGCTTTAGCACATACAAATCATTGGCTTCTTACTAATTTTTTAAAATGAATTTCGGACGAGGATGTTAACGGATGAAATTCA	.(((.....((((((((...((((((....(((((((.(((((......)))))..((((((((....((((....)))).....((((......(((((((.......(((..((((((((((..........)))))))))).)))......((((..(((((...........(((((((.....((((.....(((((((....))))))).....))))..(((((......)))))......))).))))))))))))).((....))........))))))).....))))........)))))))).))))))).))))))...))))))))....)))
							88

## Sheet: table S3
Table S3 summary of novel miRNAs
miRNA	Member	location	mfe	seq(5p)	count(5p)	seq(3p)	count(3p)	pre-miRNA seq	struct
csa-novel-mir12	csa-novel-mir12a	Chr1:26282899:26283143:+	-56.9	TTTTTAACAGATTAATTGGACA	2207	ACCAAATTGATTTAAGAGGC	8	TTATGTTTGTTTTTTAACAGATTAATTGGACATCATCCATGCCCGATATTATGGCACTGCTTCCTGATCAATGTCATAATGGTCAAGCGGTTTGGACTTACATGGGCCCTATGATTTGCTTTTATATTGTTGAGATGCATCTACTAAATCGTGTGTTGCGACAGTTCAATATATTGCAAATGCCACCAACATTTAGCTTTACAGACTTAACGCTGCACCAAATTGATTTAAGAGGCAAACACGAT	(..(((((((((((((...((((((((((......((((.((((..((((((((((.((.........)).)))))))))).....).))).))))........(((......((((((...(((((((....(.((((.((((......))).).)))).)....)))))))..))))))))).........((((.(((......))).))))..)).)))))))))))))))))))))..).
	csa-novel-mir12b	Chr1:9335826:9336070:-	-56.9	TTTTTAACAGATTAATTGGACA	2207	ACCAAATTGATTTAAGAGGC	8	TTATGTTTGTTTTTTAACAGATTAATTGGACATCATCCATGCCCGATATTATGGCACTGCTTCCTGATCAATGTCATAATGGTCAAGCGGTTTGGACTTACATGGGCCCTATGATTTGCTTTTATATTGTTGAGATGCATCTACTAAATCGTGTGTTGCGACAGTTCAATATATTGCAAATGCCACCAACATTTAGCTTTACAGACTTAACGCTGCACCAAATTGATTTAAGAGGCAAACACGAT	(..(((((((((((((...((((((((((......((((.((((..((((((((((.((.........)).)))))))))).....).))).))))........(((......((((((...(((((((....(.((((.((((......))).).)))).)....)))))))..))))))))).........((((.(((......))).))))..)).)))))))))))))))))))))..).
csa-novel-mir26	csa-novel-mir26a	Chr1:26110929:26111240:-	-85.02	-	-	TTGGGATATGTTGTTTTGGTG	12	ACCCCCTTATTGTCAAACATCATATCCCAAAGAAATGAAACAAAACCAAATTAAAAATAATCAATGTCCAGCTTAATACAATAGGGCCGAGACAAATGAAACTATCAAAAATAAGGCAGCAATACAAACCAGAGAATAAGTTGTCTATAGGCTCAGCCTTTGTACTGCTGTATTTGCCCATTTCCCTTTCTTTATTTTCTTTATTTCTCTGTTTCAGCTCTCTGCAATAGGCTGGACTATGTCTCCATTGTATTTTGGCATGTTTTGTTTTCTAGCTTCAATTGGGATATGTTGTTTTGGTGCTTAGGGTTG	...((((...(..((((((.((((((((((((....((((((((((...................((((((((((...((..(((((.((((((...((((.((...((((((((((((((.(((((...(((.((....)).)))..((((...))))))))).)))))...................)))))))))...))))))..)))))).))))).))...)))))))))).(((((.............)))))))))))))))....))....)))))))))).)).))))..)...))))...
	csa-novel-mir26b	Chr3:16472859:16472983:+	-33.4	-	-	TTGGGATATGTTGTTTTGGTG	13	AGCTCTCTGCATTAGGTTGGACTATGTTTCCATTGCATTAGGTTAGCATATTTTATTTGCTAGTTTTAATTGGGATATGTTGTTTTAGTTTTAATTGGGATATGTTGTTTTGGTGCTAAGAGGGT	.(((((((((((((((...(((.((((..(.((((.((((((.((((((((((((.(((.......))).)))))))))))).))))))..)))).)..)))))))..))))))))..)))))))
csa-novel-mir58	csa-novel-mir58a	Chr3:14972811:14972914:-	-26.6	CAAGAGCTGGTAGAAGAGTCC	6	-	-	AAAAATGGACCAAGAGCTGGTAGAAGAGTCCCAATGATCTGAAATTGACTCCATTTGGATTGAGCTCTATCCTAACCAGTCTTGGATATTTACACTCCAAAGTG	..(((((..((((((.(((((((.((((..(....((((..((..((....))))..)))))..))))...)).))))))))))).))))).((((....))))
	csa-novel-mir58b	Chr6:2212317:2212597:+	-74	-	-	CAAGAGCTGGTAGAAGAGTCC	6	AATCCATATGGAGATGTTTACCGTTCTTGGACTATTAGATTGCCAAAGCCTTTTGTTCAGAGAAATATCCATGGGAGAAGATGTAGAAGGATATTTAACCAAATATTTTACCGAGAAGGAACCTAAGATTTCAAGGGACTAAAACCTTCGATACGGAAAGAAGGCTGGCTGTGAGGAAGAAATATGATTTAACAAAGGCTGAAAGTCTAATATTTCCTCATTGTTGAGCAATCTTTTGAAATAAATGGACCAAGAGCTGGTAGAAGAGTCCCAACGATCAG	........(((.(((.((((((((((((((.((((((((((((((.((((((((.(((...(((((.....((((............(((((((((....))))))))).((.....))..))))..))))).(((........))).......))).)))))))).((.(((((((((.....((......)).((((.....))))....))))))))).)))).))))))).........))))).)))))))).))))))...))))))........
csa-novel-mir66	csa-novel-mir66a	Chr4:8593120:8593223:+	-30	-	-	TTCAAGGTTGTGTTGGATTCAA	152	TGGACTGAGTTGAATTATATTTGCTTGAAGGTTCAAGTGTTAAATTGAGGAATTGTGGCTGCCAATTTCCCTTTCAAGGTTGTGTTGGATTCAACCTTAGTCTT	.(((((((((((((((((((...((((((((.((((........))))((((...(((...)))..))))))))))))...))))..))))))).)))))))).
	csa-novel-mir66b	Chr4:15675916:15676018:-	-25.6	-	-	TTCAAGGTTGTGTTGGATTCAA	175	TGGAATAGGTTGAATTACGTTGCTTGAAGGTTCAAGTGTTAAATTGAGGAATTGAGGCTGTGATTTTCCCATTCAAGGTTGTGTTGGATTCAACCTTAGTCTT	.(((..(((((((((((((..(((((((((.((((((.((((.........)))).))).))).....)).))))).))..)))..))))))))))...))).
csa-novel-mir166	csa-novel-mir166a	Chr1:7026701:7027046:-	-76.7	-	-	TAGTATAGGGATAAAGTTGGG	5	AGGTGGAGTAGTAATATTCCCCTTTCTTCTAAAACATACAAGACTTTACGCTATATCTGAAATCCAAAACGCTTCAATCAAAGATGTGTGAGATATTTGTTGGAATTTATGTTCTAAAACTCGTAGATTGTAAATATAATCTATTGACCGTTATTAATAAAGTGTTATTATTGTAATAATTGTTATTGGTTAAATTATTAGTTTTGTCTTAATAACCCAAATCCAATAAACTAACATCCTAAGCTGTTTAATGAGTCTTGAACATTATTTAGAGACATATAAGGATCGATGTTCAAAATCAGCTTAAAGGGTCTATAGTATAGGGATAAAGTTGGGTGTCTTTATC	(((.((((((....)))))))))........(((.((((..((((((((.(((((.(((..((((.................(((((...((...(((((((((..((((....(((((((.(((((((((....)))))))))((((((....((((((..((((((....)))))).)))))).)))))).......))))))).....))))......))))))))))).))))).(((((((........((.(((((((((.....((..(......)..))))))))))).)))))))))..))))...)))))))).).)))))))..)))).)))...
	csa-novel-mir166b	Chr3:16902175:16902438:-	-47.6	-	-	TAGTATAGGGATAAAGTTGGG	5	TTTAATTGTGTCTGGTTTTATGTCCTAAAACTTATAAATAGTAAATATAATTCAATGACTATTATTAATAAAGTGTTATTATTCTAATTTCAATAACTGTTATTGATTATAATATTAGATTTATCTTAATAACCTAAATCCAATGAACTAACATCATAAGTTGTTTGGTGAGTCTTGAACAGTATGTAGAGACATGTAGGGATCAATATTCGATGTACAACTTGAAGGGTCTATAGTATAGGGATAAAGTTGGGTACCTTATCC	.......((..((..((((((.(((((..(((.(((..((((...((((((.(((((((..(((((((...((.((....)).))...)).)))))..))))))))))))).((((.((((((...........)))))).)))).))))......((((((((....(((((.((((.(..(((((....)))))..)...)))).)))))....)))))))).......)))))).)))))))))))..))..)).......
	csa-novel-mir166c	Chr4:15719717:15719974:+	-74.5	TAGTATAGGGATAAAGTTGGG	5	-	-	AAAGGGTCTATAGTATAGGGATAAAGTTGGGTACCTTATCCTGGTAACAGTATGGATACAACTCCCTTTGTATTTGATACAAACACAATGATTGTGTATGTGACATACAAGTGAAGGTATCCTATGCAATTAGTTTGCATAAGACCGGATCATGAAATAGTAACCACTAGATGTAACTCTATTAACTAGTTAGGTTTCTATTTCATTAGGATGATTTAAGTAACTTAATCTTAATCCTGAGTGTATTATGAACTCTGG	..(((((.((((((((((((((.(((((((((..((((..(((((........((((((...((.(((.(((..((.((((.(((((.....))))).)))).)))))))).))..))))))(((((((.....)))))))..)))))...(((((((((.(((((((((..(((....)))...)))))..)))).)))))))))..........))))..)))))).))).)))))...))))))))).)))))..
	csa-novel-mir166d	Chr5:15020097:15020406:+	-69.3	-	-	TAGTATAGGGATAAAGTTGGG	5	TTCCCTAGAATCCATTTGCACCCTATTACTCTAGAACAAGAAGGTAAGTCTATTAATAGTCTATTGGGATTTATGTCCTAAAACTCGTAGATTGTAAATATAATCCATTAACCGTTATTAATAAAGTGTTATTATTATAACACATGTTATTGAATATATTATTAGTTTTGTCTTAATAACCCAAATCCAATAAATTAACATTCTAAGCTGTTTGATGAGTCTTGAACAGTCTGTAGAGTCATACAGTGATCAATGTTTGAGATCAGCTTAAATGGCCTATAGTATAGGGATAAAGTTGGGTACTTTATCT	......((.((((((((...((((((.(((.(((......(((..(((.(((.(((((.....(((((((....)))))))........((((((....))))))............(((((((.(((((((....)))))))...)))))))...))))).))).)))..)))........................((((.(((((((........((((..((((..(((((......))))).......))))..)))))))))))))))..))).)))))))))...))).))))).))......
	csa-novel-mir166e	Chr7:12177852:12178171:-	-66	-	-	TAGTATAGGGATAAAGTTGGG	5	ACAATTGATACCTCATTACCATCCTTATGTCCTAAAACTCGTAGATTGTAAATATAATCCATTGACCGTTATTAATAAAGTGTTATTATTGTAATAATTGTTTCATTGATTAAATTATTAGTTTTGTCTTAATAATTCAAATCCAATAAACTAACATCCAAAGCTGTTTTATGAGTCTTGAACAGTACGTAGAGACATACATGGATCAATGTTTAAACTGTTTTATGAGTCTTGAACAGTATGTAGAGACATACATGGATCAATGTTCAAGATCAACTTAAATGGTCTATAGTATAGGGATAAAGTTGGGTACCTTATTC	................((((...(((.((((((.(.(((.((((((..(..........((((((((((...........((((((....))))))..((((((...((((.(((((((((.......)))))))))..))))..........((((.....(((((((...((.((..(((((((((((.((..((....))..)).))))....)))))))...)).))..))))))))))).))))))...)))).))))))...(((.....)))..)..))))))))).).)))))))))...))))........
csa-novel-mir175	csa-novel-mir175a	Chr1:12267300:12267616:-	-182.4	TTGAGGAAGCGGAGCACGTGA	20	-	-	TACGCTTGATTTGAGGAAGCGGAGCACGTGATGTTCTTGAAGTTGGAGTCTTGGTAGAAAGTTTATCTCTTCAAAGAAGTTTCAATCTTCAAGAATGGTCGACTTCAGAAGTTAGAGTCTTCTAGCTCTTGGGAGAACTCTCTCTAGACTTTCTAGAGTAAAAAATTTTCAACTCTTACCAATGAGGAGAACTCCTCTATTTATAGAGTTCTCTAGTGGGCTTAAACTTGATTGAAACGTCTTTGAAGAGATAAAATTTCTTCCAAGACTCCAACTTCAAGAACAACACGTGTTCCGCTTCCTCAAATCAAGCGTAA	((((((((((((((((((((((((((((((.(((((((((((((((((((((((.(((((.((((((((((((((((.(((((((...(((((...((((.(((.((..((((((......))))))..)).(((((((((((((((.....)))))).........................(((((....))))).......))))))))).))).))))....)))))))))))).)))))))))))))))).))))).))))))))))))))))))))))).)))))))))))))))))))))))))))))).
	csa-novel-mir175b	Chr6:8195043:8195134:+	-29.1	-	-	TTGAGGAAGCGGAGCACGTGA	20	ATGAAGCAGAGCACGTGATGTTCTTCAAGTTGGTTGAATGCCCTATGCTTGATTGCTTGATTTGAGGAAGCGGAGCACGTGATGTTCTTCAA	.(((((.....((((((.((((((((((((((((.....)))....((......))..))))))))).))))...)))))).....))))).
	csa-novel-mir175c	Chr2:11230495:11230580:+	-19.5	-	-	TTGAGGAAGCAGAGCACGTGATG	27	GGAAGCAGAGCACATGATGTTCTTGAAGTTGTGATTGAACGCCTACGCTTGATTTGAGGAAGCAGAGCACGTGATGTTCTTGAAGT	......((((((((((.((((((.(...((..(((..(.((....)).)..)))...))...))))))))))).))))))......
csa-novel-mir176	csa-novel-mir176a	Chr1:14120369:14120507:-	-33.83	TGGGAGAAAGTGATAGAGTGG	5	-	-	TGTGGGAGGGTGGGAGAAAGTGATAGAGTGGGAGAAAGTGGGAGAGTGATGACGAAAAAAAAGGGATGGTTGAGAAAAAATAGGAAAAGAAACAACTCTTTTATTTTTTATTTTTATTATTTACTTTTACTGTTCTGTG	.(..(((.((((((((.(((((((((((....(((((((((((((((...............................................)))))))))))))))..))))))))))).)))))))).)))..).
	csa-novel-mir176b	Chr5:18833284:18833567:+	-56.35	TGGGAGAAAGTGATAGAGTGG	5	-	-	AGTGGGAGAGTGGGAGAAAGTGATAGAGTGGGAGAAAGTGGGAGAGTGATGACGAAGAAAAAGGGATGCTTGAGAAAAAATAGGAAGAGAAACAACCCTCTTATTTTTATTTTTATTATTATTTTTTAAATGTATTTTTTTAATTTTTTTATTTTAAAATATAAATTTAAAATTCAAATTCAAGTTCAAGTTCTTTTAAAAAATAATAAATAAATGAAAAAAATAAAAAAAGGCAGGACAAAATACGGTATCTACATCCATCGCTTGACTTCTTCTCTCAATCC	.....(((((.(((((.(((((((.(((((((........((((((((((((..((((..(((.....)))....((((((((((.(.(......)).)))))))))).))))..))))))))))))...(((.((((((((.(((((((((((...........(((((((.....................)))))))...........))))))))))).)))))))).)))...............))))).)).)))))))..))))).))))).....
csa-novel-mir181	csa-novel-mir181a	Chr2:85684:85915:+	-41.47	TTGGGTTGGGTTGTCGGGTT	5	-	-	AAAATATGGTTTGGGTTGGGTTGTCGGGTTTGTAGTATTATTATTTTTTTCGTTTCTAAATTTTAATGTTTGTAAATCGAAATCATCAAGAATCAAGTTAAAAAAAAACTCTTGAACTCATACCATTGTTTAAATTTTATTAAATAAGAAAAATTATATATTATATTATATTAATTTGTGTTGACCAGAATTTTTCAACCATTCAACTTGAGACTCGACCGAACTAAAAAAA	......((((((((.(((((((.(((((((((((((((....((((((((..(((.((((.(((((..((((.....))))....((((((..................))))))..............))))).))))..)))..))))))))...))))))))...........((.(((((..........)))))))...))))))))))))))))))))))......
	csa-novel-mir181b	Chr3:19929757:19929846:+	-38.8	-	-	TTGGGTTGGGTTGTCGGGTT	5	TTGGGTTGACAACCCGAATTTAGTATCTAACCCAACCCAATTCAATCCATAAAATATGGATTGGGTTGGGTTGTCGGGTTCTATATATAA	((((((.....)))))).....((((..(((((((((((((((((((((((...))))))))))))))))))...)))))..))))....
	csa-novel-mir181c	Chr4:1077418:1077618:-	-35.5	TTGGGTTGGGTTGTCGGGTT	5	-	-	AAAATATAGATTGGGTTGGGTTGTCGGGTTGTGTATATAATTTCTTTTTTTAAAAAAATCCATTTTCTAATTTCTAAAATTATAAAAATTTGAAATCGTTATATTTAAATTTCAAACTTGAACCAGATTTTTCAACCCTCCAACTCAATCCAAAAAAATAAAATAAAAAATTACCCAACTACCCAACCCAACCCTTATAAT	...(((..(.(((((((((((.((.((((.((.......((((..((((((.....................................((((((((..(((....))))))))))).(((((........))))).................))))))..)))).....)).)))).)).))))))))))).)..)))...
	csa-novel-mir181d	Chr4:13119782:13120090:-	-71.4	-	-	TTGGGTTGGGTTGTCGGGTT	5	GTTGGTTTGTTGGTATATCAGAAGAGTTTAGAAGAACCAAAATTATTTGGCAACCTCTTCCCATAATATATGTATACATATATATATATATAATTCTTTTTTTTCTGGGGGTCTATGTTGGGTTGAAATAATGTAAGTTTCAACTTTATGTTATATATAATTCTTTTATTTGTTTGTCTTCTTATAATACCAAAAACAAAAGTCGAAACCAACCACTAGGAATAATCGGGTTGAGTTGTATTTTTACGTTGTTTGGATTGACAACCAGAATTAAGTAAGTTGGGTTGGGTTGTCGGGTTGGGAATCAAA	.(((((((.(((((.(.((...........)).).)))))....((((((((((((...((((..(((((((((((....)))))))))))......(((..((((((..(((.((((..(((((((((.......)))))))))..))))......................................((((((((((((((...((((((((....((.....)).))))).)))..))))))..))).)))))...)))..))))))..))).....))))..))))))))))))...))))))).
	csa-novel-mir181e	Chr6:14730440:14730749:+	-73.4	TTGGGTTGGGTTGTCGGGTT	5	-	-	TTGGGTTGGGTTGGGTTGGGTTGTCGGGTTGTATATATAAATATTTTAATTTTTTTTTTTCGTTTTCTAGTTTCTAGTGGTTATAAAAGTTTGAAATTGTTACATATAAATTTCAAACGTACATAATTCAAACTTTCATATAATAAATTCAAAATTTATATACCTCTAATTTGTTTTTATTAAAATAATATTTATTTTTTATATATTATATTAATTCGGAAACTCTGTCTAAAAAGACCATCATAACTAGTATGGTTTAGGGGTGTACAAATATGGGTTGAACTCGAATAACTCAGACTACTCAACCCAT	.((((((((((.((.(((((((((((((((...(((((............................((((...)))).((((((....((((((((((..........))))))))))....)))))).........)))))...((((((..((((.(((((((((((...(((((((((((.(((((((.((.....)).))))))).)))))..))))))...((((....)))).((((((.....))))))))))))))))).)))).)))))).)))))).))))))))).)))))))))))).
	csa-novel-mir181f	Chr6:3268836:3269164:-	-95.2	TTGGGTTGGGTTGTCGGGTT	5	-	-	TTGGATTGGGTTGGGTTGGGTTGTCGGGTTATGATTATTTTTTGTTTAGGGTTTAGGGAAACGAAGGTGGACGACGCGCTTGTGAGGAAGAAGATCGAAGAGGGAGAGAGAAGACCAAAGAGGAAGAAGATCGATCATCGAAGGTGAATGACGCAATTGTGAGGGTTGAGCGGCGCGCATGACAGAAGGAAAACCTAGTTTTTAGATATTATTTTATTAAATTATATATATATATACACATATATAATATTAATTTAGATTGGGTTAGGTTGAACCGAATTTTTCTACCCTCCAACTCGAGACCCAACCCAACCTGAAAAAGATCCAAT	((((((((((((((((((((((.(((((((..((((.((((((...((((......(....)....(((.....))).))))...)))))).))))...((((((((((((...((..............((((((.(((...(((.....))).....))).))))))(((...))).........))..((((((((((...((((((((..(((.....((((....)))).....))).)))))))).....)))))))))).((.....))...))))))).))))).))))))))))))))))))))))......))))))).
csa-novel-mir214	csa-novel-mir214a	Chr3:27203200:27203350:+	-48.4	TCAAGAATGTGACGATGTTTG	5	-	-	ACGAACAGAGTCAAGAATGTGACGATGTTTGCGTTCAACTCTTCCATTTTGCTGGGAGGTGTGAGGACACGAGCGTTGAATCAGAGTGCCTTGATTAGCAAGGAAGGAAAGAAAACGGGAGTCCTTATATTCCATTGCGCTGTCGGTTCGA	.(((((..(((((((..(.((((((((((((.((((.(((((((((......))))))).))..)))).)))))))))..))).)....))))))).((((((((...(((...((....)).)))...)))).)))).......))))).
	csa-novel-mir214b	Chr3:23637062:23637125:-	-18.7	TCAAGAATGTGACGATGTTTG	5	-	-	ACGTACTGAGTCAAGAATGTGACGATGTTTGCGCTCAGCACGTCCATTTTGTTGAGAGGTATGA	.((((((...(((((((((.((((.((((.......)))))))))))))..))))..)))))).
	csa-novel-mir214c	Chr5:11110326:11110389:+	-18.7	TCAAGAATGTGACGATGTTTG	5	-	-	ACGTACTGAGTCAAGAATGTGACGATGTTTGCGCTCAGCACGTCCATTTTGTTGAGAGGTATGA	.((((((...(((((((((.((((.((((.......)))))))))))))..))))..)))))).
	csa-novel-mir214d	Chr5:13021725:13021788:+	-18.7	TCAAGAATGTGACGATGTTTG	5	-	-	ACGTACTGAGTCAAGAATGTGACGATGTTTGCGCTCAGCACGTCCATTTTGTTGAGAGGTATGA	.((((((...(((((((((.((((.((((.......)))))))))))))..))))..)))))).
	csa-novel-mir214e	Chr6:13088604:13088667:-	-18.7	TCAAGAATGTGACGATGTTTG	5	-	-	ACGTACTGAGTCAAGAATGTGACGATGTTTGCGCTCAGCACGTCCATTTTGTTGAGAGGTATGA	.((((((...(((((((((.((((.((((.......)))))))))))))..))))..)))))).
csa-novel-mir282	csa-novel-mir282a	Chr5:2523696:2524013:-	-50.32	-	-	AATGTTGAAAATGAGCGTCGTAT	6	AAAAGAGTGAAAATGAACGTCGTATTTAATGAAATTAAGAATTTTTTTTAATGAAAACTAGGACGATTTGGTAAATTAAATATACGAAATTTGTGTAATGGATTTAGAATATGGTTTTTTTAAAAAAATTGCACAAAAGTTGAAAATGAACATTATACTTAAAGAATTTAAGACAAATTATTTTACGAAAACTATGACAATTTGGTAAATTAAATATACAAAATTCATATATTAGATTTAGTATATGATTAAAAAAAATCATCCGCAAGTAAGGATTAATAAAAAAATGTTGAAAATGAGCGTCGTATTTAAAGAAAT	.......((((.((((.((((((.((((((...(((((((.....)))))))....(((.(((.(((((.(((.(((.(((.(((.(((((((((((((...(((((((........)))))))...))))))))..((((.(((((((........(((((.....))))).....))))))).....)))).....))))).))).))).))).))).....((((((((((....)))))))))).......))))).)))...)))..................)))))).)))).)))))).)))).......
	csa-novel-mir282b	Chr6:19707460:19707706:-	-39.5	-	-	AATGTTGAAAATGAGCGTCGTAT	6	AAAAGATTAAAAATGAACGCCGTATTTAAAGAAGTTAAGGAATTTTTTTAACGAAAACTATGACGATTTGGTAAATTGTTTTTTTTTTTAAAAATTGCACAAAGGTTGGAAATGAACATTGTATTAAAGAAATTAAGACAACTTTTTTACGACAACTATGACAATTTGGTAAATTAAATATACAAAATTATACGCAAGTAAGGATTACTAAAAAAATGTTGAAAATGAGCGTCGTATTTACAAAAAT	.......((((.((((.((((((.(((((....((((((((...))))))))..............((((((((.((((..(((..((((.((((((((....(((((.....(((..((((.((((.....)))).))))..)))......))))).)).))))))..))))..)))...)))).....(((....)))....))))))))......))))).))).))))))).)))).......
csa-novel-mir1		Chr1:3336816:3336984:+	-34.9	-	-	AGAGGGTTATACAATGAGCAA	8	TCTTCTCTTGTTTATGTTGATTCTCTACTTGTATCCCAGCATCCTAATACAAGTGTCTAGTTATTTATTTTATTTTTTCAAAAACAAGTCTCAATATTATTAATGTTTAAATAAAGAGAGACAAAATTTTATAGTATAAGAGGGTTATACAATGAGCAAAGAGAGAGGG	.(((((((((((((((((((((((((((((((((............)))))))).................................(((((....(((((........)))))...)))))................))))))))).)).)))))))...))))))).
csa-novel-mir2		Chr1:6609034:6609193:+	-26	ACATTTGTTTTGGATAGTCTT	9	-	-	GAGTTGCCATACATTTGTTTTGGATAGTCTTTGGTCATATTTAAGATAGGCGAATTAGGTGAACAATAAATAAATCCAGTAACACGAATCTCTAAAGAAAATGCTTGAAAAAGGTCTATTCTAATCATTGAACAATAACTATGTATAATATATGTGACTA	.........(((((.((((.((.(((((..(((.(((...(((..((((((...((((((..................(.....)...(((....)))....)))))).....))))))..)))....))).)))..))))).)).)))).)))))....
csa-novel-mir3		Chr1:7202888:7202966:+	-24.2	ATCAAGTCAGGATGGCCGAGT	44	TCAAGTTCTGGTCTTCGTGA	16	TCAATTTCTCATCAAGTCAGGATGGCCGAGTGGTCTAAGGCGCCAGACTCAAGTTCTGGTCTTCGTGAGAGGGCGTGGG	(((.((((((((.((((((((((....(((((((.......)))..))))..))))))).))).))))))))...))).
csa-novel-mir4		Chr1:9259518:9259775:+	-38.7	TTTGGTGTTTGTGATGGTAAATT	6	-	-	AATCATTTAATTTGGTGTTTGTGATGGTAAATTATTTAATTTAAGAGAAATTATTTTTTTAATCATACAAATTTTTATATAAAATAAATCAAGAGTATTAATAAAAATATTCAAGAATAGTGTTTAACAAAGAGTATAAATATAAATCAAATTTCAAAACACAACCTAACAAAATGTTGTTATGGCAGACTCAAATATGTTCCTCTATGTTATATATAATTATCTTTTAGCTCAACGAATATGAAATTTTCAATGAAA	..(((((.(((((.((((((((...(.((((.........(((((((((....)))))))))..............................(((((((......)))))))...(((.((((.(((((.((((..............................((((((((....)))))).))..(((........))).)))).))))).)))).)))....)))).)...)))))))).)))))...)))))..
csa-novel-mir7		Chr1:16367001:16367329:+	-93.1	TTCGACTGCCTATATCTTTCCTT	5	GGAATGATGTAGCATGAAAG	3	GTGAGGTCCATTCGACTGCCTATATCTTTCCTTCAATTCATCACACTTCCTTTACGCTTCCATTGTAAACAAGGCTTGCCACTATTTCTTTTGAAATGGAGTTGATAATCCAAGAGGCTATTACATCATTGTTACATTTCCAAGCAGAGAGGAGATTACTTTCTGAAGGTTTCTTGATTGCACCAGTGATGAAACCAACTTTGTTCTTTTCAGATAACGCAAGCATCATTGCTCTACTCCATGATGAGTAATTATTCGATCCTACCAGTGGTGTAGAAACAAGGTTGGTGACCGAAATGATGGAATGATGTAGCATGAAAGGGTCAACT	....(..((.((((..(((.((((((.((((.(((..(((((((...........((..((.(((....)))))...))..(((((((....))))))).(.((.(((((.((((((((...(((....)))............(((((((.......)))))))..))))))))))))))).).))))))).((((((((((((.............((((......)))).((((.(((((((((((....)))).)))......)))).)))).))))))))))))........))).)))).))))))))))))).))..)....
csa-novel-mir9		Chr1:18625728:18625935:+	-32.1	TGAACGAGCTTGTAGATTTTTTC	9	-	-	ATTTAAAAAATGAACGAGCTTGTAGATTTTTTCATTTCATTCCTTTTTTTTACTTTTGTAAATATTTTGTTATATTTACGAAAAATTTCCTAAAAAATGAGTATTTAATTAGAAAAAGTTAAGATTAAAACATAAATCTAGAAACGTAAGGTTAGAAGAAAATTCAAAATTTAAGTGTAAAACTATAGGCTAAAGTCAAAACTTAAAC	..........(((...(((((((((.((((..(((((................((((((((((((......))))))))))))..............(((((.(((((((......))))))).............(((((...(....).))))).....)))))......))))).)))))))))))))....)))..........
csa-novel-mir13		Chr1:27963046:27963152:+	-18.27	TCGAACATAAAGGAACATGAGTT	22	CCATCATGGTTCTTTTGTTTGGAC	2	AATACATCCTTCGAACATAAAGGAACATGAGTTATTTTTTCTCCATCTTTTATAAAAGAATACCTATTTAAGTACCCATCATGGTTCTTTTGTTTGGACAATCACGA	.........((((((((.((((((.(((((..(((((........(((((....)))))..........)))))....))))).)))))))))))))).........
csa-novel-mir14		Chr1:68169:68302:-	-79.7	GAAATTTCAAAGATTACTCGG	14	-	-	CCATCACGATGAAATTTCAAAGATTACTCGGGCCTATCAGCTATAGTACAAGGATATTGACCCGTTGAATACATTCAATGTGCAAATCTATAGCCGACGGGTCCGAGTAATCTTTGAAATTTCATCGTGATGGG	((((((((((((((((((((((((((((((((((..((.(((((((.....(.(((((((...((.....))..))))))).)....))))))).))..)))))))))))))))))))))))))))))))))).
csa-novel-mir15		Chr1:2377143:2377249:-	-33.06	AAATACTGACTAGATCCATGCAG	43	-	-	ACATATTGAGAAATACTGACTAGATCCATGCAGGAGAGAATAGAATTGTTGGAGTTTTCTTTAGGCTCATGTCCTCCTGGCTTGGGTCTTCGTGGGACTCAATGGTC	...(((((((...(((.((..(((((((.(((((((.((............((((((.....))))))...))))))).)).))))))))))))...)))))))...
csa-novel-mir17		Chr1:5633906:5634188:-	-59.66	TCAAGAATTGTAAACGTCGTT	7	-	-	CATCCCCCAATCAAGAATTGTAAACGTCGTTTCAGTCCCTGCAATAAACATGTCCTACAAAAATTTTCCAAATAGGTCAGTCAGTTCAATCATAACAGAAGAAAACAGAGAAATTTATGGAGTTATACCAAAAGAATGGCTTTAACATTATCCATAGTCAGGGAGAATCTATCATCAGATCCATTCTTTTGTATATCAAGCAAAACATCAACAAGATCCTTAGATTCTCCAAGTTTCTCTCCCTCGGGACTCTGATGTTCAACTATTACTTGATCCAACAACT	.........(((((((((.((.(((((((....((((((.(.(((..((.((.((((...............)))).))))..))))...................(((((((((((((((((((..(((......)))...))))....)))))))....((((((((((..(((.((.....)).(((((.......)))))..........)))...))))))))))..)))))))).....)))))).)))))))..)).))).)))))).........
csa-novel-mir21		Chr1:13106741:13106837:-	-18.52	-	-	TTTAGGGTTTAGAGAAGTGCA	85	GATTGAGAGAAGTACATTTTTTAAAATCTCTAACTTCACTCAAGTTAATTATGTATTTGGCATCTATTTAGGGTTTAGAGAAGTGCATTTCTAAAAA	.....(((((.((((.(((((((((..((((((......((((((.........)))))).......))))))))))))))))))).))))).....
csa-novel-mir22		Chr1:17404973:17405079:-	-22.8	-	-	TTTGATTATAGAGTTGAAGTCTT	5	TTTTTGTGTATCTTCAAAACTTCTATATTTGGAAGTTTATTGATTTAAAGAGTGTCAACATTTAAATCATATTGTTTGATTATAGAGTTGAAGTCTTTCAACAAATT	..(((((....((((((...(((((((.(..((.......(((((((((..((....)).))))))))).....))..).))))))))))))).......)))))..
csa-novel-mir23		Chr1:18991611:18991813:-	-35.3	-	-	TAAAAAGTAGATAACAAAGCA	5	TTTTAGATTATGCTTGTTTCTTTCTAATTTTTACCTTCCTAAAAGAAACATTTAGAAATTACCTTTCTAAAAGAAACATTTAGATTTCTAGTCAAACTATAAACACAAAGGTTGCCTTTTGAAAATTACTTTTCTTCATCTAAAAAATTGACTTTGATTTGGAAACTATCAGTAAAAAGTAGATAACAAAGCATTCTCCTAAC	.....((..(((((((((....((((.(((((((................((((((((.....)))))))).......((((((((...((((((...........(((((...))))).(((((....))))).............))))))..))))))))........))))))).)))).))).))))))..)).....
csa-novel-mir24		Chr1:20127690:20127850:-	-49.4	AATTGCAAGGGTTGGGTTGGGTT	12	-	-	ACCTAACTCAAATTGCAAGGGTTGGGTTGGGTTAAATTTTATGTTGGATAATTGGGTTGGATTAAAAAATTTAGAAAAAAAATAGTTTAGTCGGGGTAGCTAGATTGTGTAATTATGGGGTCGGGTTAACCCAACCCGACCTGGATGTGTGTGTGTGTATA	.....((.((...((((.((((((((((((((((((((((((((((.((((((.((((((((((((..((((.......))))..)))))))....))))).)))))).))).))))))))....)))))))))))))))))...))))..)).)).....
csa-novel-mir25		Chr1:20758892:20759057:-	-57.98	AAAGACAAGAAGCAAGGCTCT	13	-	-	TCTAGAAACCAAAGACAAGAAGCAAGGCTCTGGAAAAAAGAGAAAAACCAGAATTGTTTAAATTGTTAAATCCAAGACATTGCCATTTTTCCCTCATTCTAGCAATTCTATTTAATTTCTTTTTTCTTTTTTTCTAAAGCCTTGCTTCTTGTCTATGGTTTGAAGT	.((..((((((.(((((((((((((((((.((((((((.((((((((...((((((..((((((((((...............................)))))))).))..))))))..)))))))))))))))).))))))))))))))))).))))))..)).
csa-novel-mir28		Chr2:7379994:7380104:+	-29.7	-	-	AGAGGTATGGCTGTACTGATTA	5	CTATTTTGAGTGCAGTTGGCTGTATCCTCTCTAATGATTTTATATCGACCGTCAGAAGGTTATGTTGACAGTACTTTTGAGAGGTATGGCTGTACTGATTACTGGAATTTG	....(((.((((((((((((((((.((((((...((((.....))))...(((((.........))))).........)))))))))))))).))))..)))).)))....
csa-novel-mir29		Chr2:7507112:7507263:+	-41.29	AACTACTATTCATTTCAAAAT	1	TTGGAAATGAATAGTAGTTTA	14	CATTTACAATCTAAACTACTATTCATTTCAAAATCTTGACCATCTCTACATATTAAATACAAGATTGCATAAATAATAAGAAATAATTATGTTTTTAAATAGGAAGAGATATGATAAAGATTTGGAAATGAATAGTAGTTTACATTATAAAT	.(((((.(((.((((((((((((((((((.(((((((....((((((.(...(((((.(((.(((((................))))).))).)))))....).))))))......))))))).)))))))))))))))))).))).)))))
csa-novel-mir33		Chr2:3548755:3548892:-	-47.8	TACAAGTTATGACTTATGAGT	3	TCATAACTTGTAACTTGTCCG	8	ACTTGTTCATCGAGAACATGTACAAGTTATGACTTATGAGTCTGCAGGTGGTGGATAAAGAAACCGACTTCGATTAAGCAAAACGAAAGCATCCACTATACGTAGACTCATAACTTGTAACTTGTCCGTATTACTACA	.((((.....))))...(((.((((((((..(.((((((((((((..(((((((((...(((......)))............(....).)))))))))..)))))))))))).)..)))))))).))).........
csa-novel-mir34		Chr2:4667254:4667458:-	-58.24	TCGACCAGGACAAAGACTGAG	206	-	-	TGATAGAGTCTCGACCAGGACAAAGACTGAGAATGTATGTAATCTTTTCCTGTATTGATTTTCTTTTAAGATATTGCCCCAATTCATCGATATTAATGGCAGAAAGTAAAACCTCTTGCCCATCAAAACTCATCTGGCTGAGATTATGTAAGATTTGAAAAAGATCACATACAATCTGATCTTTGTTTTGGCCGAGATTCCACCG	.....((((((((.((((((((((((.(.(((.(((((((.(((((((.(.......(((((((.(((.(((((((...........)))))))..))).)))))))......((((((.........((((......)))).....))))))...).))))))).))))))).))).))))))))))))).)))))))).....
csa-novel-mir36		Chr2:7268379:7268518:-	-29.62	TTTTTGTGATTCGTGGATTTTTC	51	AATATCCACGTATTGATGGAAATT	1	TGGAAAATTGTTTTTGTGATTCGTGGATTTTTCTACAATGTAATGGAAATATCGATTACCCCTTCAATCAAATAACGAACCATGGAAATGTGAAAGCATTGATAGAAATATCCACGTATTGATGGAAATTTAAAAACTAT	(((......(((((..(.(..(((((((.((((((((((((............((((........))))...........(((......)))...)))))).)))))).)))))))...).)..))))).......))).
csa-novel-mir38		Chr2:8438837:8439024:-	-37.4	GGATTAGGATTAGGATTAGGATT	23	-	-	ATATAAATTAGGATTAGGATTAGGATTAGGATTAAGAAAAAGAAAATCGAAAGAAGTTGTAAATAGAAGAAATTGGAACAGAGTGGAGGTTCTGTAAACAGAGGACGGTGCATCGCTTCCATATCTCATATCCCAATTCAAAATTTCAAACCTAATACCCTAACGGTCTGAATTTTCCTTACCGGAGC	.......(((((.(((((((((((.((..((((.............((....))..............(((.((((...(((((((((((..((((....(....)..))))..)))))))).)))......)))))))..))))..)).))))))..)))))...)))))...((((.....)))).
csa-novel-mir39		Chr2:16050605:16050806:-	-71.2	-	-	TTATGAGGGGCGGGTGATTAA	41	ACATAAATGATTAATGATCCGCCCCTCACAAACAAATGAAATCTAACATTATATCCAAATCACACACTATCGTATTGTGTTAGGGACGAGTGAAGACCATAGATATTGTGGTGGAGTGGAGAAAAATGAAGATCGCAAGAGACAATGTAAGCAAAATGCTATTTCATTGGTTTATGAGGGGCGGGTGATTAATCATTTAGGA	...((((((((((((.((((((((((((.((((.(((((((....(((((...((((..(((((((.((((.(((.((.((...........)).)).))))))).))).))))..))))............((....))...))))).(((.....))).))))))).)))).)))))))))))).))))))))))))...
csa-novel-mir40		Chr2:18787947:18788177:-	-68.7	-	-	TCAAACTATAGAAGCGATTAT	7	GTTGTGGCTGTGATGATCTCTACTGGCCACATTTCCGGTGGCCACCTCAACCCTGCTGTCACTCTTGGTCTACTTTTCGGTGGCCACATCACAGTCGTTCGATCTGCTCTATATTGGATTATTCAGTTGCTAGCAGCATCAGCTGCCAGCTTCTTGTTAACGTACCTCACCGGAGGCTTGGTGAGTATAATCTTTCTCTATCAAACTATAGAAGCGATTATTATTCAGAGA	.....((((((((((........(((((((.......))))))).............((((((...((....))....))))))..))))))))))....((((.((((((((((((.......((..(((.(((((....))))).)))..)).......((((.(((((((....)))))))))))............))))..))))).)))))))............
csa-novel-mir41		Chr3:2416173:2416324:+	-31.2	TTATAGATTGTTTTGAGTTTTC	5	-	-	GGGTATGCTATTATAGATTGTTTTGAGTTTTCAATGTAGGTGGAAGCAGAGAAATGACGGACATTACACAACATGTCCATTGCAATCTTGTTGAACAAAGTTTAAACTTCTAATTATTAGAAAACTGCTAAATACATTTCTGTAGGATCTCT	(((.((.((((...(((((((((.((((((((...((((.((((((..((((..((..((((((........))))))....)).)))).((((((...)))))).)))))).))))..))))))).).))))).))))..)))).))))).
csa-novel-mir42		Chr3:4168102:4168260:+	-58.2	TGAAGTATGAACTGAAAGGAA	29	CCTTTCAATTCATACTTATTT	9	GATGAAATATGCTTTAAAAGTGAAGTATGAACTGAAAGGAATTGCACATATCAGTCAAGTTATAATCAAATATTTGTGATTTATTCCAGTGAGAAAGCATATGACTGAATGTGCAATTCCTTTCAATTCATACTTATTTTTTCATATTTAATTCATTTT	((..(((((((....((((((((.(((((((.(((((((((((((((((.(((((((.(((((((........)))))))........((......))...)))))))))))))))))))))))).))))))))))))))).)))))))...)).....
csa-novel-mir43		Chr3:6335058:6335290:+	-88.32	-	-	AAACAAAAGCATCAGCGACTG	37	AGCTATACTGCAGTCGCTGATGCTTTTGTTTCTTCAACACTGATTTTAACGTGCCCAAATGCAAACATTTCAGGCCAATAAAGGTGACTTTTAGTCAAAATAAAGATTTTGTCATTAACAGCAAAACTGTCACTAAGAGAGGCAAGTAGGTTCACTAGAAGTGCAATTTGTTTGATAAGTATATCTAAAATCTGTGTTGAAGAAACAAAAGCATCAGCGACTGCAAATAACCT	........((((((((((((((((((((((((((((((((.(((((((..((((......(((((((((((..(((......((((((....((((........))))..)))))).((((.....))))..........)))...(((.....)))))))))...))))).......))))...))))))).))))))))))))))))))))))))))))))))........
csa-novel-mir44		Chr3:6348234:6348418:+	-69.9	-	-	TTTGGCTTGTAAAACCTTATA	10	TTTCATTGATTTGATGAAATTATAAGGTTTTACAAGCCAAAGTGTTACAAAAACATAAGGAATGGAGTATGGCTGGAGAAGATAGCGCCTACGAAAGTTCTTTGTAACTATTTCTTTTCCATAGTTTGTGTCGATGAAGATGTTTTTGTAATTCTTTGGCTTGTAAAACCTTATAAGATGATGAA	.((((((.....)))))).(((((((((((((((((((((((.(((((((((((((..(..(..((.(((((..(((((.(((((....((((((.....)))))).)))))))))).))))).))..)..).......))))))))))))).))))))))))))))))))))))).........
csa-novel-mir45		Chr3:7046200:7046354:+	-37.5	-	-	AGAGACAAAAGAAGGCGCTGA	32	ATTATCAAAAGACAGAACTCTGCTCTGAGAATCTGTACCTTTGTCTCTCTCAACTTCTTCTCTTTGATCAGTTTCTTTTTTTTCTTTCTTCTTTTTTGGTTGTTTTGTTCTAAGAGAGAAAAATAGAGACAAAAGAAGGCGCTGACTTTTGGTGA	.(((((((((((((((.(((......)))..)))))...............................(((((.((((((((((((((.(((((((((((..........)))))))))))....))))).))))))))).)))))))))))))))
csa-novel-mir46		Chr3:16590532:16590607:+	-18.1	TTTGAAGTGTTGTTAGGATTTAA	27	-	-	TGAATTCGAGTTTGAAGTGTTGTTAGGATTTAAAATCGAAGTTGACTTTGAATTTCAAATTTTCAATTTGAATTCC	.(((((((((((.((((..(((...(((((((((.(((....))).))))))))))))..))))))))))))))).
csa-novel-mir47		Chr3:20035158:20035276:+	-19.7	-	-	TTGAGCTGCATTTTAGTTTTA	11	AATCTTACTATGGAGATCGAGATACAGACTCGCTGGTTAAGGTTATATAACATTCAACTTTGAATCACTATTACATCATGCTCCAAATTTGAGCTGCATTTTAGTTTTATAATGAAGAT	.(((((......(((((..((((.(((.((((.(((.((.(((...(((..(((((....)))))...)))...))).))..)))....))))))).))))..)))))......)))))
csa-novel-mir48		Chr3:24846633:24846875:+	-54.4	-	-	AGTTTTAGTTGGAGATTAGGATT	16	CTGTTGATTTATACCTGAGTCTTCATACAGAGCCATACTGTTTTATCACAGCTCGAGCTTTATTCACTCACAAATTTCATTTTCCCTTCTAAACATATTATGTTTTGAATAGATACAGATGGGAGTTAGTAATGAAGTAAGTTATTCACTACGTAGGGCATGTTTGGGGCTAGGCATTGAGGGGAGTGGGCTATAATTAGAGCAATGTGTAGTTTTAGTTGGAGATTAGGATTAGGATTTAAA	.............(((((.((((((.(((((((.(((((((((((....((((((((.........)))............((((((((.((((((...))))))((..(((...(((((..(..((((((.((((........)))).))).)))..)..)))))...)))..))..)))))))).))))).....)))))))..)))).))))).))))))))))))).............
csa-novel-mir49		Chr3:26406968:26407076:+	-22.7	GGTGGATATGTACATAAGAGGTT	30	-	-	GACTGTTTTGGGTGGATATGTACATAAGAGGTTGCTATAGTATGGTTGCTATTGTGGGTTGACATGGATATTTTTCTTTCGTGTGCTATTTAAGCTCTAGAAAGCATTT	...((((((((((.((((.(((((..(((((..(.(((..((((...(((......)))...)))).))).)..)))))..)))))))))...))))...))))))...
csa-novel-mir51		Chr3:28296390:28296566:+	-44.9	-	-	ATTTAAAGAGTAGTCAGTTTG	64	TGGCAATTAACTATCCCTAGCTGTAGCTATCTGGTTTCTTCATAGCTTGATGAAGATGCTTATGTTGAGAGCTAGAAAACACTGCAGCTTGTAGGCTTTGTTAACTTTGTGATAGATAAAATGATTAAATATTAAGTTAGTTAATAATTTAAAGAGTAGTCAGTTTGTAAACTGCCA	.((((.(((((....(((((((((((...(((((((((..((((((...........)).))))..)))).))))).....))))))))...)))....)))))...........(((((.((((((....((((((((.....))))))))....)))))).)))))....)))).
csa-novel-mir53		Chr3:37038501:37038669:+	-38.54	-	-	TTTGCAAGCGGAATTACTTAG	37	GCAGTAAAAGCTTGGAATATTGCAGCGCAAAGCCAAGGTAAAAGAAAGAGAGAAATCCTTGCTGTCAGAATTAGAAAAATACGATTATGTGGCTGAGTTGATTGGGTTAAATGAAGAAGAGTTGGATTCTAGAGCAGCTTTGCAAGCGGAATTACTTAGCTTTTACCAA	...(((((((((.(((((.((((...(((((((............(((.((....)))))(((.(.((((((...((.......((((.(((((.((....)).))))).)))).......)).))))))).))).)))))))..)))).))).)).)))))))))...
csa-novel-mir54		Chr3:38017022:38017125:+	-45.1	TCGGTGGTCGTGTGGTTTCAG	22	AATCACACAACCATCGATC	1	GTCTCTCTGATCGGTGGTCGTGTGGTTTCAGGCGATGCGTCGATAGGACGAAGAAACTCAATCTTATTTTTGGGCCAAATCACACAACCATCGATCTGGGGACT	((((((..((((((((((.(((((((((..(((....((((.....))))........(((........))).)))))))))))).)))))))))).)))))).
csa-novel-mir55		Chr3:8593262:8593338:-	-23.2	GTTGTGGTGCTTGGAGGAGGGTG	12	-	-	TCCTAAGCGTGTTGTGGTGCTTGGAGGAGGGTGTGTTCTCTCTCTCTCCCTCTCTCTAATATTAATATGTCTTAATT	...(((((((((((..(((.(((((((((((.(.(........).).))))).)))))))))))))))).))))...
csa-novel-mir56		Chr3:10177363:10177504:-	-48.9	TCTCCAGAAGGATTAGGGGAC	18	-	-	GCATGAGAAATCTCCAGAAGGATTAGGGGACCAGATACGAGCATCCTCTCTTATAGGCCACACCTAAGGAAAAGTTTCTTTAGTCACTTGGGCTTCATCACTCAAGCTCTCGTCCTTTGATCCTTCTAGAGGGTTTTCTTCC	....(((((..(((.((((((((((((((((.(((...(((....)))......(((((....((((((((....)))))))).......)))))............))).)))))))))))))))).)))..)))))....
csa-novel-mir57		Chr3:13234024:13234276:-	-110.5	TCAACCAATGAGATTTGAACC	7	-	-	CAAACAATTCTCAACCAATGAGATTTGAACCATAAAAAATAATGGCCGATTAGATGTGGAAGGAACCTAGTTCATTTGTGACTTATCCTTCTTTTGGGCTATGTTTGACTAGATAGAATTGGAACGGCAACCAGAATGGCCAATGGGAATGTCACTCTTGTTGCATTTTTTGGTTTACCCATTTATAAAAGAATATGCATCTAATCAGCCATTATTTTTTATGGTTCAAATCTCATTGGTTGAGCATTGTTTT	.(((((((.(((((((((((((((((((((((((((((((((((((.((((((((((.((((((....(((.((....)))))..))))))...(((((((........)))...((((..(((..(((((.(((.((((..........)))).))).)))))...)))..)))).))))...............)))))))))).))))))))))))))))))))))))))))))))))))).))))))).
csa-novel-mir59		Chr3:24356680:24356779:-	-31.9	-	-	TGGAACTTTGAGAACTGCGGA	10	GTCGCCGGATTCCGAGTTCGGCTTCTGTTTCAGCGGCGGATTGTTCGAAGCGTGATTCCTTTTGCCGGTTGGAACTTTGAGAACTGCGGATTCAAATCGA	.(((...((.(((((((((..(....((((((((((((((....(((.....))).....)))))).))))))))...).))))).)))).))....)))
csa-novel-mir60		Chr3:30063735:30063828:-	-29.9	CCTTGGCTGACGACATGACGG	10	-	-	AAGAGAGGGTCCTTGGCTGACGACATGACGGCCAGGGAAAAGTCGACTTGTCGTCTATTGCTAAGTATTTGAAAAGAGAGGGAAGCCTCATCAT	......((((.((((((.(((((((.(.((((.........)))).).)))))))....)))))).)))).....((((((....)))).))..
csa-novel-mir62		Chr3:33811125:33811239:-	-60.5	CATGACCAAAATGCGAACTTA	38	AGTTTGTTTTTTGGTCATGTC	1	TTGAGGGAGCCATGACCAAAATGCGAACTTAACGTGTGCTCAAAATCTCACCGACTCAGGATCTTAATGTGATCCAAACACGTTAAGTTTGTTTTTTGGTCATGTCTCCCTCGAT	(((((((((.(((((((((((.(((((((((((((((........((.....))....(((((.......)))))..))))))))))))))).))))))))))).))))))))).
csa-novel-mir63		Chr3:37802110:37802210:-	-31.7	TCTTTAATCAACTCAACCAAA	1	TGGTTGAGCTGATTTAAGGAT	9	TTTCTTAAATCTTCTTTAATCAACTCAACCAAATTTCTTGGTGAATGAGCAAATTGTTCAGTGTGATATTTGGTTGAGCTGATTTAAGGATATTTTTTCTA	......((((.(((((.(((((.(((((((((((.((.((.((((..(.....)..)))).)).)).))))))))))).))))).))))).))))......
csa-novel-mir67		Chr4:13673817:13674044:+	-70.12	-	-	TTGATGTATTTTTAGTTGTAGG	20	GGAGTTAGGAGAAGACCTTATTTGGCTCTAGATTGTGGATCCTACTACTAAAATACATCAATTTTATACTCTATTAACATTCTTACACTGTTGGTCCTAGAAGTTTAGGACTCCTCAAAGATGGGGATATTTGAGACAAGGTGTGGAATTCTGAACTCTTTAAATCCGTAGTGTACAGAGTTAATTTGAAATAAAATTGATGTATTTTTAGTTGTAGGACTCAAACTC	(((((((.(((.....)))...)))))))......((..((((((.(((((((((((((((((((((.....((((((..((((((((((..(((...(((.((((((((.(((.((....((.............))...)).))).)))))))))))....)))..))))))).))))))))).....)))))))))))))).))))))).))))))..)).....
csa-novel-mir68		Chr4:15909687:15909788:+	-40.3	TTTAAAAACCATACCAGAATT	6	TTTTGGCATGGTTTTTAAACC	1	TTACCAATGGTTTAAAAACCATACCAGAATTTGAAAACTTGTTTTTGTTTTTCGAGTTCAACTCTTTTCAAATTTTGGCATGGTTTTTAAACCACCAGTAAA	((((...(((((((((((((((.((((((((((((((.(((..((((.....))))..)))...)))))))))))))).)))))))))))))))...)))).
csa-novel-mir69		Chr4:16611703:16611889:+	-54.96	TGTTTGCTAGACGTGCAAAA	12	-	-	AGCATTGATTTGTTTGCTAGACGTGCAAAAATCACTGATATGTTGAAAGATAAATATTAACTGATAAATAAAATTAGTTCTCTTTTTCTGGATTAGTGTACTAAACTAAAACCCTTCTCTCAAACACTTTCCTCCTTGCATATATGAGTGCTTTTTGCACGTCTAGCAAAAAAAACCAATACTGCTG	(((((((.(((.(((((((((((((((((((.((((.((((((...(((.........(((((((.......)))))))..........(((..(((((........................))))).)))..)))..)))))).)))).)))))))))))))))))))..))).)))...)))).
csa-novel-mir70		Chr4:17594114:17594325:+	-72.2	GGAATATCGTAGTTGGTGGCTT	129	-	-	ATTAGGGATTGGAATATCGTAGTTGGTGGCTTCCTCCATTAGGGCTTAAGTTTAGGTCATCTTTGAGTGACTGTTTGTCGACATCGCCCAGCTCATAAGAAGTGCCACTGCTTTCTGCTGCATTTTGTGGTCACCGATTGTCGGGAAACACAGTGCGTGAGCTCCTATGCGTGAGAGTGCGTGAAGCCTCCGATTTGACTTCCGTCTCTGGG	.((((((((.((((..(((.((((((.(((((((((((((((((((((.((...((((((......))))))((((.(((((((((....((.(((..(((((((....((.....)).))))))))))))...))).)))))).)))).....)).))))).))))...))).))).....)))))).))))))))).)))))))))))).
csa-novel-mir71		Chr4:22650586:22650699:+	-39.5	TTTGTATTCGGTAGCATTCG	10	-	-	ATTCTTGAGATTTGTATTCGGTAGCATTCGAAGTCCATATCAACTTTTTGTTATTATTAATAGAAAAACTGATAGAGAGATCAAGAATGCTATCAAATACAAACTTTTAAGAGA	.(((((((((((((((((.((((((((((...((((.(((((..(((((((((....)))))))))...)))))..).)))...)))))))))).)))))))).))))))))).
csa-novel-mir73		Chr4:1524988:1525172:-	-39.1	-	-	TTTTGAATATGATAAAAATGGTT	5	TTTGAAAAGAGATTATTTTTATCATGTTGAAAATTACTTGAAGACTTACTCATTGAAAATTGATTTGGATTGTCCGGAAATAGTAAGCATATAAAAGTGTAAACTTAAATATTCAATTGATTTCAAATTATTTAATATACGTTCTAATGTAGTTTTGAATATGATAAAAATGGTTTACAATTGTA	.........(((((((((((((((((((.((((((((..(((..((((((((........)).(((((.....)))))...)))))).........(((((...(((((((.....(((....)))..)))))))))))).)))....)))))))).))))))))))))))))))).........
csa-novel-mir74		Chr4:2906547:2906677:-	-20.15	AAAAGAAAAGAAGCTCATTAA	9	-	-	ACACTTAACCAAAAGAAAAGAAGCTCATTAATGAGAATTCAAGAATCATGAACTCATTAATTCAAGAATAATTATGAATCTGCAAAATCTCTCTATGATGATGAGCATGTAATTTCATTTTGCCCATCATA	.........(((((((((..(.((((((((..(((((((..(((.((((((....................)))))).)))....))).)))).....))))))))...)..)))).))))).........
csa-novel-mir75		Chr4:3342345:3342507:-	-43.8	CGGTGGAGCGATGTTCTTGGACT	1	TTCGAGAAGGGCTTGATTGGT	14	AATCCGAAGCACCGGTGGAGCGATGTTCTTGGACTCTGCTTTTTCAGCAATCTCCTTCATGAAAGAGGCGTACTGCCCACCAAATCCGATATCGAAATCAACAATATGAATGAAAGAGGAAGCGTTAAGAGCTTCGAGAAGGGCTTGATTGGTGGTGAAATGA	.........(((((((.((((..(.((((((((....((((((...((..((((.(((((....(.(((.....)))).........(((......)))..........))))).))))..))...)))))))))))))).))))).))))))).........
csa-novel-mir77		Chr4:9184011:9184302:-	-63	CAAAGGATTATGAAAAAGATGTT	49	-	-	CCCTACACATCAAAGGATTATGAAAAAGATGTTAAAGTATTGTCAATTTGAGGGTTTACAGTTTAGGAACGATACAGAGTAGTGAGAATTTGAGATGAACTATAATTTCTAAACTAGTTTAGATGTAGATCAATTAGAAGCAAAAAGGATGACTAGATCCCATAACTTACTGGTGATCAAGGGCTGCTTGTTGCAAAATAAATGAATGAGAATCTTTCATTAAATTTAAGGACTGAGATCAGTGACCTATGATTACAGTGACATTGCTTTTCCTTTCCATTGATCTATTTGC	........(((((.(((....(((((.(((((((..((((((((...(((........))).....).)))))))....(((((((..(((((..(((.(((((...((((((....))))))))))).))).)))))........((((......)))).....)))))))(((((((.(((.(((.....)))...(((((.(((((((...)))))))..)))))...((((....))))..))).)))))))..)))))))..)))))...))).)))))........
csa-novel-mir78		Chr4:17191893:17191978:-	-26.9	GGATATGATGAGGACGCTATGGG	41	-	-	AGTGCTTGTAGGATATGATGAGGACGCTATGGGGCGTCTGGGTGCGCCTACTGATCCACAAGTCTTTATTTAATGTTCTTTGTACA	.((((....((((((((((((((((....(((..((..((((....)))).))..)))...)))))))))..)))))))..)))).
csa-novel-mir79		Chr5:1121205:1121329:+	-23.79	-	-	CAATCTTGGTTCTTGGAGGATTT	8	TCTTCAACATCGTGGTTTTTCTCCCTGTACTAAGGTTTCCACGTAAATTTCCGTGTCCTTTATCTTTACTTACAATACTCATAAAAGATTCACAATCTTGGTTCTTGGAGGATTTCTCTTTGAGG	.((((((....(.((...((((((..(.(((((((((..((((........))))......((((((................))))))....))))))))).)..))))))..)).).))))))
csa-novel-mir80		Chr5:1704346:1704461:+	-54.6	-	-	TAGTATCATAGTTGGTGGTCC	8	TGGACCTTTTTGGACCACCAACTCTGATACCATCTTAAATCTACCCTCATTAACTTAAGCTTTTATGTTGATTGGTAATTTCAGATAGTATCATAGTTGGTGGTCCCAGGAGGTCT	.(((((((((.((((((((((((.((((((.((((.((((.((((...((((((............)))))).)))))))).)))).)))))).)))))))))))).)))))))))
csa-novel-mir81		Chr5:1859555:1859712:+	-33.5	-	-	ATCTCTAAAGTAGAAGTAAGGTT	16	AGTGGGCTACAAGACTCGTCTTTTGGATTTTGGTTCTAAAATTTTGAGGTAAGAAAACTAAGTAATTTTAGAGAAACTTTATAAAAGAAAGTATTTTCATTTGAGTTCTGAATTTTACGTTATAAATCTCTAAAGTAGAAGTAAGGTTCTAGTCTACG	.(((((((..((((....))))..((((((((.(((((...(((.(((((...(.(((...((((.(((((((..(((((.......)))))....((....)).)))))))..))))))).)..))))).))).))))).)))))))).))))))).
csa-novel-mir86		Chr5:10092857:10092954:+	-23.5	TGGATTGGGGAGGTAGCTAGGTT	15	-	-	GAAAATCCATTGGATTGGGGAGGTAGCTAGGTTTTTAATATGGTTAATTATTGGTGACTTCTGAAATGTTTTTAGCTGCTTGTTTGATGCACTTTTCT	(((((.....((.((..((.(((((((((((.(((((....(((((........)))))..)))))....))))))))))).))..)).)).))))).
csa-novel-mir87		Chr5:10279814:10279969:+	-46.5	-	-	TGTGAATGAAGCGGGAGATAT	4963	AGGAGTTGCTGAAGTAACTGCCGACTCATTCACTCAAACACTCAGTAGAGCTCAAAAAGAAATTATCGGAGAGAAAGAAGAAATAAAATTGGTTCAAAGTATATTCTTTTCCTCTATTGTGATTGTGTGAATGAAGCGGGAGATATTTTGCACTCT	.(((((.((.((((((.((.(((..((((((((.(((.(((..(((((((....(((((((....((.....))..(((..(((...)))..)))........))))))).)))))))))).))).))))))))..))).)).)))))))))))))
csa-novel-mir88		Chr5:14001235:14001369:+	-35.8	TATGTCAAAATGTAGTCCAGGTT	10	-	-	CCCAACCCCGTATGTCAAAATGTAGTCCAGGTTGCTTGTTCCTTCATCATCTTAGGTCAAGAGGTTGAGTTGGACTTGTTTCGACATAGAGCCATTGAAATGGATTTGTTCAGTCTCATCATGAGATTTGTTGGC	.(((((....((((((.(((((.(((((((.((.((((..(((..........))).)))).....)).)))))))))))).))))))...((((....))))........((((((.....)))))).))))).
csa-novel-mir89		Chr5:19951236:19951363:+	-42.51	TTGCTGCTCATTCGTTAGTTC	37	TCTAACGATGTAGGAGCAATC	238	GAAGGTCGAAACATTGCTGCTCATTCGTTAGTTCAATAGCTCATTATCCTCCAAATCTCTATAATTTTGATATCAAAGTTGTGTGATGTGCTCCTGATCTAACGATGTAGGAGCAATCTTTGATCATC	...(((((((..((((((.(((((.((((((.(((..(((.((((((.............(((((((((....))))))))))))))).)))..))).))))))))).)).)))))).)))))))...
csa-novel-mir94		Chr5:27993977:27994244:+	-55.37	-	-	TGATAGGAATAAAGCTAATGGTT	10	AATGCCTCATTAGCCATTACTTATTCCTTTTGCCTAGACATTAAACATCCTCAACGCATAGACTACTATGATGGTTCTCGTTTCACCACCATCTTTGCAGACCCTCATTCAATTCCAGTTGCTCAGATGGTCAATTCGAATGTGGACCTCTCAACACATCCAACCAACTTCTTGCCACGCAGACCACTTAACGCATGGTTGCCTTGACTCTTAAGTGCACATAACAACTAGCTTATGATAGGAATAAAGCTAATGGTTTACTTGCATA	.((((......(((((((((((((((((...((.(((...................(((((....)))))..(((((.(((((....(((((((..((((..................))))..)))))))......))))).))))).........................((((.((............)).))))((((((((...))))).)))........))))).......)))))).))).)))))))).....)))).
csa-novel-mir95		Chr5:4334738:4334888:-	-44.59	-	-	TTCAATGACTGAATTGATGAA	64	AATTGATTTTCTTCATCAATTTCAGTCATTTAACTGATTTTTTCCAACCCATTTGCTTTTTTTTTATTGGGTTTAAGATTTCATTGACAAAAATGATGAACTTGAAAAACATATAATCAGTTCAATGACTGAATTGATGAACAAAAACAAT	.((((.((((.((((((((((.((((((((.((((((((.......(((((................)))))(((((...(((((......)))))....))))).........)))))))).)))))))))))))))))).)))).))))
csa-novel-mir96		Chr5:4640257:4640464:-	-35.4	-	-	TTCAACTTGATATGAGTCGGC	13	AGAAAATTCAACCACTCAGTGAGTTGGAGCCTATTTGTTCTTTTAGTTACTTCTCATATTTAGTATTTTGCCAAGTTTTTCTCTCACTCTCTCTCTCTCCCCTTTTTAGATTTGAATCTCTTCTTCAGATTCTAGTTTTGCAACAGTTAATGAACTCGACTGTTAAACTTATTTTTCTTCAACTTGATATGAGTCGGCTGAAGAAATT	......((((.(((((((.((((((((((..................((((..........)))).......((((((...........................(((((((((((.......)))))).)))))......(((((((.........)))))))))))))......))))))))))...))))).)).))))......
csa-novel-mir97		Chr5:5488393:5488588:-	-86.8	TTTGTTGATGATGCTGTTGGT	424	-	-	CATTGACAGCTTTGTTGATGATGCTGTTGGTTTGGAAATCTGGAATGCTCTAAACTCCATTGATGAAAACAAAGCCCCTGGGCCCGACGTATATACCATGGAAATTTTGAAATATGCTTGGAAATTCATGAAAAAAGAATAGTGGACATTTTCAAAGATTTCCAAACCAATGGCATCATCAACAAAGCTGTCAGGA	..(((((((((((((((((((((((((((((((((((((((.(((((.((((...((..((.(((((......(((....)))((((.((((((..((.........))..))))))))))...))))).))....))....)))))))))....)))))))))))))))))))))))))))))))))))))))..
csa-novel-mir99		Chr5:12598771:12599036:-	-49.7	-	-	TTTGAACGTATAGAGACTAAATT	10	AAGTGATAATGTTTATCACACAATTTAGTTTTTATAGTTTATAAATAAATTTGAGTCCCAACCAGTTTAATAATCTACACATGCAAGAAATTTCCTTAAATTACACCCTTCAAGACAGATTTATCTGTCGCAAATTTGGAAATACAAGCCTAATTCTTACTTATTAAAGTTCCAAGGAGACAAGGACTACGTTATAATTTTTCTTTTTTGTTTTGATAAAATACTGTTATAAATTTGAACGTATAGAGACTAAATTGTTATCATGT	..((((((.....)))))).(((((((((((((((((((((............(((((...............(((.........)))..(((((((................((((((....)))))).....((((......)))).........................)))))))...)))))...(((((((.......((((((....))))))....)))))))...))))).)))))))))))))))).........
csa-novel-mir100		Chr5:13698295:13698380:-	-18	-	-	AGGGGTGTGTTGACTGTATAGTT	6	TATCTCTAGGAATCCAAGCATTGTTATGCACTTTTCATATACGATGAACGTGAAGGGGTGTGTTGACTGTATAGTTCTTATAGAAA	..(((.(((((((....(((..(((((((((((((....((((.....)))).))))))))).)))))))...))))))).)))..
csa-novel-mir101		Chr5:16203122:16203218:-	-39.7	TTCCTGTAGGTATTGGATTAC	69	-	-	CTTTAACTATTTCCTGTAGGTATTGGATTACTAAAGTAGGGATTGGTTTGTTGTCATTTTCTCTTTAGTAATCCAACCCCTACCGGAGGCAGGAGGG	((((..((.(((((.(((((..((((((((((((((.((..(.(((.......))).)..))))))))))))))))..))))).))))).)))))).
csa-novel-mir102		Chr5:16647035:16647104:-	-19	TAGGCTAATCTCTTGTTCTCAG	14	-	-	GCTGGACTTGTAGGCTAATCTCTTGTTCTCAGGTTTTGAGATACACCGAAGGCCTATGTTGGGTTATGCA	((..((((((((((((..((...(((((((((...)))))).)))..)).)))))))...)))))..)).
csa-novel-mir103		Chr5:17076255:17076503:-	-43.1	ATTTAGGCCGATGATAGCCCGC	7	-	-	TATTAAAACAATTTAGGCCGATGATAGCCCGCAGAGAAGTTTTGAAACCTATTTTGGAAATTTTTAAAATCTATTTATTATTTTATTCATCACTTTTCATCGGTAAAAGAAAAATAATGATTAATTTAATTTATTTGAAGGTAAAAGAAAACTTTTATTATTTTATTATTGCGAAAGTAGATAGAGATTAGAGGAGGAAGATATTATTATGTGTTGGGGCATATGTTTGGAACTAAATATTTTTTATCT	...(((((..((((((.((((..(((((((...(((((((..(((..((......)).......((((((.........)))))).)))..)))))))..........((...((((((((..((((..(((.(((((.((((((((....)))))))).(((((((..(((....)))))))))).))))).)))..))))))))))))...)).)))).)))..))))..))))))...)))))...
csa-novel-mir104		Chr5:20153611:20153756:-	-46.9	TCGGACATCGGCGACTTGGAA	51816	TTCCAAGTCCACCCATGCCCGC	15481	GCGCAAGGTTGAGAAAGTCTTCGGACATCGGCGACTTGGAAACTAGAAATTGAAACTTAGTGCAAAATTCATTCTGTTCTTGTGAATTTGAGCTGTTCTTTAATTTCCAAGTCCACCCATGCCCGCTGATTTTCTCATCTCTTCTA	..(.((((.((((((((((..(((.(((.((.((((((((((.((((....(((...((((...((((((((.........))))))))..))))))))))).))))))))))..)).))).)))..)))))))))).).))))..
csa-novel-mir105		Chr5:20594480:20594657:-	-22.2	-	-	TGAGGGGAGTGTTAGATGATATA	14	TGGATTGACTTTCTAAGTATCTATAAACACTTTTTTCACACTTATAAACAACTTAAACACTTAAAAATTAATCTAAAACACCCTTAAGCTTTTGGTTTAATCAGCGATTTAACATCAAGCCTTCCACACATTTCAAGCTCACAACTGAGGGGAGTGTTAGATGATATAATATTAATTT	((((.......)))).(((((....(((((((((((((..............((((....)))).......................((((...(((.((((...)))).)))...)))).........................)))))))))))))....)))))...........
csa-novel-mir106		Chr5:20667835:20668122:-	-149.6	TAGCTGTTAAATATGAAGACGA	32337	GTCTTCATATTTAACAGCTAAT	37	AATGATTAATTAGCTGTTAAATATGAAGACGATCATCAGTTTAATGTATATATTTATTTTATTAGTAATGTAGTGTATTGTGTACACATTACTAACACAATAAACTACATTACTATTAGTAATGTAGTGTATTGTGTACACATTACTATTTCAATAAACTACATTACTATTTCTTCATTACCAAATAGTAATGTAGTTTATTGTGTGTACTACATTACTAATAAAATAAATATATACATTAAACCGATGATCGTCTTCATATTTAACAGCTAATTAAATATGTCGTTG	(((((((((((((((((((((((((((((((((((((.(((((((((((((((((((((((((((((((((((((((.((((((((((.(((...........((((((((((.....))))))))))))).)))))))))).))).....(((((((((((((((((((((..........))))))))))))))))))))).....)))))))))))))))))))))))))))))))))))).))))))))))))))))))))))))))))))).....)))))).
csa-novel-mir107		Chr5:23407948:23408155:-	-71.7	-	-	AAGGGAAAGGGTCGCTGTCAA	7	AAAGGGGTTTGTAGGGATCTTCATCCTGGTCCGGCGAGTTTACTCCATTGGAGTGGAAAGGGGAAGCCATGGTTGAGATTAGATGCTAAGAAGCCTTGTCCACTTGATAGCTTGTGGGCTCCTTATGATCTTTCTCGTCATTCTTCTCTATTTTCTGATAATTGAAGTTGGCGCCGGAAGGGAAAGGGTCGCTGTCAATGCCGCCGGT	...(((((((((((.((((((..((((..(((((((..((((((((...))))))))..(((((((..((((..(((((((...(((....)))...((((((..(....)..))))))......)))))))..))))....)))))))..((((........))))....))))))).)))).)))))).))).))).))).))...
csa-novel-mir108		Chr5:25534729:25534855:-	-24.2	-	-	TTCTGAAACGGAGACAAACTTCT	10	ACATTAATAAAAAAGCTTGTTTCCATTTCAAAAAAAAAAAAGAAAAAAAAAGAAAATAATCCTAATTAATAAAAAAAACTGAATCTTTTTTCTTTTCTGAAACGGAGACAAACTTCTTTATTACTAA	....(((((((.(((.((((((((.(((((((((.((((((((........................................)))))))).)))).))))).)))))))).))).)))))))....
csa-novel-mir109		Chr6:6894360:6894463:+	-18.8	TAAGAAGGTAGGCCACATTAGTT	14	-	-	TACAATCTTCTAAGAAGGTAGGCCACATTAGTTTTGTTGCATTGTTAAAAAGTCTACTAAAAAATAATAATTAATGAAATGGTTTATCCACGTGGAACCAATGG	.......(((((....((((((((((((((((((((((.....((..........)).....))))).))))))))...)))))))))....))))).......
csa-novel-mir110		Chr6:7869227:7869290:+	-23.2	TGGATTAATGAAAGTCGTGTA	15	-	-	TGTGACATGTTGGATTAATGAAAGTCGTGTAGTCCTACACGATTTTCATTCCAAACAAAAGTAT	.......(((((((...((((((((((((((....))))))))))))))))).)))).......
csa-novel-mir111		Chr6:8183812:8183875:+	-19.8	AGGGTTCTCAGTTGATCTCGG	181	-	-	AAGGAATATTAGGGTTCTCAGTTGATCTCGGGTCGATCTCACCTGAGATTACTTAAAGAACGTG	.............(((((.(((.((((((((((.(....))))))))))))))...)))))...
csa-novel-mir112		Chr6:10055249:10055348:+	-29.4	-	-	TGATCTGATATTGATAGGCAT	10	CAAAAGACAAGCACCTATCAATATCAGGTCAATAATCATCAAATTTTCAAAGAAATATTTAATTATTACTGATCTGATATTGATAGGCATATTACACTTT	.............((((((((((((((((((.((((.((.((((((((...)))).)))).)).)))).)))))))))))))))))).............
csa-novel-mir113		Chr6:14067655:14067746:+	-41.1	TCGCAGAAGAGATGGTGCCGT	4628	GGCATCATATCCTCTGCGCAA	322	AAGGTTTACTTCGCAGAAGAGATGGTGCCGTCACCTGTTCTTCTCGTTCGAGGTTCTGGTATCGGCATCATATCCTCTGCGCAACAAACCGA	..(((((....((((((.((.(((((((((..(((.(..((((......))))..).)))..))))))))).)).))))))....)))))..
csa-novel-mir115		Chr6:21708637:21708906:+	-52.2	-	-	CTAGTGGTAAAAAGGGAGACATA	10	CCTCTGTCAACTTGTCATCTCTCAGTTCGCCAAAGGAAATTCACTCTCACCTCCAGTTTTTCTTTCACCCAAAAATTTTCACCAAGAGAAAGGAGCTTGCCTTTTTTTTTTTGTATGAAAATGGTATCGTCAATAATTTGAAATATTTATAATTTAAAACCCTGTTTGGAGAAATAAAGTCTTCCTAAGCAATTTTTATTTGTTATTATTTTGAAACAAGAACAATCATGGGTTGATCTAGTGGTAAAAAGGGAGACATAATCTCAATAA	....((......((((.(((((...((..(((..(((...(((.....((((...(((.(((((..(((.....(((((((.(((((((((((((.....)))))))))))))..))))))))))...........((..(((((...((((..(((((...(((((((.(((........))))))))))..))))).))))...)))))..))..))))).)))...))))))))))..)))..)).)))))))))......))....
csa-novel-mir116		Chr6:26969114:26969198:+	-24.1	-	-	CAAGAAGAAGTAGATGAATGT	5	ATGTGTCTTCCACACTTTACTCATTTCTTCTATTGGAATTCCTTTTGTTTCTGGCAAGAAGAAGTAGATGAATGTGGTCATCACA	.((((....(((((.((((((.(((((((((.(..(((..........)))..)..))))))))))).)))))))))....))))
csa-novel-mir119		Chr6:28141804:28141887:+	-27	TAAAAGTAGGATGTTACGTGCTT	375	-	-	GTCTCCCTCTTAAAAGTAGGATGTTACGTGCTTGAACTTTTACTTGGTTTATTCATAAACGACATCTTACTAAGAGAGGATTTG	.....((((((...(((((((((((..(((..((((((.......))))))..)))....)))))))))))..)))))).....
csa-novel-mir120		Chr6:1108766:1108837:-	-26.6	TCAAGCCGGTGACGACAGTTC	11	-	-	CAACTTCGGCTCAAGCCGGTGACGACAGTTCACCGCCATACGAAAGGTTGTCATTTTGTTGGGTGGGAGTTT	.((((((.((((((...(((((((((..(((..........)))..)))))))))...)))))).)))))).
csa-novel-mir121		Chr6:1472862:1473119:-	-55.9	TTTGGACAAGTAATAGTGAGGTT	29	-	-	AGGGATGGAATTTGGACAAGTAATAGTGAGGTTGAGTGTGGTTTTTTTTTTGTCCAATGAGGGTGACTGGATGCTTATCGATATATATATCATGATATTATGGAAAAAGAAGAAGCCTACAAAATTCACACAGATAAGCTCTTTGTCTTCACCTGGTTTACAAAACAATACACTCTAACACAACCCTATTATTATTACTGTTTTTCCTTCAAAAATATATTTTAAAAGAAAGAAAATTCCAATTTGGAACTATTTCCA	.((((.((((...(((((.(((((((((((((((((((((.......(((((((((.((((((..(..(((.(((((((..........(((((....)))))........(((..........))).....)))))))))))..))))))..)))...))))))...)))))))......))))...))))))))))))))))))).............................((((.....))))....)))).
csa-novel-mir122		Chr6:3343457:3343683:-	-54.7	CAAGATGAAGTGGACTGGTA	5	-	-	GAGTTTTGGCCAAGATGAAGTGGACTGGTATAGATAGAGCCACAATCGAAGGAAAGTTGAATCATGGTCGGATTTGAAAGAGGATTTTCCAACATTTTAGGGACATTGAACAAGGGAGCTTGGGAGCAGAACTAATTAGGATTACCCAAGATGGATCCTACAGTGATTATGTTAAGAAACTCTTAAATTACTCAGCCCTCTTACGGACATGGCTGAAAGTGTGCTCA	((((((..((((.(.(((((.((.((((((.....((((......((....))......((((((.((.(((((.......((.....))..((((((.(((...(((..((((....))))....)))..((....)).....)))))))))))))).)).))))))...........)))).....))).))).)).))).))..).))))..)).....)))).
csa-novel-mir124		Chr6:13769144:13769346:-	-45.14	TACAATGTTAAGTATGGACGAG	4631	-	-	ACAATATGGTTACAATGTTAAGTATGGACGAGTTTGGCAAGCGAAGAAAAAAGCTGATCTTTAGAGATTGCTAGCCCATTAATATTGTGGTAAGTATAGACGTATGACAGATTTCCTATTCTGGCACCACAAGTACCAATTGAGGTATCAGTTAACATGCACTTGACATACGTACCATACATTGATGAATGCTACTTGTTGTC	((((((.(((..((..((((((((((((((....((.((((.(........(((((((((((((....((((.(((((.......)).))).)))).....((.((.((((........)))).))..)).........)))))).)))))))......).)))).))..))).)))))).)))))...))..))))))))).
csa-novel-mir125		Chr6:17754072:17754232:-	-37.2	-	-	TGGAGAGAGGGCGGTGATTTCC	392	TTGTCGCGGCGCTGGTGGTTCCTCCATTCTCCAATTCAACATGCCAACATTCTCCATCAACCTATCAAATTTGCTATGAAGATCTCCCAATGATTCCTCGACGGCCAGCAAGTGAATCGTCGGTGTCTTTGGAGAGAGGGCGGTGATTTCCTCCGCTTCTT	.....((((....((..((((((((.((((((((.....((((.(((.......................))).)))).((((...((.(((((((((.(.(.....)).)).))))))).)).)))))))))))).))).)).)))..)).)))).....
csa-novel-mir130		Chr7:302325:302596:+	-120.37	-	-	CTATTGGGCTTAGTTAGATGG	9	GCAATATTGGGCCATCTAACTAAGCCCAATAGTATTTTGGGCCGAAGAAAAAGTCATATGTGTCATTCTATACCATTCCTAAAAAATTGGAGTATATTCGAAATTTGAACTTTTTTTAAAAAATAAATATGATTTTTAAAAGATTTGGTGAAGTCGTGGACCTGGGCCCCACAATATTTCCATTTTTCCTTTATTTTATATATATATTACGTGGGGCCCACTACTTATTCGGCCCAAAATACTATTGGGCTTAGTTAGATGGCCCAATATTG	.(((((((((((((((((((((((((((((((((((((((((((((..(((((((((((.(((...........(((((.........)))))..........((((((.....))))))..))).)))))))))))..................((((...(((((((((((((((..........................)))))..))))))))))))))...)))))))))))))))))))))))))))))))))))))))))))))
csa-novel-mir131		Chr7:9512738:9512850:+	-23.05	GATGAGGGTGCTAAAGGGGTGTT	21	-	-	TTTTGGATATGATGAGGGTGCTAAAGGGGTGTTAATCTAGTTGAGATGTTCGGGTGTATTATTGATCCTCTCTTTCTCTCCCCCATTTCTAGGCTTCTCTATTATTCTCAATG	..((((..((((((((((.(((..((..(((...........((((.(.((((........)))).).))))...........)))..)).)))))))).)))))..))))..
csa-novel-mir132		Chr7:9694610:9694704:+	-26.33	AAAGACGGAGAGAAAAGAAGAAG	7	-	-	AAGATGCTCTAAAGACGGAGAGAAAAGAAGAAGAGGGTCAATCTTTTTTTTCTTTCTTTTCTTCACCGTCTTCCTCTATTACACTCCGAGATCAG	..(((.(((..(((((((.((((((((((((((((((.......)))))))).))))))))))..)))))))...............))))))..
csa-novel-mir133		Chr7:10367357:10367571:+	-54.3	-	-	CCTGTGTTCTGTTTGTCGTTGG	459	CAAATGATCTGTGGCACCATAATACAGAATTCAGGGGTTCTTCCCATCAACACTAATAAGACTGAAGTACTGAGGTATACCTAATTAGACAATGACACCTAAAGTATCGGGACTGAGATCGATTTGGTTTCCATGTGGATCGGGTGGTTGAGAAGGTGCAGCAACTCACTCACATACGCCTGCCCTGTGTTCTGTTTGTCGTTGGGAGAGCGTTT	.(((((.(((.(.(.((.((((.(((((((.(((((.....((((((....(((((...((((..(((.((((((....))...((((..........))))....)))).))).)).))...)))))....))).))).((((((..((((..(((......)))..))))....))))))))))).))))))))))).))).).))).)))))
csa-novel-mir134		Chr7:11900548:11900633:+	-19.9	-	-	ATGATTGATATGTTATGACTGA	9	TATTAGTTGAAAAAGTAAAATTAGTTATATGAAATATAATTATCATTGTTTTGGATGATTGATATGTTATGACTGATGCAACTGAT	.((((((((..........((((((((((....(((((((((((.........))))))).))))..)))))))))).))))))))
csa-novel-mir135		Chr7:13272998:13273138:+	-36.5	TCGATCTGATTGGCTTTTGGCAG	6	-	-	GTTTTTGGTTTCGATCTGATTGGCTTTTGGCAGTATATGAGTATGAAGAGAGAGAACGGTAGGCTTAACCTTGGAGACTTGCCTTCTAAGATGTCCAGACTTAAAGTTGTCGGAGAGAATCTAACGGAACAAGAGAGAGCT	((((((.((((((....((((..((((.(((((....(((((..((......((((.(((((((((.......))).))))))))))......))...)))))...)))))))))..))))...))))))....)))))).
csa-novel-mir136		Chr7:13464083:13464274:+	-66.54	AGTCTACTGTTTCATTCTTGA	3	AAGAATGAAACAGTAGACTCA	174	GGAAAGGTTAGTTAGAATTCGAGAAAGAAAGAGAGTCTACTGTTTCATTCTTGAAAGAGAGGATAACAGTTGGAGAGTTTGTTCTATTTCTATTTTGTAACACTGCAATGCCTATTCCTATTCATTAAAAAAATTCACTATTGAAAGTTATCCTATCTCTCAAGAATGAAACAGTAGACTCACTAACTTTTT	.((((((((((......(((......)))...((((((((((((((((((((((.(((.((((((((....((((((.((((.......(......).......))))...)).))))...............((((....)))).)))))))).))).)))))))))))))))))))))).))))))))))
csa-novel-mir139		Chr7:17878131:17878339:+	-48.61	GTAATTTGTCGGTTCTTCCAC	10	-	-	CTGAACCTTGGTAATTTGTCGGTTCTTCCACTAGATAGATCATATATTCCTTTCCCGCGTATGTTCGGAGACTGCTGGTGGACTTCCTGGTATGTCTGTTGGCCGAATAGATATCGTTTTGATGTTATATATTTTTCTTTCTATTAGCACTTGTGATACTATTGGATAATTTTGGTCTTGAAGAAAAGATAATATTATTGAGTTTGAGT	((.((.((..((((((((((..((((((...((((((.((((.....(((...((.(((.......(....)))).)).))).....)))).))))))..(((((((..((((((.....)))))).............((((.(((((....))...))).))))....)))))))..))))))..))))).)))))..)).)).)).
csa-novel-mir140		Chr7:566621:566920:-	-52.73	AAATATTAATCCATGCTTCTCAC	372	-	-	ACAAAAGAAAAAATATTAATCCATGCTTCTCACTCCTTCTTCTTCCTTCTTGGACCGCGCCATGGTAGAGAAAATCAAATCCATGTATGAAGAATCCATATAAATTTTATGGACTTTTAACCATCATTTATAAAAGTTAACCTAGTTTACATAAATTTTAAGTTAAATTAAACAAAAACTCTCTAAACATTTAATTTCTAACTATGTTTTATTGATGTCTTTAGGTTAATTTTACCCTTTGAATTTCAACATTTTGGTGAGAGAGACGAGTCGTATTAGTCAATATTTGGATTCATTAGT	......(((.(((((((.((..((((..(((.(((........(((.....)))...(((((..((...((((.(((((...(((.(((((((.((((((.......)))))).))))...)))))).....(((((((((((((...((((.(((....((((((((((((.................)))))))..))))).......))).))))..)))))))))))))....))))).))))...))..)))))...)))..)))..))))..)).)))))))...)))......
csa-novel-mir141		Chr7:3993746:3993842:-	-21.9	TTTGACACGAGCACCTGAAAAAT	4188	TTTTCGGTTTCTCGAGTTACGAAC	3	TGTAAGATGCTTTGACACGAGCACCTGAAAAATTTTCCTTTTGAAACACGGGTTATGTTTTTCGGTTTCTCGAGTTACGAACATCTCCAATTTACAT	(((((((((.((((((.((((...(((((((((...(((..........)))....)))))))))...)))).)))).)).)))))......)))).
csa-novel-mir142		Chr7:11574530:11574679:-	-41.4	TCTAGGAATAGTAGAAGGAGGTT	482	-	-	CCTACTCACTTCTAGGAATAGTAGAAGGAGGTTGTTCCTTTTTAAAAGCTTACTCCAAGTCTTGAACAAGAGGCTTTTCCTCTCATTGACCGGAGAGAGACTCAGTTTAATGGATGAACCATCATCTAATTGTTCATTAGAGGACCAGGC	(((.....(((((((((((((((((.(..((((..(((...((((((((((.((((..(((.(((....((((.....)))))))..))).)))).))).))...))))).)))..))))..).))).))))))).)))))))...))).
csa-novel-mir143		Chr7:11886351:11886433:-	-25.5	-	-	TGGGTCGTTACAGTTGGTATC	6	AAAAGGTCTTTATTTGTTTTAGTGGTAACGACCTTAGCTTAATATAAAAAGTTGGGTCGTTACAGTTGGTATCAAAGCCTTAG	..(((((.....((((..((((..((((((((((.(((((........)))))))))))))))..))))...)))))))))..
csa-novel-mir144		Chr7:13201745:13201836:-	-28.9	TTTATAAGATAGATGAGCTAC	61	-	-	ACTCACACTGTTTATAAGATAGATGAGCTACTCATCTCATTACCAATTGATTTTGAGATAGAGCCCCATGCTATCAAATAAACTGTGGGGTG	((((.(((.((((((..((((((((.(((.((.((((((..(.(....).)..)))))))))))..))).)))))..)))))).))))))).
csa-novel-mir145		Chr7:13464106:13464273:-	-64.2	-	-	TCAAGAATGAAACAGTAGACT	13	AAAAGTTAGTGAGTCTACTGTTTCATTCTTGAGAGATAGGATAACTTTCAATAGTGAATTTTTTTAATGAATAGGAATAGGCATTGCAGTGTTACAAAATAGAAATAGAACAAACTCTCCAACTGTTATCCTCTCTTTCAAGAATGAAACAGTAGACTCTCTTTCTTT	.((((..((.((((((((((((((((((((((((((.((((((((........((((....((.(((((..((....))..))))).))..))))...........(((......)))......)))))))).)))))))))))))))))))))))))).))..))))
csa-novel-mir146		Chr7:18609472:18609656:-	-22.4	-	-	TTAGCTATAGTAAACATTATTTC	15	TTTTAGTTTTTAAGTTATAGTTTTCATTTTAGTTATTAGATTTCTAAATATTACAATTTTATGTTTTATTTTAATTTTTTTACCTTTAGTAATCAGTGTTAGAGACTATTTCGACAAAAAAATATTATTTAAGATTATTTAAAAGTCGTTAATTAGCTATAGTAAACATTATTTCAAAACGGTTT	.....(((((.((((.((.((((..(((.((((((...(((((.((((((.....((((((.((..((((((.......((((.....))))....((((.((((...))))))))..))))))..)).)))))))))))).)))))......)))))).))))))))).)))).))))).....
csa-novel-mir147		Scaffold000106_3:13246:13572:-	-59.15	CTTTTTCAAAGGGTCGTCTAGTT	16	-	-	AACTCTTACTCTTTTTCAAAGGGTCGTCTAGTTACTTCAACCGAACATCCATCTCATAGCCACACTCTTAGGTGTAGGTATTTTTCCACATTACTACTCCAATCACCTAGTCCTTAGCGTTAAATGCAACTTCTTCTTTGCCAACAACCCCAATGTGTTACCTAATTCCACACGATGGCTCTTAGACTCAAATACTTCTTTTCGCATCACTATTTCTCCAATTGCACCCTTCTTTGTAGAATGTTTCTCTCTACACTTGGTCAAAACATCTGATTTTAATGGAGTTCTTCCTCAACAGGACACCCTTTTGGAATCAGGGTCTCACAT	.......(((((.((((((((((..((((.(((.........((((.(((((.....(((((...((...((..((((((......((((((............((((((...)))).)).....((((........))))..........)))))).))))))...))....)))))))....(((.(((............(((................))).........((((((.........)))))).))))))................)))))))))......))).))))..))))))))))..))))).......
csa-novel-mir148		Scaffold000205:9630:9807:+	-33.8	-	-	ATTAGCAGTTGATTTATAGAGTT	10	ATGAGGAGATAATCTAAATTTGGCTAATTTTTTTAGTATCATTATTTTGTAAATTCTTTTGCCAAAGTTGTGAAAAATTGAATAAAAATTGTTATAATTGATTTTTTATAATCATCATTTTTGTGAAAGCAATATTCACTCATGTATTAGCAGTTGATTTATAGAGTTAATCTTGTCA	.(((.(((((............(((((.....)))))......(((((((((((.(..((((....((((((((((((..(((((......))))..)..))))))))))))..........(((((.......)))))..........))))..))))))))))))..))))).)))
csa-novel-mir149		Scaffold000500:145:391:+	-40.6	-	-	ATTTCGAAGTTGGAGATTTAATT	11	AGGAAGATTTGATGAAAGTGAGCCTACCTCCTTTGAAAATGTACGAATACCTTCAATTGCTATGTTTTTTGTGAATTTTTTCCTCGTTATTTTTTGTGACCCAAAGTCCTTATCCAATTATTTTATTGTTTCATTATTAAAACAATTTTAAAAATTACAATATGATAGAATTGTGATCATGTTTATAGTTAAATCAATAATGTTTAAACTACCAATTTCGAAGTTGGAGATTTAATTCTCTCTTCCA	.((((((...((.(((..(((..((.((..((((((((.((.....................((((((..(((((..........(((((.....)))))..............((((......)))).)))))....))))))..((((((.((((.....((((..((((((((......))))))))..)))).)))).))))))....)).))))))))..))))..))).))))))))))).
csa-novel-mir150		Scaffold005625:27:156:-	-20.9	-	-	CAGAAGACGATAAAGGAGCAT	9	AGAAAGCAAGAGCTTCCCTTATTAGTCCTTGGACTTTATCAAGCTTGCGCTATTTTAGTGAGAAAATATAGAAATGATCAAACTCCAAATATAAGAAGCCAGAAGACGATAAAGGAGCATTCCGCGAACA	.....((..(((((.((.(((((.(((.((((.((((......((..(.........)..))........((.....))...............))))))))..)))))))).))))).))..)).....
csa-novel-mir152		Chr1:4045553:4045706:+	-27.5	-	-	AGAAGAGATGACGACCACAGTTT	5	TTATGACAACAAATAACTGTCGTCTTTTATTTTTCGACAACAAATCATCATTTGCATATTGACAACAGTTACAAAAATGTCACGAATTCTTATATTATGACATTTGTTCCCTGTCACCGGTAGAAGAGATGACGACCACAGTTTGAACTTTGAA	.........(((((....((((((((((.(((.(((....(((((....))))).....(((((...(..((((..((((((..(((......))).))))))))))..).))))).))).))).)))).))))))....))))).........
csa-novel-mir153		Chr1:4900562:4900641:+	-22.8	TGAAGAAGAAGAAGAAGATGA	10	-	-	ATGAAAAACCTGAAGAAGAAGAAGAAGATGATTAATGGGATTTTTCTTCTTCTTCTTTTGCAAAAGATACCATTTTTCAA	.(((((((..((.(((((((((((((((.((((.....))))..))))))))))))))).))...(....).))))))).
csa-novel-mir157		Chr1:14617256:14617389:+	-26.59	-	-	TTAGGAATGTGTGAGATGTGTG	6	GTGCGAGATGTGTGCGGGGCGAGACATATACCTAAAAGACTTTCTAAACATGCATAAAAGCACTTCAAAGGACTGAAGAAAGACAAAATGCATAGTGAAATTTTAGGAATGTGTGAGATGTGTGCGAGATAAAA	........((((..((...(...((((((.(((((((...((((...((((((((.......(((((......))))).........)))))).))))))))))))).))))))..).))..))))........
csa-novel-mir164		Chr1:1896056:1896173:-	-23	TCATTTTAGTTGAGATTGTAATT	8	-	-	TTAATTTGTCTCATTTTAGTTGAGATTGTAATTGCTTTGGCATTTGAAACATAGTAAGTGCCTTAATGAAAATATATATGCTCTTTATGATATTCGATCTTCGAGTAGATGAATTGGT	((((((..(((.((((.(((((((((..(((..((...((((((((........))))))))...((....))......))...)))..)).))))).))..)))))))..)))))).
csa-novel-mir170		Chr1:10469965:10470275:-	-68.67	TGATTGTTGATGGAGGCTTTA	5	-	-	GGACTCAACTTGATTGTTGATGGAGGCTTTACTGTTGTCAACCAAGCTCTTTGTTCCTTTCGTTCATAAGTTTGAGTCAAGAAGAATAAATGGTATCCCACACCATATACTCAAATAGAGAAGGCACCTTATACTTCTCATTCTCTAATTGTTGTACTCTATTTTCTTTATGATACTAAGATTTCTCACGTTTGAAGTAATATTATTATTAGAAAAACTATTGTAAATGATATATAAATCTATTGAAAGTATTACTAAAAAAAGTGTCACACCCACTCCCAAGACCTCCTCATACAATCAAGTGAAGTGTG	..(((..(((((((((((((.((((((((....(..(((...((((((...((..(.....)..))..)))))).((((.((((((...(((((.......))))).(((.(((.(((((((..................))))))).)))..))).......)))))).)))).....)))..).(((.(((..(((((((((.(((.((((.....((((......))))......)))).))).)))))))))...))).)))..............))).)))))))).))))))))))..)))...
csa-novel-mir171		Chr1:11247286:11247564:-	-75.5	CAGGGAAGGAAGAAGTCCATTG	7	-	-	AACGTCTGACCAGGGAAGGAAGAAGTCCATTGTTGCCACCTTGGTATATATATTTTTAATTTGGTCTACACTACCAATAGGACGTGTTGTCTTCTTATACAAGTTTATCAAATTTGAAACAGAATAAAATTTATCAGTGTACATATGAAAGTTAAGATTACTTGTAGAAAAGACAATACAAGCATGTGAGCAAGGGATCAAATCAAGGTCCCATTGGCGACATGAGCATGTACGAGCCAAAATATTGACAGTGAATTGTTCCTTACAATGGTGGACTTC	...((((.((((..(((((((.((...((((((((((.....)))..............(((((((((((...((....))..((((((((((....(((((((..(((..((((......))))..(((((.(((.........))))))))..))).)))))))...))))))))))...(((((..((..((((((.......))))))....)).)))))....)))).)).))))).....)))))))..)).)))))).)..))))))))...
csa-novel-mir184		Chr2:1703645:1703847:+	-37.58	-	-	ATTTAAAATCATAGGGACTAA	14	AATTGTAAATTTGATCTATGTGATTTGGGAGAAGACCAAAATTTTGATCAATGTGATTTGGGAGGTGACCAAAATTTAGTATTTATAGTTTGATAAAATCTCGTAAATAATCTCTATAGTATAAAAGTTATTTATGAATATGTAATCTAACTGTAAGGACTATATTCTTAACATTTAAAATCATAGGGACTAAATTCTAACTT	.......((((((.(((.((((((((..((.((((.....................(((((.......)))))...((((.(((((((((.(((......(((((((((((...............))))))))))).......))).))))))))).))))...))))....))..)))))))).))).)))))).......
csa-novel-mir185		Chr2:5797902:5798132:+	-27.5	-	-	TGAGAAGAAGTAGAAGAGAAATT	10	TGCTTCTTTTTTTTTTTTTTATCTTTTTATTTCTTTTATGAAACGCAATGATCTGACTTCTGACATTACTTCTTTAGTTATTAACAAAAATATTACTTTTCTTATACACTAATATACACATTCCAAAAAGAATCATCTATAAAACTAGTATTAATTTATACCACATATTTTCACAAAAAAAAAAAAAAATTAAGCAAATGAGAAGAAGTAGAAGAGAAATTAAAAGAGAGC	.((((((((((((((((((((((((((((((((((((..(((....((((.((........))))))......(((((...(((.((((.......)))).)))...)))))........)))..))))))................((((......))))...................................))))))))))..)))))))))))..)))))).)))
csa-novel-mir186		Chr2:6092309:6092602:+	-65	TTTGATTGTGCAAGTGTTGATGA	7	-	-	TTTAGGTTAATTTGATTGTGCAAGTGTTGATGATCTCCATTTATAGCATGCAAAAACTATTAATAGGTTAGAGGAGAGAGGTGGAGGAAGGCATATATGGGCTGTTAGATGAGAAATGATTGGTACAAAAAGTGTTTAGTTCGAATTTCCCACCTATGCATATGATTATACAAAGCATAGTTGCAACTAAAATTACGCTCCAAACCTGTATTTACGCACTAGGGATGTGGAAAACTTTGTCCAACCTGATGGATCGGGTCGAATTCACTTGTTCAGTCTTAGTTTTTTCTTAAT	.(((((..((((.(((((.(((((((....(((((((((...((((..........))))...((((((...(((.((((.(((((....(((((..((((..(((.((....((((..((........))..))))...)).)))..))))..)))))...............(((....))).............)))))...(..(((((.(......))))))..)....)))).))))))))).))))...)))))....))))))).)))))..))))....))))).
csa-novel-mir194		Chr2:5871655:5871898:-	-40.2	GTACAATGCTACAAGATCGTTTT	11	-	-	TCTAGATCGGGTACAATGCTACAAGATCGTTTTTAATCGTTTATCACGTATGTGTGATCAAAAGTTATTTCTGTTTTTTATTTTTTAAAATTGTTTTTATATGGTGTAAATATTTTCGTGCTTTATTCTATTTTTGGTAAAAAAAATCCCTAAATAGTATGTAGTGGTAAATTTAAAAAATAACAATATTAAAGATATATAATAAAGGTTAAATGGGTCTTTGTTACATTTTGAACCTTCTGAT	..((((..((((.(((((..((((((((...(((((((....((((((....)))))).....(((((.(((..((.((((((((((((.((((..(((((((.(((....(((((..((((..(.......)..))))...)))))......))).)))))))..)))).)))))))))))).))......)))...)))))...)))))))..)))).))))..)))..)).))))))))..
csa-novel-mir197		Chr2:11307865:11308104:-	-49.9	TGGATACAAGTGAAGACAGAATA	5	-	-	GTGACTGGCGTGGATACAAGTGAAGACAGAATAACAAAGCTTGAAAAGAAGGTTAACATGCTCATAAAGGTAGTTGAAGAAAGTGACTACAAGATTAAATCTCTCAAGAAGCACATCGAGAGTCGTGACGCTGCTAAATCAAGTCATACACATGACATCAAAAATACTAACAAAGGAAAGACAATTATGTAGGAAAGTCAATGGCAAAATTCAACTTCAATTGCATCCATGTCTATTCAG	.(((..(((((((((.(((.(((((...((((.....(((((.......)))))...............((.(((((......(..(((((.((((...(((.((.((...(((..(....)..)))...))..........(((((....)))))...................)).))).)))).)))))..)..))))).))...))))..))))).))).)))))))))...))).
csa-novel-mir202		Chr3:2312730:2312983:+	-50.31	-	-	TGTATGGAGAAGGTATTAGCA	7	TTAAGTTGGTGTTAAATAACTCAACTTCATCAATTGTAATAGTGTTTACTGTCGCCACGAGCACGAGACGACGCGGAGCGGCCGACGTCCTCAAAAAAGTTAGTTTTTAAAAAAATAGGAGTCGCCACTAATCTTTTTTACGATGTAATTGGACACCAAAATAAAGTAAATAGTTTTAAAAAACTGGTCTGCAAAAAATAGAGTTGAATTCTGGAATCATTTGTGTATGGAGAAGGTATTAGCACCCCACAACA	..(((((((.(((....))))))))))......((((....(((((((((.((.(((...(((((((.....(((((.(((...(((((...((((((((((((.............((.....))))))).)))))))..)))))..((((...))))........................))).)))))......((((((...))))))......))))))).))).)).))))..)))))...))))..
csa-novel-mir203		Chr3:3754629:3754817:+	-45.2	TTTGTAGAGATAAGACAAATA	5	-	-	AACTAACTTCTTTGTAGAGATAAGACAAATATAGAATTATAGAATTCTATCGGGTCTATCAAAGATAAAATTATATATATCTGTCTCTAGATAGTTAGAGATATAGTACTTTCAATCTCTGTCTATCGCAAAGTCATCTACCTAGACTCTTGAAAGATTTGTCTAATTGGTGCTCGGGGAGGATGAGGA	..((..((((((((.((.(((.((((((((.(((((((....)))))))..(((((((....(((((..........))))).......(((((.(((((((............))))))).)))))...............))))))).......)))))))).)))....))))))))))...))..
csa-novel-mir204		Chr3:4081884:4082019:+	-44.3	-	-	ACATGTAGAAAAGTTAACGGTTT	20	TGTATCAGTATAGACTGTGAACTTATATAAATGTATCGATTGAAATTCTCCATTATGTTTTATAAGTTGGACACACTTATGAAACTTGAGGGTTTAAATTGATACATGTAGAAAAGTTAACGGTTTAAATTAATGC	.((((.(((.((((((((.(((((...((.(((((((((((.((((((((......(((((((((((.(....))))))))))))..)))))))).))))))))))).))...))))).)))))))).))).))))
csa-novel-mir205		Chr3:5370588:5370853:+	-52.6	TGATAGAAGTTGAAGATGAAATT	27	-	-	TGAAAATGCATGATAGAAGTTGAAGATGAAATTGAAACTTCAAATGGAACAACAACTTGCAAAAAGGAGGGTGGAGATTGGGGTTTGTCCATTTCAAGGTGGAAAAGATTAGGATTTGCCTGCTTGAAGAAGATGGAATCAAAATACAAAAATGGAAAATGAAGATTATTGCAATGGGTCTGGAAAATGGGGATGAAGGGTTCTGATTTTGATTGAATAAGTACGTAGGTGCAATTATGTTTCAACATTTATTAAAGCATATTTAT	((((.((((.(((((((.(((((((((((.........(((((..(((....((..((((((..(((.(((..((..((((..(((.((((((....)))))))))..))))..))..))).))).............(((.....((....)).....)))......))))))))..)))..(((((.(((((.....))))).)))))..)))))...((((....))))..)))).))))))).)))))))..)))).)))).
csa-novel-mir207		Chr3:7510350:7510574:+	-57.93	ATTAGTGGCATAAAAGGATATCA	14	-	-	ATATGCTTCTATTAGTGGCATAAAAGGATATCACTTAGATAGAATGTAAAAATTTTGCTATAGTTTGTAAATATTTTAAATTAATTTATCATTTTAAAAATAAAAATTATCAAAAGTAATAAATTTGATAAAATATTTATAAGTTGTAATAAAATTTAAAATTTTATCAATAACAAACATTTGATAGTGAGTGATATCTTTTTATAAGTGACATAGAAGAATATC	((((.(((((((..((.((((((((((((((((((((((((((((....((((((((.((((..((((((((((((((....(((((((.(((((.................))))).)))))))...))))))))))))))..)))).))))))))...)))))))).....(((....)))....))))))))))))))))))..)).))))))))).)))).
csa-novel-mir209		Chr3:10469267:10469590:+	-61.5	CTAGCAATATGTAGGATGGAC	17	-	-	TATTTAGAAACTAGCAATATGTAGGATGGACCGTGGTAGACCAAGATGGACATCTATCATAGTACATAGATGCACAAATCGTAACATATTTTGCTCTATAACATATGATTGTAATATTTTATTATATTTGTAAATATTTTAATAAATTTGGTAAGTTTTAAAAAAAAGTTGAAAGAAGAAATGGGTTGAGATATGGAAGTCTCTCACAATCACATGGAAACATTATTGCCCAACTTTGTGACAAATTTTTATTTTATTTATATTAGTTTTATCAATGCTTTTATTTATTTTTATAGGTTATCTTATTGTTGCTATTTTGGCCTC	......((((.((((((((.((((((((.(((.(((....))).(((((((....((((((....(((((.(((.((((........))))))))))))....))))))(((((((...)))))))..((((((((...(((.(((((((.(((.((((....)))).)))...((((...(((((.(((((......)))))..........(((....)))....))))).))))....))))))))))...))))))))...).))))))......................)))))))))))))))))))))))......
csa-novel-mir210		Chr3:10469872:10470044:+	-36.8	TGGAGAAGCAGACACTGACAA	12	-	-	GATTCGTTGTTGGAGAAGCAGACACTGACAAATTTAGTATAGGTCTAGAGGATCGAGCCCTCTCAACTTTATCATCTTTATATAATGTGTATAAAAAAAACTAATTAATATTTAATATTTGTAGGTAGCTTAGTGGTAATTCTTTTTGTCAGTCTCTATTTTAACATGAGTTC	(((((((.(((((((.((.((((..(((((((.........(((..(((((.......)))))..)))(((((((.(((((((.....))))))).....(((...(((((...)))))..)))........))))))).....))))))))))))).)))))))))))))).
csa-novel-mir213		Chr3:25294544:25294620:+	-21	TGTGATGATGTGGCAGGATTT	6	-	-	GAATATTTGTTGTGATGATGTGGCAGGATTTAATTGGCCAAAATTTCTTGCTCAGCAACATCACGTATATCATTTCA	(((....((((((((((.((((((((((...((((......)))))))))))..))).))))))).)))....))).
csa-novel-mir216		Chr3:29931909:29932172:+	-57.9	-	-	ATAAATTGATAGTAGATCGTTTT	10	AGATCTTGGTGAGACGGTACACTTTAAATTATATTTTTTCTTAATTTAAAAATTCACAAATCTTCTTGTATATATATAATTTATTCTTAAGATGTCATAAACAATTACTGCCCAGATAAATAACTATGAAAGAATAAAAGGTGAACAATCCGTTCATTTTTTATTCAATGCTACTGAATTGATTGTGATCAATTTAGTGAAGGTTCAAACTAATCGTTACCATGAAAAAGTATAAATTGATAGTAGATCGTTTTATTTAAATTC	.......(((((((((((..(((((((.((((((((((((..................(((((((..((((.......................(((((.....(((((....)).))).....)))))..(((((((((((((((.....))))))))))))))).)))).(((((((((((....))))))))))))))))))..(((.....))).....)))))))))))).)))).)))..))))))))))).......
csa-novel-mir217		Chr3:35219058:35219306:+	-72.5	TTTGAAGAAGTGAAGCATGAGAT	5	-	-	TTATGTTTGATTTGAAGAAGTGAAGCATGAGATGTTTTTAAGTTGAAGTCTTGAAAGAAAGACGATATCTTCAAAGGAGCTTCAATCTTCAAGGGTGGTCGGCTTAGAAGTTAAAGAAGCCTTCTAGCTATCGAGAGAGTTTTCTATAGACCTTTCGGAGTAGAAAATTTTCACCCACAAATCAAGAGAACTCTTCTATTTACAGGACTTGGGGACATTTTGATTCTTGTCTTCAAATCTGAAACATTC	..((((((((((((((((...(((...(((((((((((((((((...(((((......)))))...........(((((.(((..((((.....((((..((((.(((((..........))))))))).....(((((((((((((...((....)).)))))))))))))..)))).....))))))))))))..........))))))))))))))))).)))...))))))))))..))))))..
csa-novel-mir219		Chr3:616931:617147:-	-42.41	CGAGAAGAAGAAGAATGACATAA	5	-	-	ATTAGAGGAACGAGAAGAAGAAGAATGACATAATCAAAATGTAAATGACAAATTGTCTTGACGAAGTTTGTATGACGGTAGGACTTTTACTTATCTTCTTAGGTGGATTTTGAAACTTCTATGTTTTGATGAACTTTTAAATTTCAATGTTTGTAACTTTGTATAAGCGGTTCGGTTTTATTTATGCATATGTGGTTCAATTTCCATTCGATTTGAC	..........((((..((((..((((.(((((.((((((((((...(((.....)))....(((((((..(..((.((((((.......)))))).))....)..))))))).......)))))))))).(((((.............(((((((......))))))))))))...............))))).))))..))))..)))).......
csa-novel-mir220		Chr3:2492509:2492600:-	-33.6	TTTGGATTTGGTACAAGATTCGT	11	-	-	ACCAAGATCATTTGGATTTGGTACAAGATTCGTGTACCAAGATCGTTTAGATGTTGTACAAAATCATGTACCAAGATCTGAAAGATCGTGTA	.....((((.((..(((((((((((.((((..(((((.((.(((.....))).))))))).)))).)))))).)))))..)).)))).....
csa-novel-mir222		Chr3:8686483:8686708:-	-40.5	TTTGGAACATTTATGAAAGGTCA	5	-	-	ACTTTAGTTATTTGGAACATTTATGAAAGGTCAAAGTTCATATTGCAAATCTAAATCGAATAGAAGAGAGATGTTTCTTAAACAAAATCTAAAATTTGAGAAACGAATTTTTTTTGTTATGAAATATCAAAAACAATTTTTTTTATTTTTATGAAACAATAGGGGGGGTTGAGTTGAAAAAAGGGAGAAATTCATAAATTAGTTTTTTTTGGCGGTTTTGGGAGTT	......((((...((((((((((((((...((.......................((((((((((((((..(((((((((((............)))))))))))..))))))))))).)))....((((...((((((((((((((.((....)).))))))))))))))..)))).........))..)))))))))..)))))...)))).............
csa-novel-mir223		Chr3:12176022:12176343:-	-51.4	-	-	AACTTTTGTATAATGTTGTCGGT	7	TCACATCGGGTGGACCATGACATTGCCCAAGTCTTTCAAATTGCCCATTTCTTCCTCCTTACCCAAAATCCCTTCATTTGCCCTTTTTTATTCTTTCTTTTCCATTTTGTACCACCTAAATAGATTAGACATGTACTTCATTTTTCGTTCGAACTATCCACTCAATCCATCATGATCGATTTAGTAAATATTTAAGCGAATTTTGACCATGAAAGAGTGCAAATTTTTTAGTTTTTTTTTTTTTTTTTTTTTTACAATGTTGGTTAATTTGATTGATTTAAGTCTTTGAAACTTTTGTATAATGTTGTCGGTTTTGATTTTT	....(((((...(((((..((((((..((((..((((((...................(((.((((.........((((((.(((((((((.................((((...((((.....))))....)))).(((...((((((..((.(((..(((.((((.((....)).)))).)))..)))))..))))))...)))..))))))))).))))))......((.....................))....)))).)))...((((......)))).))))))..))))..))))))..).)))))))))....
csa-novel-mir225		Chr3:13602088:13602311:-	-27.8	TTAGAAGAAGAAGAAGGACACAA	63	-	-	AAGAAAAAAATTAGAAGAAGAAGAAGGACACAATACCTGATAATGAAAAAAGAATAAAGAAGAAATTTCGTGTTAGCTTTATAAAAAAGATGATGCCAAATATGTCGAAAAAGAAATAAATTCTAGAAAAAAAGATGAAAAAATTCTAAAAGATAAATTTATGAAAAAAATTAACTAAGTTATATAGACTTCATCCGTTTTTTTTCTTTTCTTGTTACAAGTAA	........(((.((((((.((((((((((.....................(((((.........((((.((((((.((((.....)))).)))))).))))...((......)).....))))).........((((((....(((((((.......)))).))).........(((.......)))..)))))).)))))))))))))))).)))........
csa-novel-mir227		Chr3:17947623:17947799:-	-40.7	TTTAAGTTATAACATCGTTGA	5	-	-	AATAGTCACTTTTAAGTTATAACATCGTTGACGGTATAAAACTGACTATTTAAAATATGATGACCTAGGTAATTGATAACTTGTACTTGTACAAGTTATTATGACTTTTTAGGTAGAATAATGGGACCAAAATGCATGGTGAGAGTGTCAAAATGTGTAACTTAAGTTGTAAATGCA	.......((.(((((((((((.(((..((((((.(......((.(((((.((...(((....((((((((...((((((((((((....))))))))))))..)))...)))))...))).((....))...)).))))).))).)))))).))))))))))))))..)).......
csa-novel-mir229		Chr3:19627104:19627371:-	-49.3	CGATAGAAAGGTCTTTGACGGA	5	-	-	TCATCCTACACGATAGAAAGGTCTTTGACGGATGGTGTCCCAATTTGGAGATTTACTTTGTAGATTCAGATACATAAACAAGTAAGTTTTTCTTTATCTAATTTATAATTAGAAAACATGTTTAGTCTTTAAGTCGTAATAAGAAAATTTGTTTCTATATTACTTTGCCAATGTACTAGTATTTTGAGATTTTCAAATTAAATTGAGGAATAGTTCTATAAACTCTTCCACTGCCAAAGGCTTTTATCCCTTCACATATAGCGTTGAG	...........((((((..((((((((.(((..........(((((((((((((....((((((..(((((...((((((.(((((.....)))..((((((.....))))))..)).)))))).((((...........))))..)))))..)))))).((((.(((....)))..)))).....))))))))))))).......((((.((((.....)))).)))).))).))))))))))))))....................
csa-novel-mir230		Chr3:21484679:21484813:-	-22.9	CTAAATTTAAATGATCGTTTT	5	-	-	TGATCATGTACTAAATTTAAATGATCGTTTTTCAAATATAAACGATATTAGATTTATCTACCCAAATTTAAACAATCAAATATAAACGATCGTACAAAAAAAAACTTGAAAAAAATTGTTTAAATTTGATGATAT	..((((.(((.(((((((((...(((((((.........))))))).)))))))))..))).((((((((((((((.........((....)).(((........)))......)))))))))))))).))))..
csa-novel-mir238		Chr4:7065641:7065751:+	-28.7	-	-	CGGAAGAAGGTAGAGATTGGA	9	AGTGTTTGCATGCTTCAAATATTTATATTCTTCTTCTTGAAAATGCATGATGAAGTTGAAGATAAAACTGAAACTTCAAACGGAAGAAGGTAGAGATTGGAGTTTGCCCGC	.(((...(((.(((((((...(((((.(((((((((.((......)).))(((((((..((......))..)))))))...))))))).)))))..))))))).))).)))
csa-novel-mir239		Chr4:8241921:8242090:+	-36.3	TGTTGAAGTAGTTGAACGGTG	12	-	-	GAATTACATATGTTGAAGTAGTTGAACGGTGTTATAAATGATTGTTAAGAGGTTTAGACTGGACTGAGGGGAAAATTGTTAGCTTTTATTGAGATGTGTGCCTTGCAGGTGTCCTACAGATCACCAATTATTATGCATCCTTCAGGAGCATTAGACTGATATGTGTTTCT	(((.(((((((.((((.((..(((((.(((((....((((((((......(((....))).(((((..((((...((((..((...(((......))).))...))))...)))).))).))..))))))))..))))).)))))..)).))))....))))))).))).
csa-novel-mir244		Chr4:15218179:15218284:+	-35.7	-	-	TAGAGCTTGGCTGATGGATGACT	12	TAGTTCATAATGAGATCCATGGTTAAACTCTATTTGAGGGGCAGTGTGCTCCGAGAAGAGGAGTTAGCTTAGATAGAGCTTGGCTGATGGATGACTATTTGAGCGG	..(((((....(..((((((((((((.(((((((((((.........(((((.......)))))...))))))))))).)))))).))))))..)....)))))..
csa-novel-mir247		Chr4:20937799:20938013:+	-25.1	-	-	TATACTTATTCGATATAGGACTG	18	TAATATCGTACATCCATTTATTGGGAGTGTATATGTAATATCGTATGTTTTAACTATTTCTATATTTTTATTTAATTTCAAATTAAAAAATTGGTAAATTTATCTTTTTACAAAATAAAAAGAATCAAATATAAGAAAATTAACCAAAATATTTATAAATATGACAAAATATCACCATTCGCTATACTTATTCGATATAGGACTGAACCCTAATC	.......((.(((((...(((((((...(((((.((...((.(((((((((..((((((..(((((((...((((((((........(((((....))))).((((((((.....))))))))...........).)))))))..)))))))....))))).)..))))))).)).))..)))))))...)))))))..))).)).)).......
csa-novel-mir249		Chr4:22737654:22737929:+	-46.8	TCTATAGGAGTATAACGGATA	5	-	-	TGACTAATAATCTATAGGAGTATAACGGATAGATTTGGCTATATTTACAATTTTTTTAAAAATGTTATTGTTATTTTTAAAAATGGTATCTAATTAAAAAAAGATAAAAAAAATGAGCACACAATTTGTTTTTTTATTTTAGCGGCAACTCTAAAAAAAATTCAAAGAAAAATGGTTATTTATTAACTCGACCCCCTTTAAAATTACTATCATTTTGTGAATTTTATTTTTAAATTACAAATATGACCGTCTATTTTAATAGAATTTCATGGTCGA	.(((((..(((((((..(((((..((((.((.(((((........(((....((((((((((((.......))))))))))))..))).....((((((((((((....(((((((........((((..(((((..(((((.(....).))))))))))..)))).......(((((.....))))).....................)))))))....))))).)))))))....))))).)).)))).)))))..)))).)))...)))))..
csa-novel-mir250		Chr4:213063:213402:-	-65.3	TGAGAAGACGAGTAGAAGGAAAA	5	-	-	GTGGAGGAGATGAGAAGACGAGTAGAAGGAAAAAGAACGCTCTAAATCAATAAAGGAAGATAATGGTGTAATTTCACGCGATGATAACATCATCAAAAGAACATTTGACATTTTAATTTTTTTTAAGTCATTTGTTATTTTAAATATTTAAAATTGATCTTTTAGATAATTAAATCTTCCTTAGAATAGAAAGAAAGACAAATAAGCTTAAAAAAAGAGGATTCAACCACATTCTTCACATCAGCATATGGATATTCACAACTTTTAATTTCCTTTGACTTCTCTGTTTTGTTTTAGTATATGTGTTTAATCTCGTCAAGTTAATACATACTACTTCTAA	.((((.((((..((((((.((((.((((((((.......................(((((...((((.....(((....((((((...))))))......................((((((((((((.(((((((..(((((.(((((((((......))))))))).)))))((((.((......)).))))..)))))))..)))))))))))).)))....))))...)))))..(((........)))...............)))))))).)))).))).)))..)))).(((((((((((.(((........))))))))))).))).)))).
csa-novel-mir253		Chr4:6292287:6292472:-	-36	ATTGATTGTGTATGAAAGTTGTT	20	-	-	TTGAAATAATATTGATTGTGTATGAAAGTTGTTTTTGTTTACATAAACATGAATAAGAAAAAAATTATGATGAGTATATTTAATAGATGTCATTAAAATATTAGTTGTTCTCTAATATATATCTAATGTTGAGAAAAACTGGATATGTGTATGTATTATTGAACATATGCAGTGATATATATGTAA	.(((.....((((((.(((((((.(.((((.((((((((((........))))))))))...)))).).)))..)))).))))))....)))........((((((.(((((.(((((.......)))))))))).))))))...((..((((((((((((........))))))))))))..)).
csa-novel-mir254		Chr4:11456548:11456739:-	-57.8	TGGGAGTGGGAGTGGGAGAGG	7	-	-	TGCTTAATGATGGGAGTGGGAGTGGGAGAGGGAGGGGAAGAAAGAAAGAAAAGTAAAAGATGCACAAAAACATTCACATTTGAAGGTTGGCTAGGAATCCGCCAGATTCCACGCTAACCGTCCACCTCGAATGCTCTAGATTTTCTATTTTCTACCATCACTTTTCTTTTGTTTCTCTCTCGTTATTTTCAT	((...(((((((((((.(..(..((((((((((((((((((.((((((....(((.....))).......(((((......((.(((((((..((((((.....))))))..))))))).))......))))).......)))))).)))))).)).)).))))))))...)..).)))))))))))..)).
csa-novel-mir255		Chr4:12036399:12036513:-	-27.8	-	-	TGAGACAGTGAGATGACCAATC	9	TGGTCTTCTAAAGATTGTGTTTTTCTCATTTGGTCTCCCTTAACATAATTAATTTTCTTGATGAAAAGAGTGAATTACTTGAATGAGACAGTGAGATGACCAATCTCTAAGGTTC	.(..(((....((((((.(((..((((((...(((((..((((..(((((....(((((......)))))..))))).))))..))))).)))))).)))))))))..)))..).
csa-novel-mir257		Chr4:13170419:13170645:-	-38.5	ATGAGAGAAGTGGAAGGAGTATA	16	-	-	TATGATAGAAATGAGAGAAGTGGAAGGAGTATATATAGTGATAAGTTTTATAACGCTTAAGAGTTATTAATGCTTAAGATTTGTAACACCTCAACGATTATGTAAAAAACGCAATACCTCAACAGTCAAGTCAAAGTGCAATGCTTCAACAGTCAACACATTAAGTAATCAAACTCAACACATTACAAGATCTTAACACCTTGCTTCTCATCGTTTGACATATCTTA	...((((.(((((((((((((..((((.((.......((.((((((((((....((((((......)))).)).)))))))))).))........((((.(((((........................((..((((.....))))..)).............(((......))).......))))).))))...)).))))))))))).))))))....))))...
csa-novel-mir262		Chr4:20683350:20683709:-	-87.3	ATCTTTAGCTCTAGGACTAGGTT	6	-	-	AAAATATATCATCTTTAGCTCTAGGACTAGGTTTGATAAATGAAGAATGTGATGGATAGGCTTCAACCTCAACTTCATATCTGGACTCGATTTAACCAAATTGAAAAGACATCAACTTTAGCTCTAGAATTATGTTTGATAAATGAAGGACCTGATGGACATGCTTCAACCTCAGTTTCATATCTGGGCTCGATTTAACCAAATTTAAAAAGACATCAACTTTAGTTCTAGGACTAGGTTTGATAAATAAAGGAAATGAGCTGATAGACATGCTTTGACCTCAACTTCAAATCTAGGCTCAATTTAACCAAATTTGATAAAACATCAACCTTAGCTCCAGGGCTAGGTTTGATAAAGTGG	......(((((..(((((((((.((((((((.(((((...(((((..(((.....)))..))))).........(((.((.(((..(((((((....)))))))......(((((.(((((..(((((((((...(((((...(((((.(((....))...).)))))..(((((........)))))..........................)))))...)))))))))..))))).)))))........(((.((((((..((((..((..(((....)))...))..)))))))))).)))..))).)).)))......))))).))))).))))))))))))..)))))......
csa-novel-mir267		Chr5:9504191:9504351:+	-31.92	CAAATTAAGGATGTGTTTGGCC	33	-	-	CATAATCGATCAAATTAAGGATGTGTTTGGCCTTTAGACTTGAGAGGAGTTGCGTGAGTTATTTAACACTCCACTTTTGTGACATGAATTAAGAAAAAAGAGATTATGATTATTTTACTCCATGCCATGGATGCCACACACTCTTTCATTCTCCGGTTGTT	.(((((((....(((.(((((.((((.((((.......(((((.....((..((.((((.............)))).))..)).....))))).........................(((((...))))).)))).))))))))).)))...))))))).
csa-novel-mir271		Chr5:13416494:13416866:+	-94.7	-	-	TTAAATTTGGTACAGATCGTTTA	72	TACCCAAATCTAAACGATTTTTTTCAAGATTTTTTTGTACACAATCATTTAGATTTGATCATTTAAATTTGGATAGTTAAATCTAAACTGATTTTAAAAAAAAAATGGTACACAATCGTTTAGACTTGGTCATTTAAATTTGGGTAGCTAAATCTCAACTATTTTTTTTCAAGATTTTTTTGTACACGATCGTTTAGATTTTGTACATGATCGTTTATATTTGATACGTGATTGTTTAGATTTCATTGTTTAAATTTGGATAGTCAAATCTCAACGATTTTTTTTTTTACACAATCGTTTAGATTTGGTACACGATCATTTAAATTTGGTACACGATCGTTTAAATTTGGTACAGATCGTTTAAATTTGGCTA	...((((((((((((((((.........((((((((......(((((((((((((((((.(((((....))))).)))))))))))).))))).....)))))))).......(((((((.(((.((((..(((((((((((..(((..((((((.(((.(((.....((((((((....((((((.((((.....)))).)))))).))))........)))).....))).))).))))))..)))..)))))))))))..)))).))).))))))).............))))))))))))))))...((((((..((((((((((.((......))))))))))))....)))))).............
csa-novel-mir272		Chr5:14069101:14069283:+	-63.72	-	-	ACCAAGAGCTAAACGATCGTGTA	19	TTTAAATATTGGTATATGATCGCGTGCCAAGAGCTAAACAATTGTGTACAAAATCTAAACGATCTTGGTTCACAATCGTGTACCTATATCTTTTATATTTAGTGCAAGATTGTGCCCCAAGATTGTTTATATATTGGTACACAATCATTTACCAAGAGCTAAACGATCGTGTAAAATATTTAA	.(((((((((..((((((((((...(((..(.(.((((..(((((((((......(((((((((((((..(((((((.(((((..((((.....))))...))))).)))))))..))))))))))))).......)))))))))..))))))..).))....)))))))))).)))))))))
csa-novel-mir273		Chr5:14668130:14668476:+	-95.72	-	-	CAGCTGAAGATTTGGATGCAC	10	AGTGAGAAGAGTTCAGTTGTAAGTTTTTAGTGGAGTGTACACACAGTTAAGGAATATTGATTAATGTGGTTAATGAGTTTAGTCAATTAATCACATACCGTTGTAGCTCATGATCTGTAGGTTCATTAGACCCCTTTCTAGCTTGTAAAGGTAATGAGATTTATTATATAGAGGATTTTCCTTGATGACAATTCCAGCTTTAGGAGATTCCATCAATTGCTACAGGATGGTCTGCGGATGGCGGAACCTTGATCTTGCTCTTGGATGATCCCCTTATAATGACTACAGGTGACAGGTCCTGTGTAGGTGTCGCTTGCAGCTGAAGATTTGGATGCACTTTCCTTGAT	...(((.(((((.((....((((((((((((.(((((.((((.......((((...(((....(((((((((((((......)).)))))))))))................((((((((.(((((((....((((((......).))))))))))))..((((((((.((.(((((.(((.(((((....((((.......))))....))))).......(((((((((((((.....)))).)))...)))))).....))).))))).))))))))))))))))))..))).))))......)))))))))...))))))))))))..)).))))).)))...
csa-novel-mir274		Chr5:14833462:14833538:+	-18	TGGACAAGAACGAGAGCGAGCAG	5	-	-	GACGAACGGTTGGACAAGAACGAGAGCGAGCAGTGGCGTGGATCTGTCTCCTTCTCAATCTCTCTCAACTCTGTGAA	..((...(((((((..(((..(((((.((((((..........))).))).)))))..))).)).)))))...))..
csa-novel-mir283		Chr5:2702931:2703091:-	-40.82	-	-	CCAAATCATTTTGATCGTTGGC	6	AACATCTTATCAATGATCATCGATGATGGTTGGCATTGACAACAAATGTTAATCAACTTCACGATCAACCACGATGACCGGTCATGATTGATCAACGATCACAACAATCGATCATCTTAATTATCGGCTCCAAATCATTTTGATCGTTGGCTCTGGATCTT	...((((..((((((((((..((((((((((((((((.......)))))))))).......((((.......(((((.((((..((((((.....)))))).....)))).)))))......)))).......)))))).))))))))))....))))...
csa-novel-mir286		Chr5:11063521:11063640:-	-29.1	TTGGGTTGGGTTAGGTTGGGTTC	12	-	-	ACTTTAAAATTTGGGTTGGGTTAGGTTGGGTTCAAAATTTTAGTTTTTATCAGGTTGAGTTGGGTTTGGGATTGAGGTTGAAAAATTCGGTTCAATGCAATCCAACTCGAATTAATGATA	.......(((((((((((((((..((((..(..((..((((((..((..(((..((......))..)))....))..))))))..))..)..))))..))))))))))))))).......
csa-novel-mir287		Chr5:15947088:15947162:-	-19.2	TAGAATTGGTAGAAGATCAT	29	-	-	CACAATCGTTTAGAATTGGTAGAAGATCATATACCAATATTTGAATGATCTTGTATCATTTTCTACACAATCAAT	.......((.(((((.(((((.((((((((.((........)).)))))))).)))))..))))).)).......
csa-novel-mir288		Chr6:2482046:2482217:+	-26.7	TAGAGGTAAGTTGAATGAAGGTT	6	-	-	TTTTGAAAATTAGAGGTAAGTTGAATGAAGGTTAATTTTTATAAATATAACGAACATACATAAATATTTACGTTCGTGTAACAAAATGAAAAAGTTCATAAAACTGACCATTTTTAAATATTACAAATTTGTCTTTCATTTTCACCGTTTCGATTTCTTTTTCTTTTCATCC	...((((((..(((((.((((((((....(((.................((((((.((.((....)).)).)))))).....(((((((((..(.(((......))).).....(((((.......)))))..))))))))).)))..)))))))))))))..))))))...
csa-novel-mir289		Chr6:3284655:3285011:+	-69.6	-	-	CAATTAATCTCGAATCGTTGGAG	5	TGATCGATTAATCGCAAATATATTTTTGTTACTTCACGTTGTGGGCTTGTTAGTACTTTTCTTTTTTAAAACTGTTATATACGGTGTAATTATTTTCGCGCTTTGTTTTATTTTTTAAAAACCACTTAAAATTAAAATTATCAATGTTCAACTTAATTAATTATGAAATGGTTAAATATTATTTTATAATTAATATGACCGTTCGTACAAAATTTATAGATAGACATAAATATATCTATAGTGAGGAAAATGTAATTACAGAATTTTAGTGGAATGACCTGTTAGTTAACAAAAGTTGATTAGTGTGATCTAAAAGAGTCTAGCCAATTAATCTCGAATCGTTGGAGTTCATGATCT	.(((((.......(((((......))))).((((((((...((((...((((((.((...((((((((..(((((.....)))))..........((((((....................(((((.((((((..((((((.....(((......(((((((((((((((((.....)))))))))))))))))...................(((((((((..........)))))))))...)))....))))))....)))))))))))..........((((((((....))))))))))))))..))))))))...))...))))))))))...)).))))))...))))).
csa-novel-mir293		Chr6:12964810:12965162:+	-61.14	-	-	AGAAGCTGGCCAACATGAATTTG	51	GAGTTCGTGAGTAAGTTGTATGTAGGAAAGATGTTAACAACTACGACACTCATAAAATGGTTACATAATTTTATCTTTTAAAACTAAATTATAGGAGTTCACAAAACAAAATTTTATTTAGGTTTTTTTAAAATGTCTCATGGTTTTCAATTTACATGGAAGAAAATAAAATCTAAACCTGAATAGATAATTATGGGTGACATAGAAGTCATTAGAAAAATAAATATTTTTATTTCAAGAGATATATAGTTTTTTATATTCACCTCAAGAATATTAAAATACTAAAACTTAGATGGTTGATGAGAAATTTTAAAATTTGTAGAAGCTGGCCAACATGAATTTGACACTAAAAG	......(((..((((((.(((((.((..((...((.((((......(((((((((....(((......((((((..((((....))))..))))))........))).....((((((((((((((((((.....((.((((............))))))......)))))...)))))))))))))...)))))))))...(((((.(((((((........((((((((......)))))))).((((.((((((((((.......))))).))))).))))............)))))))....)))))....)))).))..))..)).))))))))))).)))......
csa-novel-mir294		Chr6:13012427:13012646:+	-36	-	-	ATTTTAGGATTGATTGTAAAA	7	GAGTTAGGAGTTGGGATTGAGTCCTAATAATTGTTGCACCCCAAATAGAGAATAGAATGAGAGTATAATTACAAATTTGAAAAGCTGGTTTTGCGGGAAAGAACATCTAAACATTTTCATATATAAAAATTTGCAAGAGCAGGGATTTGGAGAATTGACAAAAATATACAAAAAATGGGATAGATAAAGATTTTAGGATTGATTGTAAAAAAGTTGACAT	..(((((...(((.((((.((((((((.((((......((((((((((......((((....(((....)))..))))......)))..)))).))).......(((((..((((((..(((((.....(((((....)))))..((((.........)))).)))))...))))))...)))))...)))))))))))))))).))).....)))))..
csa-novel-mir296		Chr6:15723584:15723712:+	-36.6	TTTGCATCGAATGTATGAAGACT	18	-	-	AACCCTTTGCTTTGCATCGAATGTATGAAGACTTTGGAGAGTTTGAAGGAAATGGAGCTAGAAGCTCCAATCATTTCTGCAATTGCTAGAAGACTTTAAAGGTTTGAAGGGGACGAAGCTTTGATGGTG	.(((.((.(((((((.((((((.(.(((((.((((..((...(((.(((((.((((((.....))))))....))))).)))...)).)))).))))).).))))))....).))))))...)).))).
csa-novel-mir297		Chr6:15821739:15821832:+	-34.4	TGGATCAAGATAGACTATTA	5	-	-	TAGAATAAGATGGATCAAGATAGACTATTACATGAATCTATCATGATGATAGACATACACATATTAAAGTCTATCTTGGTCTATCAGAGTCTAT	((((....((((((((((((((((((.....(((..((((((.....))))))......))).....))))))))))))))))))....)))).
csa-novel-mir299		Chr6:26155326:26155673:+	-163.6	-	-	CAAAGTTATAAGTTGTTTTCG	15	TTCATGCCTACAAAAACAACTTGTGACTTTGTAAACTTCAATCAAAAGTTTTGGAAACCTTGTAGTAAAGTAGTCATCAAATCCCTCCGGAATGGATCCAACAAGCTCCTGCAATAGTGAATAAACACAAATCAAAATAATAGAGTAATTGGCAGAATGCAAAGGTGCAACAATACTTACAATTGACCATGGATACCAATCTTCAAAGAGAGTTATAACACTTGTTTGTTCACTATTGCAAGAGCTTTGTTAGAGCGATTTTGAAGGGATTTTATGTACTTTACTACAAGGTTTTCAAAACTCTTGATTGAAGTTTACAAAGTTATAAGTTGTTTTCGTAGGCAGGAA	.((.(((((((.(((((((((((((((((((((((((((((((((.((((((((((((((((((((((((((..(((.((((((((.((((((.(.((.(((((((((.((((((((((((((((((...............(((((.(((......((((....)))).))))))))....((((....((((....))))))))................)))))))))))))))))).)))).))))).)).).)))))).)))))))).))))))))))))))))))))))))))))).))))))))))))))))))))))))))))))))).))))))).)).
csa-novel-mir304		Chr6:5603061:5603214:-	-27.6	TTTAAAATGATATAGTTGGAT	11	-	-	ATTGTTTTTCTTTAAAATGATATAGTTGGATCAATAGGTGCATCAGAACATCTTCATTAGACAGATACTTCACGCACGTTTGTAATTTTCTCATGATTTAAAATGTTAAAAGTTTAGAGAAATAGAATCTAATTTAATATTTTAAAGTAGCATA	..((((...((((((((((.((.(((((((((.....((((....(((.((((((....)).))))..)))..)))).........((((((..(((((..........)))))..))))))..).)))))))))).)))))))))).))))..
csa-novel-mir305		Chr6:7559038:7559197:-	-27	TTTGAGTCGATTGCAGAAAGATT	30	-	-	TGAATAAACATTTGAGTCGATTGCAGAAAGATTAGTGTATTTCAATATATACGAAATATTTTTCATACACAAAAACTTATTTTTCAAAAAAATAAGATTAGTGTGATTAAAATAAAAATACTTGATTTATTTGTCAATACACTTTTTTATGATTGGTTAA	(((.(((.(((..((((..((((((((.(((((((.((((((..........((((....))))...((((..((((((((((.....)))))))).))..))))..........))))))))))))).)))).))))..))))....))).))).))).
csa-novel-mir309		Chr6:16632212:16632337:-	-47.8	-	-	TAGAAACAAGTAGAAGTTATAAT	18	TTTGATCAATTATACTTTTACTAGTTTCTATCAATATCATTAATAGACATTCCTAGATAGAACTTTTATCGATATGTCTATTTGTGACATTGATAGAAACAAGTAGAAGTTATAATAGACGTCGAT	.((((((.((((((((((((((.((((((((((((.((((.(((((((((.....((((((...))))))...))))))))).)))).)))))))))))).)))))))).)))))).))..)))).
csa-novel-mir311		Chr6:18520514:18520672:-	-34	-	-	AATTTCATGATATGTCGGTGTTT	7	TTTCTGAGATTGACACCTATGTTTGGGATATTTTTCTTTCTAATTTGTATTTCTTTTCTAAAAATTAAATTGGAAAGTAAAGAAATTGTTTTAAATAGCTTGTAAAAATATTTACAAATATGACAAAATTTCATGATATGTCGGTGTTTATCTACTAGT	......((((.((((((((((((((..((.(((((((((((((((((.((((.........)))))))))))))))).)))))..(((((....(((..(((((((....))))))).)))))))).))..)).))))))..)))))).))))......
csa-novel-mir313		Chr6:20857557:20857666:-	-26.5	TGTTTAAAGGAGTGGAACGGTG	19	-	-	TATCTTAGAATGTTTAAAGGAGTGGAACGGTGCTCCAATTCCTATATGTTAGTATGTTACGTGATTTGTTTGAAGGATGCTTGTGACCCTCCTTTGAAGATGATCCACAA	.........((.((((((((((.((.((((.(((((..(((..(((.(((((((...))).)))).)))..)))))).))))))..)))))))))))).)).........
csa-novel-mir314		Chr6:21070274:21070613:-	-64.2	CGAAGTAGACACATAAGATGGAA	6	-	-	AAGATCTGAACGAAGTAGACACATAAGATGGAAATAAAATGTGTGTCCGTTAGCATTCTTCATTGATCGATGCACGTTGACAAGTAAAACTATTTAGAACCATTGGAAGATTAAATGGTTCGTTTTAAAACGTCATAGAACAAATAAATATTAATTTTAACCTAAAAAAACCGAAAGTAAAAAAATAAAAAAAATATATAACAAAAGGATAAATAACGTTAGAGGAAAGAACCAATTCAACAAAACTAAAGTTGGTATGATGTTGCATAATTTGGACCATGCACATGCTATCAAAAGTTTCTTGGGTTCCTTTTCATGTGCCTTTTCATTCTAGGTTTTT	((((((((((.((((.((.(((((.(((.((((.....(((((((((((((((((((((((.(((.((.(((.(((((......((((((......((((((((.........)))))))))))))).)))))))).)).)))............((((.(((........(....).......(((.......)))........))).))))........))))))...(((((((............))))))).......))).))))..))))...))))))....((((.......)))).)))).))).))))).)))))).))).))))))).
csa-novel-mir316		Chr7:7979512:7979803:+	-47.9	TTATAGGACTATCAGACGGTA	11	-	-	CAGACGTTAATTATAGGACTATCAGACGGTAATTATAGAGCTATCAAACGGTAATAATAAGGTTATTAGAGACTCATCACTTTTAAATTTGCTACTTTTGCAAATTTAAAAAATATTGTGACATGACTCTATTATCATAAATTTTTTTTGCTATTTTTGGAAAAGACTCGTTATTATTATTATTATTAATTACTATTTTTCCTTTTTCTATTCCAAAATAATAAATCTAGAAGTTTCTCTTTCCTCCTTAATTTCATGACTGGCCTCTAGTATTTCCTTAATTATTTATCTT	.(((...((((((.((((.(((.(((.(((..((((.(((.((((....))))....(((((.....(((((..(.((..((((((((((((.......))))))))))))..((((((...((((........))))....................(((((((....((.((((.((....)).)))).))..)))))))...............))))))......)).)..))))).....)))))..)))))))...)))))).)))..))))))))))....))).
csa-novel-mir317		Chr7:12083577:12083807:+	-96.6	TGCAGCTTGGTGCACGTCGGG	5	-	-	TATTTTCCGATGCAGCTTGGTGCACGTCGGGGGAAGGTATTTTTCCCGACGCAGACACATTAGTGTCGAAACAGGCTGTAATGGGTTTAGGGTTCCTTCGACGTGGTGCAATGTACATCGAGAAATGGGCCACTATTCCCGATGTGGAAACTGTAGCATTGGAATAGGGTGGACAATTAATTGTATCGTTTGACCTTCCTCCGACGTGATGTCAGATGCGTTGGGAAATGT	((((((((((((((..(((..(((((((((((((((((.......((((.((.(((((....)))))...((((.(..((.((((..((((((((.(((((....((((...)))).)))))....))))).)))..)))).))..)...)))).)).))))....(..(((((((....)))).)))..).)))))))))))))))).)..))).)))))))))))))).
csa-novel-mir318		Chr7:13127836:13128015:+	-36.52	TGAGAAAGGAGAATCTTGCAC	9	-	-	AAAAAAAGACTGAGAAAGGAGAATCTTGCACGCCGCATCTTCGACGGAGAATCTTGCACGACGCGTACAAACTGACCACCAATGGATGCCTGAACGATTAACAACGGTAAATGAGATGCGACAGCGACTGAGAAAGGAGAAGAGTTGAAGTCGGGTTGCCCTTTGTCTTAGTAGAAGAGA	........(((((((((((..(((((.((..(.((((((((...((...((((..((.....))...........(((....)))..........)))).....))......)))))))).)..(((((.............)))))..)).)))))..))))..)))))))........
csa-novel-mir319		Chr7:13362802:13362878:+	-19.2	-	-	TTGTAGAGCAAAGAGCAAGAGAA	8	GTTCAAAAGTGTTGGGCTCTTGCGCTTGTTCTCGTTTTTTGTTATTGTAGAGCAAAGAGCAAGAGAAAATTATGAGA	.((((.....(((...(((((((.((((((((((...........)).))))).))).)))))))..)))..)))).
csa-novel-mir321		Chr7:8905296:8905483:-	-35.8	-	-	TTGAGCAAATTGAAGAATTGAA	5	CCTAGAAAAACTTAGTTCTAAGTATGTTGTGCTTAAGAAGAAATACAATGTTTTAATTAGTGAAAATAAGTCTTTACTTGATACAATTGCTTGCTTTAAAGAGAATGAAAATTTTGAGCAATGATAAAATTGCTTGCTTTAAAGAGAATGAAAATTTTGAGCAAATTGAAGAATTGAATGTCTCTAGT	.(((((.....((((((((....((....(((((((((.......((((((.(((...((((((........))))))))).)).))))....((((((((.((((....)))).(((((((......))))))).))))))))..........))))))))).))...)))))))).....))))).
csa-novel-mir323		Chr7:12232259:12232492:-	-64.42	TGGATGATCGATATGGATGAC	8	-	-	GTGACTGATATGGATGATCGATATGGATGACTGATATCGCTAATATGACTAATATGTTTTGATATGATCAATATGACTGATATGTTATGATGCATGTTATACTAATCGCATGATAAAGACGTTATAATTGATATTCATGTCATGTTATTATGTTATGACATGTTGCTATGCATGAGTATTCTGTTAACTCTATCTATTAGGGTCATACCCATATGGGTGTCCCTCAGAATCACC	((((((((...((((.(((.((((((((((((.......((((((.((.(((((((((.(((((((((.(((((((((((...((((((((((((((.((....)).))))).......)))))))))......))).))))))))))))))))).)))))))))........((((.........))))..))))))))))))))..)))))).))))))).))))..)))).
					105724		23632

## Sheet: table S4
table S4 expression levels of known miRNAs in cucumber shoot tips grown in four temperature-photoperiod conditions
miRNA	HL-1	HL-2	HL-3	HS-1	HS-2	HS-3	LL-1	LL-2	LL-3	LS-1	LS-2	LS-3
csa-miR166	200167	274403	409815	316108	247978	485949	275926	228631	342376	437338	259398	347721
csa-miR167	116563	99139	160531	199153	131382	215744	242652	109277	152270	378695	91492	131476
csa-miR157	70366	83907	102950	239942	239499	369907	150263	68360	107159	322131	112141	183906
csa-miR4414	41641	50817	67262	54842	59443	111166	85079	62962	74591	116017	36225	66879
csa-miR164	18961	14477	25275	29523	14782	25359	29205	10672	22763	43413	8930	12698
csa-miR390	18377	14317	17507	16426	14878	18540	10151	11270	14702	22278	7807	12887
csa-miR156	13805	16109	19004	24541	23711	34999	22411	11448	16843	41615	10859	22763
csa-miR172	10388	9737	12154	13500	9821	15261	13875	6840	9463	19171	5340	8560
csa-miR168	9061	12800	20646	14206	15150	22586	12014	15506	21741	25588	16357	24433
csa-miR6426	2877	3134	2684	2392	2649	2281	3407	3617	3067	3547	3576	2593
csa-miR169	2777	2457	3089	2247	2371	3557	4968	2805	3032	4917	1650	2673
csa-miR160	2462	1523	1879	1432	2194	2955	3097	1332	2689	4887	2350	3919
csa-miR7129	2457	3309	3472	2036	3007	4032	1271	3701	4332	1485	3878	4217
csa-miR8125	1688	1434	1349	1471	1415	1089	616	768	713	672	897	789
csa-miR8657	1512	1521	1591	1372	1426	1300	1647	1525	1431	1813	1447	1184
csa-miR9759	1470	1374	1530	1833	1237	1547	2380	1597	1617	2383	1869	1443
csa-miR6300	1441	847	785	1823	1659	900	3266	1789	1058	1342	779	1480
csa-miR2111	1401	1090	1113	1607	1293	1802	2149	1089	1352	3081	1015	1853
csa-miR5041	1360	1007	1167	1387	1193	1128	1074	746	752	935	550	469
csa-miR1041	1335	1398	1473	1442	1264	1318	1266	1594	1499	1267	1509	1323
csa-miR4383	1225	1098	1154	1003	978	1027	753	1209	1291	847	1361	1212
csa-miR2628	1061	919	814	892	845	756	1107	962	811	1191	1102	858
csa-miR2950	985	827	1282	1143	1257	1502	2191	1092	1553	6263	1342	2321
csa-miR6421	913	869	828	1000	970	595	1451	1316	1266	2081	1820	1404
csa-miR399	838	858	1426	979	867	2516	345	193	216	447	174	185
csa-miR4234	785	704	727	669	590	502	519	644	604	535	589	481
csa-miR1120	662	735	744	569	622	766	403	768	923	481	901	826
csa-miR398	548	632	491	522	633	700	1724	1508	1770	3297	2154	2422
csa-miR1888	504	380	257	379	293	347	225	280	294	213	299	290
csa-miR171	485	457	458	493	466	640	611	530	476	705	488	634
csa-miR5788	395	456	459	354	433	322	320	437	386	306	389	284
csa-miR7499	374	416	459	388	352	320	167	362	216	176	351	200
csa-miR159	348	1545	1018	1073	3179	5333	3294	1099	1435	2883	1191	1157
csa-miR6257	348	298	302	295	278	307	291	271	305	285	340	319
csa-miR5667	325	274	253	211	271	227	196	284	260	165	286	254
csa-miR5337	319	295	378	295	291	256	196	226	238	209	238	199
csa-miR1044	229	157	140	178	183	171	324	271	298	350	267	329
csa-miR408	217	170	328	224	142	225	270	162	188	456	94	151
csa-miR1886	191	210	207	224	212	258	295	196	278	379	265	271
csa-miR6182	182	129	180	199	185	112	50	90	89	95	178	155
csa-miR7741	168	135	206	347	300	436	620	336	392	1109	376	528
csa-miR9408	145	182	149	112	154	166	80	187	190	97	165	131
csa-miR162	139	140	214	288	224	358	434	246	326	701	326	433
csa-miR394	131	151	44	13	107	300	335	11	181	140	151	254
csa-miR530	126	144	143	209	134	205	515	238	345	950	318	670
csa-miR9776	123	147	141	91	127	111	75	242	201	85	272	194
csa-miR8608	119	184	180	152	160	178	67	187	198	82	198	170
csa-miR8693	113	46	62	78	87	29	98	71	61	128	110	75
csa-miR5747	104	80	75	76	72	81	45	93	75	58	81	62
csa-miR1038	96	100	141	124	117	89	63	106	89	96	88	74
csa-miR5083	95	93	46	186	102	124	299	62	70	80	55	98
csa-miR860	78	59	65	88	88	100	344	220	266	332	247	242
csa-miR477	60	59	65	78	63	93	40	36	60	61	56	57
csa-miR396	59	102	97	137	101	159	158	84	117	291	74	103
csa-miR3512	57	37	58	70	78	131	155	81	142	209	61	90
csa-miR5532	52	39	42	60	60	74	55	51	38	108	67	73
csa-miR5751	49	72	51	58	54	91	71	54	52	62	60	56
csa-miR5760	45	57	40	51	53	50	48	51	46	40	84	48
csa-miR5671	40	55	51	46	59	43	59	64	84	53	85	62
csa-miR4249	32	24	30	33	20	27	11	20	18	28	22	19
csa-miR3704	27	35	31	34	37	11	34	43	59	56	68	55
csa-miR6440	22	25	14	24	30	27	16	36	37	28	47	38
csa-miR393	14	24	26	8	17	38	8	15	48	7	22	37
csa-miR5242	13	17	14	14	6	12	14	6	8	10	11	18
csa-miR397	12	7	15	10	14	14	29	16	20	33	11	14
csa-miR827	2	1	3	29	17	67	4	4	4	9	7	13
csa-miR5225	1	0	3	3	3	5	0	0	3	0	0	0
csa-miR395	0	2	2	3	2	2	3	1	3	8	4	13
	532965	608246	869189	940795	791685	1341323	885129	559990	799480	1458800	584964	850845

## Sheet: table S5
Table S5 expression levels of novel miRNAs in cucumber shoot tips grown in four temperature-photoperiod conditions
miRNA	HL-1	HL-2	HL-3	HS-1	HS-2	HS-3	LL-1	LL-2	LL-3	LS-1	LS-2	LS-3
csa-novel-mir166	8645	8279	7774	7193	7214	7841	8724	10541	10570	9523	10992	9557
csa-novel-mir175	8714	6118	5748	6879	6147	4840	5842	6398	5613	7117	6072	4605
csa-novel-mir176	5186	4198	5472	5169	5178	3341	4917	4857	5022	7320	5083	4130
csa-novel-mir271	4895	7222	7175	4183	6555	8510	2262	7104	8476	2507	7680	8384
csa-novel-mir318	4876	4691	4226	4283	4196	3114	6560	7358	6463	7648	6952	5361
csa-novel-mir106	3523	5597	6522	5034	5967	8793	7688	7704	10495	8928	10201	12905
csa-novel-mir104	3031	5081	6507	6852	5640	8700	5028	5208	6212	6257	4398	6434
csa-novel-mir202	2836	3021	3134	2515	2403	2386	2250	2739	2537	2436	2553	2348
csa-novel-mir124	2143	2322	3012	2663	2722	3100	3219	3422	4381	4408	4213	4933
csa-novel-mir316	1948	2235	2612	1892	2009	2001	1553	2937	2809	1615	3128	2648
csa-novel-mir133	1761	1911	2844	3046	1893	3315	3491	2878	3507	4139	2310	2632
csa-novel-mir294	1632	1492	1434	1641	1455	1646	802	1134	1180	778	1292	1185
csa-novel-mir214	1474	1467	1681	1289	1104	1191	1114	919	1004	1120	936	916
csa-novel-mir273	1359	1267	1299	1244	1125	1238	1026	1174	1271	1088	1139	1083
csa-novel-mir238	1297	1308	1421	1233	1145	769	1342	1036	1079	1361	957	900
csa-novel-mir289	1083	1218	1131	985	882	1033	833	1302	1294	843	1163	1160
csa-novel-mir239	1065	965	902	860	798	750	1130	1015	791	1081	893	716
csa-novel-mir313	1059	1368	1268	991	1188	993	637	890	746	817	1190	989
csa-novel-mir181	983	822	810	887	899	817	885	896	868	944	999	815
csa-novel-mir219	957	758	727	750	711	643	609	679	631	652	723	518
csa-novel-mir210	896	878	867	853	742	754	817	811	824	801	905	784
csa-novel-mir213	856	761	890	737	884	622	503	1008	1008	543	1069	966
csa-novel-mir282	816	774	807	662	691	782	425	901	875	422	938	869
csa-novel-mir229	778	853	785	629	674	640	458	738	695	482	744	562
csa-novel-mir216	658	580	598	518	588	489	484	716	617	640	712	519
csa-novel-mir296	630	505	478	523	427	392	498	523	448	482	445	404
csa-novel-mir152	601	695	683	537	554	583	481	662	674	534	725	662
csa-novel-mir143	516	589	769	496	609	594	408	603	626	602	601	555
csa-novel-mir207	510	383	388	418	397	493	436	499	474	415	576	514
csa-novel-mir250	473	501	470	470	439	270	249	161	234	293	200	169
csa-novel-mir272	464	556	504	352	440	552	280	580	684	315	626	636
csa-novel-mir12	456	445	566	576	465	709	751	569	839	997	772	919
csa-novel-mir255	443	268	251	336	297	248	317	310	336	393	307	286
csa-novel-mir209	440	571	606	571	564	488	823	730	631	889	792	578
csa-novel-mir293	430	374	385	411	353	347	578	424	442	593	463	354
csa-novel-mir230	401	481	513	362	415	685	261	572	800	270	655	800
csa-novel-mir3	381	236	219	527	520	454	1326	272	424	669	113	628
csa-novel-mir227	358	385	349	334	303	325	199	392	358	210	391	359
csa-novel-mir197	348	328	281	290	289	219	545	380	223	546	343	217
csa-novel-mir225	345	204	247	275	270	224	512	410	416	631	481	391
csa-novel-mir217	341	354	349	292	324	276	270	306	326	269	346	291
csa-novel-mir262	331	333	322	238	266	263	189	239	268	191	259	220
csa-novel-mir113	322	344	461	559	346	601	615	399	402	751	242	387
csa-novel-mir309	318	300	251	410	300	281	742	436	412	748	496	501
csa-novel-mir304	310	232	247	259	258	224	282	369	331	325	456	382
csa-novel-mir205	307	266	277	271	217	166	189	204	191	226	190	174
csa-novel-mir144	270	148	149	157	170	124	173	219	246	225	224	255
csa-novel-mir141	247	255	282	355	292	333	496	460	432	571	523	447
csa-novel-mir253	236	148	163	203	135	174	134	197	176	120	200	193
csa-novel-mir220	232	239	233	195	240	262	149	329	324	191	335	294
csa-novel-mir249	232	191	168	184	167	174	145	228	197	147	271	209
csa-novel-mir267	215	174	168	191	178	168	123	214	188	124	239	237
csa-novel-mir194	214	217	230	202	227	254	129	270	299	136	250	216
csa-novel-mir14	210	241	270	395	383	507	1127	535	641	1551	637	851
csa-novel-mir323	201	205	161	165	169	158	90	209	210	113	226	198
csa-novel-mir186	200	149	174	159	170	143	121	182	206	182	199	204
csa-novel-mir305	195	206	185	169	161	156	154	186	152	132	206	134
csa-novel-mir257	134	130	142	164	166	143	82	104	80	71	103	69
csa-novel-mir87	133	94	121	171	182	259	888	367	513	1875	431	640
csa-novel-mir55	118	110	138	165	160	82	54	36	51	86	43	30
csa-novel-mir317	107	133	154	88	128	115	86	149	127	112	138	119
csa-novel-mir171	103	92	93	82	68	61	87	101	72	105	70	54
csa-novel-mir288	103	100	132	91	106	131	42	123	134	41	108	116
csa-novel-mir286	102	103	67	85	121	68	117	144	123	132	172	122
csa-novel-mir321	92	78	85	105	99	108	299	221	219	318	264	230
csa-novel-mir203	86	81	62	59	84	69	40	90	67	41	87	66
csa-novel-mir287	81	95	92	70	81	92	113	104	90	91	114	78
csa-novel-mir283	79	95	94	61	98	95	43	106	111	59	96	121
csa-novel-mir21	78	26	49	82	53	51	53	38	43	75	48	43
csa-novel-mir142	76	56	45	56	47	28	69	46	43	60	37	28
csa-novel-mir157	76	52	76	75	75	51	56	69	77	91	71	54
csa-novel-mir103	74	67	76	41	41	91	68	38	52	66	27	45
csa-novel-mir184	64	72	66	70	57	94	36	36	44	22	35	41
csa-novel-mir131	60	47	48	47	54	38	48	43	62	67	66	59
csa-novel-mir314	58	51	61	66	74	76	137	96	64	144	93	82
csa-novel-mir105	50	41	33	53	72	40	25	60	43	49	60	65
csa-novel-mir297	49	37	35	49	32	46	57	45	60	73	66	66
csa-novel-mir204	47	39	25	35	34	29	29	46	31	38	63	28
csa-novel-mir7	41	24	30	27	22	18	16	28	42	19	32	31
csa-novel-mir115	41	34	32	49	37	47	26	26	24	26	33	30
csa-novel-mir97	40	22	47	53	61	87	29	21	26	32	12	14
csa-novel-mir247	40	33	29	54	45	48	53	42	49	55	53	37
csa-novel-mir311	40	60	56	45	45	67	36	76	70	40	114	79
csa-novel-mir13	39	33	28	39	25	25	36	26	26	26	17	11
csa-novel-mir119	38	42	33	47	22	43	32	35	31	44	36	26
csa-novel-mir36	37	52	44	28	45	43	41	48	48	45	52	46
csa-novel-mir140	37	10	29	45	25	21	73	75	66	66	81	123
csa-novel-mir89	36	44	59	56	43	64	58	68	67	82	86	107
csa-novel-mir111	34	34	37	21	28	6	27	39	33	37	34	39
csa-novel-mir319	34	25	30	41	40	35	49	18	23	66	32	28
csa-novel-mir222	33	27	18	23	14	25	19	25	24	23	18	25
csa-novel-mir94	30	33	27	40	31	26	24	33	23	26	34	34
csa-novel-mir1	28	17	19	42	27	27	24	30	20	20	21	20
csa-novel-mir100	27	47	32	34	30	19	84	80	67	104	50	54
csa-novel-mir299	27	21	26	33	33	43	47	28	29	60	42	38
csa-novel-mir125	25	20	42	47	43	50	117	55	70	203	51	77
csa-novel-mir81	24	20	17	25	19	23	28	24	14	33	16	12
csa-novel-mir80	21	9	18	16	9	18	9	13	11	21	9	10
csa-novel-mir66	19	14	14	23	17	21	34	35	49	50	45	57
csa-novel-mir78	18	12	16	12	22	20	34	23	21	34	19	40
csa-novel-mir53	15	17	28	22	18	21	10	19	18	32	19	11
csa-novel-mir146	15	7	6	14	14	16	6	10	11	10	15	9
csa-novel-mir223	15	25	19	17	23	27	10	24	25	11	21	6
csa-novel-mir70	14	5	7	6	15	3	16	21	17	25	22	18
csa-novel-mir48	13	15	12	18	22	15	11	9	13	2	8	13
csa-novel-mir77	13	13	6	12	11	9	5	4	9	5	11	5
csa-novel-mir244	13	7	10	15	8	12	14	13	12	8	19	18
csa-novel-mir122	12	15	18	8	10	14	17	15	17	37	17	24
csa-novel-mir145	12	11	21	19	18	13	27	13	15	19	10	17
csa-novel-mir108	11	4	8	3	3	8	13	9	7	20	16	3
csa-novel-mir24	10	2	13	12	19	2	6	16	14	17	21	22
csa-novel-mir46	10	11	14	10	16	15	6	9	12	6	10	15
csa-novel-mir34	8	12	11	23	11	15	27	18	27	26	16	32
csa-novel-mir38	7	7	5	6	9	5	7	5	5	2	4	1
csa-novel-mir88	7	1	2	6	3	4	5	3	4	7	3	2
csa-novel-mir164	7	1	2	3	4	2	2	2	4	0	4	0
csa-novel-mir2	6	3	2	0	1	5	4	3	5	5	0	7
csa-novel-mir9	6	4	1	2	0	2	8	4	3	9	2	6
csa-novel-mir49	6	7	2	2	7	3	3	3	4	3	9	5
csa-novel-mir67	6	4	8	9	5	8	3	8	3	9	10	4
csa-novel-mir79	6	7	13	10	7	6	5	8	2	10	9	5
csa-novel-mir148	6	4	1	1	4	2	2	4	3	2	4	5
csa-novel-mir274	6	8	20	13	13	8	22	16	17	26	19	17
csa-novel-mir99	5	0	2	2	4	6	0	5	2	4	3	3
csa-novel-mir101	5	2	4	3	4	7	13	9	4	14	4	3
csa-novel-mir153	5	1	2	7	3	8	12	10	10	16	4	2
csa-novel-mir22	4	2	4	6	4	5	4	5	6	5	10	5
csa-novel-mir40	4	6	12	6	5	5	22	14	12	26	11	14
csa-novel-mir74	4	5	1	5	4	8	7	5	4	9	4	6
csa-novel-mir110	4	2	9	1	6	5	2	2	0	5	5	3
csa-novel-mir147	4	7	5	6	18	8	3	8	5	7	8	6
csa-novel-mir4	3	1	3	1	0	0	2	2	1	2	4	4
csa-novel-mir17	3	5	1	9	4	6	5	3	4	5	9	5
csa-novel-mir47	3	1	3	5	1	1	19	9	5	18	12	21
csa-novel-mir58	3	5	1	1	0	2	2	3	2	0	2	1
csa-novel-mir75	3	0	3	8	5	9	3	4	2	5	4	4
csa-novel-mir185	3	4	2	8	4	8	14	5	12	20	13	9
csa-novel-mir25	2	2	4	1	3	2	6	1	0	3	1	2
csa-novel-mir26	2	2	1	1	3	4	2	4	3	3	3	2
csa-novel-mir39	2	2	6	7	8	4	9	7	5	17	8	9
csa-novel-mir42	2	0	2	1	5	6	6	6	3	10	3	4
csa-novel-mir43	2	0	6	4	3	2	2	2	2	10	5	7
csa-novel-mir51	2	0	2	5	2	1	6	6	4	21	6	19
csa-novel-mir63	2	0	0	1	3	2	0	1	0	4	0	1
csa-novel-mir96	2	0	0	0	1	2	0	1	2	10	2	5
csa-novel-mir107	2	1	1	6	2	11	11	5	9	5	5	4
csa-novel-mir116	2	2	0	0	1	1	1	1	0	2	0	0
csa-novel-mir134	2	9	7	7	11	11	5	8	14	9	12	17
csa-novel-mir149	2	3	2	3	3	4	1	1	4	1	2	5
csa-novel-mir150	2	2	5	2	1	1	2	2	2	2	0	5
csa-novel-mir23	1	4	0	2	1	4	2	2	3	3	3	1
csa-novel-mir28	1	0	0	0	0	0	1	0	0	1	1	1
csa-novel-mir33	1	1	1	0	0	1	1	1	0	6	1	1
csa-novel-mir41	1	1	1	3	2	2	1	2	0	1	0	3
csa-novel-mir44	1	4	1	1	1	2	3	3	1	6	3	2
csa-novel-mir45	1	0	1	3	4	3	1	5	1	13	3	7
csa-novel-mir54	1	1	4	3	0	4	2	2	4	0	3	1
csa-novel-mir57	1	0	0	2	2	1	3	1	2	4	0	4
csa-novel-mir60	1	1	2	0	2	2	1	0	1	1	3	2
csa-novel-mir62	1	3	2	0	3	7	9	2	4	7	2	3
csa-novel-mir73	1	4	0	4	1	4	1	0	0	0	0	1
csa-novel-mir95	1	3	2	3	5	3	7	5	12	17	10	10
csa-novel-mir102	1	0	1	0	1	0	6	2	1	1	0	2
csa-novel-mir120	1	2	0	0	5	7	0	1	1	2	0	0
csa-novel-mir121	1	0	2	6	3	4	3	0	5	4	5	3
csa-novel-mir130	1	1	2	1	2	0	2	1	2	3	1	0
csa-novel-mir132	1	2	1	0	2	2	1	2	0	2	0	0
csa-novel-mir135	1	2	5	1	1	3	1	3	2	1	1	2
csa-novel-mir170	1	2	3	17	10	12	2	5	3	13	4	17
csa-novel-mir254	1	1	3	3	2	3	5	2	0	5	1	4
csa-novel-mir15	0	2	1	4	4	6	15	12	5	15	9	11
csa-novel-mir29	0	2	1	1	4	1	0	1	0	4	1	3
csa-novel-mir56	0	1	6	0	4	1	5	2	0	1	0	0
csa-novel-mir59	0	1	3	2	0	1	4	2	1	1	2	4
csa-novel-mir68	0	0	0	1	1	2	1	1	2	1	0	1
csa-novel-mir69	0	0	4	1	1	1	1	1	1	2	2	1
csa-novel-mir71	0	2	0	0	1	2	3	1	4	1	1	0
csa-novel-mir86	0	1	2	1	0	1	3	5	2	2	0	4
csa-novel-mir109	0	2	1	1	1	1	1	3	3	0	1	2
csa-novel-mir112	0	0	1	1	1	2	3	0	1	2	2	1
csa-novel-mir139	0	0	0	0	0	2	11	1	0	0	0	1

## Sheet: table S6
Table S6 targets of known miRNAs predicted by psRobot
#csa-miRNA	target_name		score
miR156	Csa1M001450.1		Score: 1.5
	Csa1M015680.1		Score: 1.5
	Csa1M039890.1		Score: 1.5
	Csa1M041530.1		Score: 2.2
	Csa1M051590.1		Score: 1.5
	Csa1M074980.1		Score: 1.5
	Csa1M077150.1
	Csa1M385570.1
	Csa1M488740.1
	Csa1M496300.1
	Csa1M501830.1		Score: 2.5
	Csa1M531690.1
	Csa1M589700.1		Score: 2.5
	Csa2M073010.1		Score: 2.5
	Csa2M118330.1
	Csa2M148430.1
	Csa2M148430.1
	Csa2M232990.1
	Csa2M298285.1		Score: 2.0
	Csa2M334540.1
	Csa2M354610.1
	Csa2M368920.1
	Csa3M003990.1
	Csa3M081380.1
	Csa3M117960.1		Score: 1.5
	Csa3M119760.1
	Csa3M122340.1
	Csa3M151410.1
	Csa3M164480.1
	Csa3M239260.1
	Csa3M239270.1
	Csa3M258120.1
	Csa3M435530.1		Score: 2.5
	Csa3M567830.1		Score: 0.5
	Csa3M611370.1		Score: 2.5
	Csa3M611890.1
	Csa3M644850.1
	Csa3M654980.1
	Csa3M669600.1
	Csa3M669610.1
	Csa3M710840.1
	Csa3M728130.1
	Csa3M809420.1		Score: 1.0
	Csa3M859640.2		Score: 2.5
	Csa3M881900.1
	Csa4M004915.1
	Csa4M055410.1
	Csa4M056620.1
	Csa4M075190.1		Score: 2.0
	Csa4M097700.1
	Csa4M098710.1
	Csa4M098720.1
	Csa4M107390.1
	Csa4M280500.1
	Csa4M293870.1
	Csa4M307910.1
	Csa4M377200.1
	Csa4M410800.1
	Csa4M630020.1
	Csa4M631590.1		Score: 2.0
	Csa4M651880.1
	Csa4M652850.1
	Csa5M065150.1
	Csa5M139010.1
	Csa5M149870.1		Score: 2.2
	Csa5M151550.1
	Csa5M177690.1
	Csa5M321450.1
	Csa5M430510.1
	Csa5M466870.1
	Csa5M524710.1
	Csa5M606380.1
	Csa5M647520.1
	Csa6M006750.1
	Csa6M008840.1
	Csa6M011590.1
	Csa6M017010.1
	Csa6M032490.1		Score: 2.5
	Csa6M079180.1
	Csa6M094760.1		Score: 1.0
	Csa6M188160.1
	Csa6M216950.1
	Csa6M363610.1		Score: 2.5
	Csa6M399780.1
	Csa6M419480.1
	Csa6M497080.1
	Csa6M507450.1
	Csa6M517960.1		Score: 2.5
	Csa6M518380.1
	Csa6M526530.1
	Csa7M004690.1
	Csa7M043630.1
	Csa7M049280.1		Score: 2.5
	Csa7M259350.1
	Csa7M291710.1
	Csa7M325720.1
	Csa7M327730.1		Score: 2.5
	Csa7M329380.1
	Csa7M397000.1
	Csa7M427100.1		Score: 2.2
	Csa7M430170.1
	CsaUNM028570.1
miR159	Csa5M517730.1
	Csa2M003600.1
	Csa4M022940.1
	Csa5M183270.1
	Csa6M014700.1
	Csa1M077130.1
	Csa4M083490.1
	Csa2M286460.1
	Csa6M105160.1
	Csa6M517210.1
	Csa1M588530.1
	Csa7M043580.1
	Csa1M629080.1
	Csa6M105150.1
	Csa6M301610.1
	Csa3M171080.1
	Csa6M450440.1
	Csa3M119810.1
	Csa5M138480.1
	Csa3M850670.1
	Csa3M686710.1
	Csa1M166820.1
	Csa5M182630.1
	Csa6M046470.1
miR160	Csa2M315390.1		Score: 0.5
	Csa3M009440.1		Score: 2.0
	Csa3M418730.1
	Csa4M293870.1		Score: 2.5
	Csa6M141390.1		Score: 0.5
	Csa6M405890.1		Score: 0.5
	Csa6M445070.1		Score: 0.0
	Csa6M445210.1		Score: 0.5
miR162	Csa5M576710.1		Score: 2.0
	Csa5M149840.1		Score: 2.5
miR164	Csa1M009870.1		Score: 1.0
	Csa1M024810.1
	Csa1M028030.1
	Csa1M038340.1		Score: 0.5
	Csa1M460000.1
	Csa2M278160.1
	Csa2M372765.1
	Csa3M119760.1
	Csa3M182070.1		Score: 2.0
	Csa3M234520.1		Score: 1.5
	Csa3M523580.1		Score: 1.5
	Csa3M645920.1
	Csa3M822300.1
	Csa3M824990.1		Score: 1.0
	Csa3M844860.1
	Csa4M311730.1		Score: 2.0
	Csa4M629480.1		Score: 1.5
	Csa5M139105.1
	Csa5M381810.1		Score: 2.5
	Csa5M577370.1
	Csa5M636480.1
	Csa5M637160.1		Score: 2.0
	Csa5M648690.1
	Csa6M087160.1
	Csa6M091850.1
	Csa6M319800.1		Score: 2.2
	Csa6M322300.1		Score: 2.2
	Csa6M381850.2
	Csa6M401460.1		Score: 2.0
	Csa6M487790.1		Score: 2.5
	Csa6M500460.2
	Csa7M048070.1		Score: 2.0
miR166	Csa1M538230.1		Score: 1.8
	Csa1M569450.1
	Csa2M345940.1
	Csa3M776860.1
	Csa3M895630.1		Score: 1.8
	Csa4M046770.1
	Csa6M141360.1		Score: 1.8
	Csa6M396640.1
	Csa6M525430.1		Score: 1.8
	Csa7M452940.1		Score: 1.2
miR167	Csa1M523100.1
	Csa1M536820.1
	Csa1M660710.1
	Csa1M702010.1
	Csa2M022790.1
	Csa2M030000.1		Score: 2.5
	Csa2M173030.1
	Csa2M173040.1
	Csa2M250950.1		Score: 2.2
	Csa2M250960.1		Score: 2.2
	Csa2M370470.1
	Csa3M127180.1
	Csa3M145240.1		Score: 0.5
	Csa3M259200.1
	Csa5M315370.1		Score: 2.5
	Csa6M524670.1
	Csa6M538600.1		Score: 0.5
	Csa7M379090.1		Score: 0.0
miR168	Csa1M031900.1		Score: 2.0
	Csa5M650160.1
	Csa6M490850.1
	Csa6M517960.1
miR169	Csa1M050500.1
	Csa1M051700.1
	Csa1M073890.1
	Csa1M250130.1		Score: 1.8
	Csa1M470390.1
	Csa1M528580.1
	Csa1M532300.1
	Csa1M555600.1
	Csa1M600130.1
	Csa1M613580.1		Score: 2.0
	Csa1M707640.1
	Csa2M033270.1
	Csa2M060410.1
	Csa2M108610.1
	Csa2M215500.1
	Csa2M302280.1
	Csa2M354110.1
	Csa2M357270.1
	Csa3M027720.1
	Csa3M127810.1
	Csa3M133240.1
	Csa3M134950.1
	Csa3M143570.1
	Csa3M166220.1		Score: 2.5
	Csa3M179150.1
	Csa3M180410.1
	Csa3M236560.1
	Csa3M607130.1
	Csa3M651740.1
	Csa3M730890.1
	Csa3M782710.1
	Csa3M881580.1
	Csa4M025090.1
	Csa4M038700.1
	Csa4M092980.1
	Csa4M179170.1
	Csa4M353620.1
	Csa4M622750.1
	Csa4M645880.1
	Csa4M664375.1
	Csa5M161980.1
	Csa5M168800.1
	Csa5M174610.1
	Csa5M181480.1
	Csa5M197110.1
	Csa5M615250.1
	Csa5M628140.1
	Csa6M009410.1
	Csa6M091950.1		Score: 2.0
	Csa6M309980.1
	Csa6M364113.1
	Csa6M404280.1
	Csa6M434390.1
	Csa6M439950.1		Score: 2.0
	Csa6M439960.1		Score: 2.0
	Csa6M439960.1
	Csa6M448690.1		Score: 2.0
	Csa6M452080.1
	Csa6M476080.1
	Csa6M513740.1		Score: 2.5
	Csa6M518120.1
	Csa6M525630.1
	Csa7M009110.1
	Csa7M012930.1
	Csa7M031640.1
	Csa7M031730.1
	Csa7M253710.1
	Csa7M308160.1
	Csa7M333915.1
	Csa7M387780.1
	Csa7M396450.1
	Csa7M428130.1		Score: 1.0
	Csa7M432470.1
	Csa7M433900.1
miR171	Csa1M071920.1
	Csa2M030630.1
	Csa3M020600.1		Score: 0.0
	Csa3M119810.1
	Csa4M043830.1		Score: 2.0
	Csa4M043840.1		Score: 2.0
	Csa5M198160.1
	Csa6M040600.1
	Csa6M109640.1		Score: 0.0
	Csa6M279700.1
	Csa6M449310.1
	Csa7M041950.1
	Csa7M073660.1
	Csa7M405990.1
miR172	Csa1M009720.1
	Csa1M032990.1		Score: 2.5
	Csa1M072490.1
	Csa1M073690.1
	Csa1M385560.1
	Csa1M433050.1		Score: 2.0
	Csa1M708160.1
	Csa2M000530.1
	Csa2M009390.1
	Csa2M009550.1		Score: 2.0
	Csa2M012690.1
	Csa2M279250.1		Score: 1.5
	Csa2M295160.1
	Csa2M336690.1		Score: 2.5
	Csa2M382620.1
	Csa2M423550.1
	Csa3M151450.1
	Csa3M686720.1
	Csa3M736760.1		Score: 1.5
	Csa3M777620.1
	Csa3M889130.1
	Csa4M012470.1
	Csa4M196810.1
	Csa4M292470.1		Score: 1.5
	Csa4M595980.1
	Csa5M139530.1		Score: 2.5
	Csa5M148530.1		Score: 1.8
	Csa5M156130.1
	Csa5M175970.1		Score: 1.0
	Csa5M259710.1
	Csa5M611710.1
	Csa5M611720.1
	Csa5M623800.1
	Csa6M108590.1		Score: 2.5
	Csa6M139170.1
	Csa6M296960.1		Score: 1.0
	Csa6M366370.1
	Csa6M491020.1		Score: 1.5
	Csa6M511720.1
	Csa6M524630.1
	Csa6M524640.1
	Csa6M526230.1		Score: 2.5
	Csa6M538800.1
	Csa7M043570.1
	Csa7M049210.1
	Csa7M091720.1		Score: 2.2
	Csa7M207020.1
	Csa7M290600.1
	Csa7M374660.1
	Csa7M387180.1
miR390	Csa1M066530.1		Score: 2.5
	Csa2M354040.1		Score: 2.0
	Csa3M730870.1		Score: 0.0
	Csa3M882930.1		Score: 2.0
	Csa4M166920.1		Score: 2.0
miR393	Csa3M180380.1		Score: 2.5
	Csa3M597350.1		Score: 1.0
	Csa3M812770.1		Score: 2.2
	Csa7M393970.1		Score: 0.5
miR394	Csa3M126180.1		Score: 2.5
	Csa3M133260.1		Score: 2.5
	Csa3M866480.1
	Csa3M866490.1
	Csa5M184300.1		Score: 1.5
	Csa5M571510.1		Score: 2.5
	Csa6M087700.1		Score: 1.0
	Csa7M024150.1		Score: 2.2
	Csa7M024150.1
	Csa7M162555.1		Score: 2.5
	Csa7M394660.1		Score: 2.5
miR395	Csa1M049455.1		Score: 2.5
	Csa1M164700.1		Score: 2.5
	Csa1M264020.1		Score: 2.5
	Csa2M076520.1		Score: 2.5
	Csa2M215520.1		Score: 1.0
	Csa2M248680.1		Score: 2.5
	Csa2M423580.1		Score: 2.2
	Csa3M019320.1		Score: 2.0
	Csa3M144230.1		Score: 1.0
	Csa3M822130.1		Score: 2.2
	Csa3M860300.1		Score: 2.5
	Csa3M872160.1		Score: 2.5
	Csa4M031010.1		Score: 0.5
	Csa4M095590.1		Score: 2.5
	Csa4M413890.1		Score: 2.5
	Csa5M218200.1		Score: 2.5
	Csa5M407060.1		Score: 1.0
	Csa5M426400.1		Score: 2.5
	Csa6M298490.1		Score: 2.5
	Csa7M027010.1		Score: 2.0
miR396	Csa1M002890.1
	Csa1M024930.1
	Csa1M032490.1
	Csa1M046170.1
	Csa1M046180.1
	Csa1M132710.1		Score: 2.2
	Csa1M420320.1
	Csa1M501830.1
	Csa1M696460.1
	Csa2M049920.1		Score: 2.5
	Csa2M215500.1
	Csa2M354930.1
	Csa2M362510.1
	Csa2M370380.1		Score: 2.5
	Csa3M047900.1		Score: 2.5
	Csa3M110680.1
	Csa3M444600.1		Score: 2.0
	Csa3M585360.1
	Csa3M651770.1
	Csa3M792050.1
	Csa3M849970.1		Score: 2.2
	Csa4M010410.1
	Csa4M097680.1
	Csa4M343090.1
	Csa4M616760.1
	Csa4M624400.1
	Csa4M640980.1
	Csa4M645870.1		Score: 2.0
	Csa5M157970.1
	Csa5M262260.1		Score: 2.0
	Csa5M604040.1
	Csa5M623770.1
	Csa6M014490.1
	Csa6M041180.1
	Csa6M095860.1
	Csa6M118350.1
	Csa6M127350.1
	Csa6M212870.1
	Csa6M397170.1		Score: 1.8
	Csa6M486730.1		Score: 2.5
	Csa6M499810.1
	Csa7M031030.1
	Csa7M394020.1
	Csa7M420830.1
	Csa7M432490.1
	Csa7M448670.1
	Csa7M451990.1
	Csa7M452000.1
	CsaUNM006760.1
miR397	Csa1M071830.1		Score: 0.0
	Csa4M308480.1		Score: 1.0
	Csa6M445190.1		Score: 1.0
	Csa1M528530.1		Score: 1.5
	Csa3M732490.1		Score: 1.5
	Csa3M734150.1		Score: 1.5
	Csa4M004810.1		Score: 2.0
	Csa3M233980.1		Score: 2.5
	Csa3M872740.1		Score: 2.5
	Csa5M601530.1		Score: 2.5
miR398	Csa3M205310.1		Score: 2.2
	Csa6M431770.1		Score: 2.5
	Csa5M606530.1
miR399	Csa1M002120.1		Score: 2.5
	Csa2M008680.1
	Csa2M213950.1
	Csa2M277075.1
	Csa2M377980.1
	Csa3M608690.1
	Csa4M006320.1
	Csa4M006500.1
	Csa4M664590.1
	Csa5M610390.1
	Csa6M052640.1
	Csa6M105680.1		Score: 2.5
	Csa6M517350.1
	Csa6M517360.1
	Csa7M059660.1
	Csa7M246640.1
	Csa7M372890.1
	Csa7M431350.1
	Csa7M447060.1
miR408	Csa2M302180.1		Score: 2.5
	Csa2M325960.1		Score: 2.5
	Csa3M901130.1		Score: 2.2
	Csa5M585970.1		Score: 0.0
	Csa6M407130.1
	Csa6M407140.1
	Csa6M513490.1
	Csa7M017710.1
	Csa7M450585.1		Score: 1.8
miR477	Csa1M002800.1		Score: 1.2
	Csa1M071880.1
	Csa1M574920.1
	Csa2M110250.1
	Csa6M154530.1
	Csa6M397690.1		Score: 2.5
	Csa6M518170.1		Score: 2.5
miR530	Csa1M029620.1
	Csa1M045710.1
	Csa1M561380.1
	Csa2M010170.1
	Csa3M002670.1
	Csa3M143500.1
	Csa3M146650.1		Score: 2.2
	Csa3M146660.1		Score: 2.2
	Csa4M361890.1
	Csa5M517190.1
	Csa5M652220.1
	Csa5M652230.1		Score: 1.5
	Csa5M652240.1		Score: 1.5
	Csa6M008010.1		Score: 2.5
	Csa6M095910.1		Score: 2.0
	Csa6M133780.1
	Csa6M188660.1
	Csa6M429110.1
	Csa6M490200.1
miR827	Csa1M426950.1
	Csa1M538190.1
	Csa1M571860.1
	Csa1M627400.1
	Csa1M665360.1
	Csa2M000760.1		Score: 2.5
	Csa2M006830.1
	Csa2M010280.1
	Csa2M223730.1
	Csa2M299870.1
	Csa2M373540.1
	Csa2M373550.1
	Csa3M044510.1
	Csa3M099600.1
	Csa3M171030.1
	Csa3M222790.1		Score: 2.5
	Csa3M849930.1
	Csa3M851775.1
	Csa5M579030.1
	Csa6M102480.1
	Csa6M150520.1
	Csa6M358160.1
	Csa7M430130.1		Score: 2.2
	Csa7M447980.1
miR860	Csa1M045530.1		Score: 1.5
	Csa4M561690.1		Score: 1.8
	Csa2M073000.1		Score: 2.0
	Csa3M236560.1		Score: 2.0
	Csa3M889830.1		Score: 2.0
	Csa2M361440.1		Score: 2.2
	Csa3M016950.1		Score: 2.2
	Csa4M011730.1		Score: 2.2
	Csa4M082970.1		Score: 2.2
	Csa6M439940.1		Score: 2.2
	Csa1M032420.1		Score: 2.5
	Csa1M084290.1		Score: 2.5
	Csa1M680100.1		Score: 2.5
	Csa3M038080.1		Score: 2.5
	Csa3M232970.1		Score: 2.5
	Csa3M462680.1		Score: 2.5
	Csa3M822360.1		Score: 2.5
	Csa4M112630.1		Score: 2.5
	Csa5M146890.1		Score: 2.5
	Csa5M148570.1		Score: 2.5
	Csa5M196580.1		Score: 2.5
	Csa5M586570.1		Score: 2.5
	Csa5M604320.1		Score: 2.5
	Csa5M608370.1		Score: 2.5
	Csa6M408780.1		Score: 2.5
	Csa7M029410.1		Score: 2.5
	Csa7M390200.1		Score: 2.5
	Csa7M397020.1		Score: 2.5
	Csa7M433950.1		Score: 2.5
miR1038	Csa7M391260.1		Score: 2.0
	Csa1M470340.1		Score: 2.2
	Csa3M119610.1		Score: 2.2
	Csa3M119620.1		Score: 2.2
	Csa3M841990.1		Score: 2.2
	CsaUNM008870.1		Score: 2.2
	Csa3M636970.1		Score: 2.5
	Csa3M750380.1		Score: 2.5
	Csa7M432060.1		Score: 2.5
miR1041	Csa1M004980.1
	Csa1M240600.1		Score: 2.0
	Csa1M385050.1		Score: 1.2
	Csa1M586900.1
	Csa1M587970.1
	Csa1M660120.1		Score: 2.5
	Csa2M416240.1		Score: 1.5
	Csa3M257600.1		Score: 2.0
	Csa3M314760.1		Score: 2.5
	Csa3M644850.1		Score: 1.5
	Csa3M860330.1		Score: 2.0
	Csa4M622220.1		Score: 1.8
	Csa4M652650.1
	Csa5M129290.1		Score: 0.8
	Csa5M349070.1		Score: 1.5
	Csa5M387420.1		Score: 2.5
	Csa6M017000.1
	Csa6M087160.1		Score: 1.5
	Csa6M119890.1		Score: 0.2
	Csa6M160690.1		Score: 1.2
	Csa6M381840.1		Score: 1.8
	Csa6M385060.1		Score: 1.8
	Csa7M058600.1
	Csa7M392350.1
miR1044	Csa1M068570.1		Score: 2.2
	Csa1M073070.1		Score: 2.2
	Csa1M154090.1		Score: 2.2
	Csa1M181370.1		Score: 2.0
	Csa1M186650.1		Score: 2.5
	Csa1M275940.1		Score: 2.5
	Csa1M560770.1		Score: 2.5
	Csa1M569200.1		Score: 2.5
	Csa2M023840.1		Score: 2.0
	Csa2M061030.1		Score: 2.5
	Csa2M354930.1		Score: 2.5
	Csa2M402050.1		Score: 2.5
	Csa3M047870.1		Score: 2.5
	Csa3M118080.1		Score: 2.5
	Csa3M213510.1		Score: 2.5
	Csa3M219170.1		Score: 2.5
	Csa3M258140.1		Score: 2.2
	Csa3M575330.1		Score: 2.5
	Csa3M635370.1		Score: 2.5
	Csa3M635370.1		Score: 2.5
	Csa3M651730.1		Score: 2.0
	Csa3M665600.1		Score: 2.5
	Csa3M776850.1		Score: 2.5
	Csa3M791540.1		Score: 2.2
	Csa3M815430.1		Score: 2.5
	Csa3M815440.1		Score: 2.5
	Csa3M838680.1		Score: 2.2
	Csa3M855380.1		Score: 2.2
	Csa3M855940.1		Score: 2.2
	Csa3M892210.1		Score: 2.5
	Csa4M083620.1		Score: 2.2
	Csa4M290730.1		Score: 2.5
	Csa4M427265.1		Score: 1.5
	Csa4M625030.1		Score: 2.5
	Csa4M637700.1		Score: 1.8
	Csa4M637710.1		Score: 1.8
	Csa5M010650.1		Score: 2.0
	Csa5M157300.1		Score: 2.2
	Csa5M385350.1		Score: 2.5
	Csa5M548130.1		Score: 2.5
	Csa5M622520.1		Score: 2.5
	Csa6M014830.1		Score: 2.0
	Csa6M103540.1		Score: 2.5
	Csa6M190460.1		Score: 2.5
	Csa6M384060.1		Score: 2.5
	Csa6M401530.1		Score: 2.5
	Csa6M453270.1		Score: 2.0
	Csa6M506020.1		Score: 2.0
	Csa6M506030.1		Score: 2.0
	Csa6M510360.1		Score: 2.5
	Csa6M522700.1		Score: 2.5
	Csa7M044230.1		Score: 1.5
	Csa7M044250.1		Score: 2.0
	Csa7M081680.1		Score: 2.5
	Csa7M135930.1		Score: 2.5
	Csa7M428180.1		Score: 2.5
	Csa7M433330.1		Score: 2.2
	Csa7M433340.1		Score: 2.2
	Csa7M433340.1
	Csa1M569200.1
	Csa4M625030.1
	Csa1M181370.1
	Csa3M815430.1
	Csa1M073070.1
	Csa3M047870.1
	Csa4M290730.1
	Csa5M010650.1
	Csa4M083620.1
	Csa3M575330.1
	Csa3M651730.1
	Csa2M061030.1
	Csa3M791540.1
	Csa7M044230.1
	Csa3M665600.1
	Csa6M401530.1
	Csa1M068570.1
	Csa5M548130.1
	Csa1M186650.1
	Csa6M506030.1
	Csa5M385350.1
	Csa2M354930.1
	Csa3M776850.1
	Csa6M014830.1
	Csa3M838680.1
	Csa3M258140.1
	Csa6M453270.1
	Csa1M560770.1
	Csa5M157300.1
	Csa3M855380.1
	Csa4M637700.1
	Csa3M213510.1
	Csa6M510360.1
	Csa3M855940.1
	Csa3M219170.1
	Csa7M433340.1
	Csa2M023840.1
	Csa7M044250.1
	Csa7M428180.1
	Csa7M433330.1
	Csa6M103540.1
	Csa6M384060.1
	Csa7M081680.1
	Csa4M427265.1
	Csa4M637710.1
	Csa2M402050.1
	Csa5M622520.1
	Csa3M635370.1
	Csa1M154090.1
	Csa6M190460.1
	Csa3M118080.1
	Csa3M815440.1
	Csa6M522700.1
	Csa1M275940.1
	Csa3M892210.1
	Csa6M506020.1
	Csa7M135930.1
miR1120	Csa1M703580.1		Score: 1.0
	Csa2M075290.1		Score: 1.5
	Csa2M100580.1		Score: 1.5
	Csa3M651780.1		Score: 1.5
	Csa6M133730.1		Score: 1.5
	Csa6M133730.1		Score: 1.5
	Csa6M133730.1		Score: 1.5
	Csa6M133730.1		Score: 1.5
	Csa6M523450.1		Score: 1.5
	Csa3M730730.1		Score: 2.0
	Csa4M099220.1		Score: 2.0
	Csa4M372600.1		Score: 2.0
	Csa5M059150.1		Score: 2.0
	CsaUNM019170.1		Score: 2.0
	Csa1M181380.1		Score: 2.2
	Csa2M100580.1		Score: 2.2
	Csa3M122560.1		Score: 2.2
	Csa3M635870.1		Score: 2.2
	Csa5M550250.1		Score: 2.2
	Csa1M066560.1		Score: 2.5
	Csa1M074900.1		Score: 2.5
	Csa1M168910.1		Score: 2.5
	Csa1M372010.1		Score: 2.5
	Csa1M690240.1		Score: 2.5
	Csa2M074270.1		Score: 2.5
	Csa2M379960.1		Score: 2.5
	Csa3M560770.1		Score: 2.5
	Csa3M882970.1		Score: 2.5
	Csa4M099220.1		Score: 2.5
	Csa4M286350.1		Score: 2.5
	Csa4M286360.1		Score: 2.5
	Csa5M630720.1		Score: 2.5
	Csa6M028940.1		Score: 2.5
	Csa6M151700.1		Score: 2.5
miR1886	Csa1M085350.1		Score: 0.0
	Csa1M015850.1		Score: 1.8
	Csa2M170820.1		Score: 1.8
	Csa5M180300.1		Score: 1.8
	Csa1M123490.1		Score: 2.0
	Csa1M183590.1		Score: 2.0
	Csa1M533610.1		Score: 2.0
	Csa3M002830.1		Score: 2.0
	Csa3M126880.1		Score: 2.0
	Csa3M133130.1		Score: 2.0
	Csa3M740790.1		Score: 2.0
	Csa3M740800.1		Score: 2.0
	Csa3M823600.1		Score: 2.0
	Csa4M308630.1		Score: 2.0
	Csa5M198120.1		Score: 2.0
	Csa5M598030.1		Score: 2.0
	Csa5M602750.1		Score: 2.0
	Csa6M117710.1		Score: 2.0
	Csa6M513610.1		Score: 2.0
	Csa6M513620.1		Score: 2.0
	Csa6M513710.1		Score: 2.0
	Csa6M516930.1		Score: 2.0
	Csa1M004130.1		Score: 2.2
	Csa1M046000.1		Score: 2.2
	Csa1M075560.1		Score: 2.2
	Csa1M086900.1		Score: 2.2
	Csa1M537390.1		Score: 2.2
	Csa1M589730.1		Score: 2.2
	Csa2M049330.1		Score: 2.2
	Csa2M078080.1		Score: 2.2
	Csa2M238870.1		Score: 2.2
	Csa2M368840.1		Score: 2.2
	Csa2M368990.1		Score: 2.2
	Csa2M386160.1		Score: 2.2
	Csa2M409480.1		Score: 2.2
	Csa2M418340.1		Score: 2.2
	Csa3M110080.1		Score: 2.2
	Csa3M119820.1		Score: 2.2
	Csa3M124760.1		Score: 2.2
	Csa3M817710.1		Score: 2.2
	Csa4M001510.1		Score: 2.2
	Csa4M006070.1		Score: 2.2
	Csa4M082440.1		Score: 2.2
	Csa4M092980.1		Score: 2.2
	Csa4M172020.1		Score: 2.2
	Csa4M638400.1		Score: 2.2
	Csa5M223020.1		Score: 2.2
	Csa5M352090.1		Score: 2.2
	Csa5M609720.1		Score: 2.2
	Csa5M643880.1		Score: 2.2
	Csa6M095920.1		Score: 2.2
	Csa6M095930.1		Score: 2.2
	Csa6M289740.1		Score: 2.2
	Csa6M366430.1		Score: 2.2
	Csa6M504460.1		Score: 2.2
	Csa7M046120.1		Score: 2.2
	Csa7M067410.1		Score: 2.2
	Csa7M330400.1		Score: 2.2
	Csa7M330400.1		Score: 2.2
	Csa7M352470.1		Score: 2.2
	Csa7M388390.1		Score: 2.2
	Csa1M005600.1		Score: 2.5
	Csa1M005710.1		Score: 2.5
	Csa1M032430.1		Score: 2.5
	Csa1M033205.1		Score: 2.5
	Csa1M042880.1		Score: 2.5
	Csa1M046130.1		Score: 2.5
	Csa1M059760.1		Score: 2.5
	Csa1M071270.1		Score: 2.5
	Csa1M071280.1		Score: 2.5
	Csa1M077140.1		Score: 2.5
	Csa1M109330.1		Score: 2.5
	Csa1M179740.1		Score: 2.5
	Csa1M423190.1		Score: 2.5
	Csa1M575060.1		Score: 2.5
	Csa1M703070.1		Score: 2.5
	Csa2M015340.1		Score: 2.5
	Csa2M015600.1		Score: 2.5
	Csa2M033340.1		Score: 2.5
	Csa2M033350.1		Score: 2.5
	Csa2M036700.1		Score: 2.5
	Csa2M326490.1		Score: 2.5
	Csa2M354780.1		Score: 2.5
	Csa2M357860.1		Score: 2.5
	Csa2M361530.1		Score: 2.5
	Csa2M361860.1		Score: 2.5
	Csa3M036470.1		Score: 2.5
	Csa3M066750.1		Score: 2.5
	Csa3M103570.1		Score: 2.5
	Csa3M122500.1		Score: 2.5
	Csa3M126220.1		Score: 2.5
	Csa3M179190.1		Score: 2.5
	Csa3M609270.1		Score: 2.5
	Csa3M824890.1		Score: 2.5
	Csa3M824900.1		Score: 2.5
	Csa3M854180.1		Score: 2.5
	Csa3M859640.2		Score: 2.5
	Csa3M881920.1		Score: 2.5
	Csa3M889740.1		Score: 2.5
	Csa3M894510.1		Score: 2.5
	Csa3M895890.1		Score: 2.5
	Csa4M000790.1		Score: 2.5
	Csa4M056760.1		Score: 2.5
	Csa4M083620.1		Score: 2.5
	Csa4M290150.1		Score: 2.5
	Csa4M420170.1		Score: 2.5
	Csa4M425730.1		Score: 2.5
	Csa4M645880.1		Score: 2.5
	Csa5M148660.1		Score: 2.5
	Csa5M168750.1		Score: 2.5
	Csa5M182765.1		Score: 2.5
	Csa5M212610.1		Score: 2.5
	Csa5M308760.1		Score: 2.5
	Csa5M312840.1		Score: 2.5
	Csa5M440090.1		Score: 2.5
	Csa5M515010.1		Score: 2.5
	Csa5M583370.1		Score: 2.5
	Csa5M603300.1		Score: 2.5
	Csa5M612850.1		Score: 2.5
	Csa6M016950.1		Score: 2.5
	Csa6M023390.1		Score: 2.5
	Csa6M057180.1		Score: 2.5
	Csa6M088010.1		Score: 2.5
	Csa6M148230.1		Score: 2.5
	Csa6M160680.1		Score: 2.5
	Csa6M301590.1		Score: 2.5
	Csa6M301600.1		Score: 2.5
	Csa6M312540.1		Score: 2.5
	Csa6M319750.1		Score: 2.5
	Csa6M446370.1		Score: 2.5
	Csa6M449290.1		Score: 2.5
	Csa6M485130.1		Score: 2.5
	Csa6M514900.1		Score: 2.5
	Csa6M516920.1		Score: 2.5
	Csa6M525700.1		Score: 2.5
	Csa7M212670.1		Score: 2.5
	Csa7M405830.1		Score: 2.5
miR1888	Csa5M622460.1		Score: 1.2
	Csa3M077660.1		Score: 1.8
	Csa3M122610.1		Score: 1.8
	Csa1M601530.1		Score: 2.0
	Csa1M658520.1		Score: 2.0
	Csa2M361560.1		Score: 2.0
	Csa4M022220.1		Score: 2.0
	Csa5M157940.1		Score: 2.0
	Csa5M180580.1		Score: 2.0
	Csa6M494950.1		Score: 2.0
	Csa7M433150.1		Score: 2.0
	Csa1M058120.1		Score: 2.2
	Csa1M703060.1		Score: 2.2
	Csa2M034830.1		Score: 2.2
	Csa3M132520.1		Score: 2.2
	Csa3M132530.1		Score: 2.2
	Csa3M426380.1		Score: 2.2
	Csa4M363430.1		Score: 2.2
	Csa1M185090.1		Score: 2.5
	Csa1M420310.1		Score: 2.5
	Csa1M532270.1		Score: 2.5
	Csa1M533690.1		Score: 2.5
	Csa1M574950.1		Score: 2.5
	Csa2M021650.1		Score: 2.5
	Csa2M123050.1		Score: 2.5
	Csa2M258635.1		Score: 2.5
	Csa2M264060.1		Score: 2.5
	Csa2M292820.1		Score: 2.5
	Csa2M351560.1		Score: 2.5
	Csa2M373400.1		Score: 2.5
	Csa2M385020.1		Score: 2.5
	Csa3M073800.1		Score: 2.5
	Csa3M115610.1		Score: 2.5
	Csa3M122560.1		Score: 2.5
	Csa3M152130.1		Score: 2.5
	Csa3M199660.1		Score: 2.5
	Csa3M200700.1		Score: 2.5
	Csa3M625080.1		Score: 2.5
	Csa3M782740.1		Score: 2.5
	Csa3M838670.1		Score: 2.5
	Csa3M866440.1		Score: 2.5
	Csa4M337340.1		Score: 2.5
	Csa4M554180.1		Score: 2.5
	Csa4M641645.1		Score: 2.5
	Csa4M641650.1		Score: 2.5
	Csa4M650230.1		Score: 2.5
	Csa5M273440.1		Score: 2.5
	Csa5M511840.1		Score: 2.5
	Csa5M517720.1		Score: 2.5
	Csa5M610350.1		Score: 2.5
	Csa5M630750.1		Score: 2.5
	Csa5M652240.1		Score: 2.5
	Csa6M149360.1		Score: 2.5
	Csa6M465010.1		Score: 2.5
	Csa6M498980.1		Score: 2.5
	Csa6M526500.1		Score: 2.5
	Csa7M033350.1		Score: 2.5
	Csa7M048100.1		Score: 2.5
	Csa7M048110.1		Score: 2.5
	Csa7M343310.1		Score: 2.5
	Csa7M394030.1		Score: 2.5
miR2111	Csa3M586950.1		Score: 0.5
	Csa3M733350.1		Score: 0.0
	Csa3M892730.1		Score: 2.5
	Csa6M330990.1		Score: 2.5
	Csa6M331000.1		Score: 2.5
miR2628	Csa1M538140.1		Score: 0.5
	Csa1M662770.1		Score: 1.0
	Csa2M083735.1		Score: 1.0
	Csa2M123580.1		Score: 1.0
	Csa3M088970.1		Score: 1.0
	Csa2M297150.1		Score: 1.2
	Csa1M051700.1		Score: 1.5
	Csa2M083735.1		Score: 1.5
	Csa2M172510.1		Score: 1.5
	Csa2M173570.1		Score: 1.5
	Csa2M277020.1		Score: 1.5
	Csa2M433370.1		Score: 1.5
	Csa3M146470.1		Score: 1.5
	Csa3M710730.1		Score: 1.5
	Csa5M240140.1		Score: 1.5
	Csa5M652810.1		Score: 1.5
	Csa6M151110.1		Score: 1.5
	Csa7M446910.1		Score: 1.5
	Csa5M426400.1		Score: 1.8
	Csa1M039050.1		Score: 2.0
	Csa1M074400.1		Score: 2.0
	Csa1M108290.1		Score: 2.0
	Csa1M108300.1		Score: 2.0
	Csa1M109370.1		Score: 2.0
	Csa1M168920.1		Score: 2.0
	Csa1M267270.1		Score: 2.0
	Csa1M662770.1		Score: 2.0
	Csa1M690180.1		Score: 2.0
	Csa2M005920.1		Score: 2.0
	Csa2M108600.1		Score: 2.0
	Csa2M108630.1		Score: 2.0
	Csa2M116270.1		Score: 2.0
	Csa2M172510.1		Score: 2.0
	Csa2M343150.1		Score: 2.0
	Csa2M350300.1		Score: 2.0
	Csa3M159420.1		Score: 2.0
	Csa3M171170.1		Score: 2.0
	Csa3M434990.1		Score: 2.0
	Csa3M449120.1		Score: 2.0
	Csa3M811580.1		Score: 2.0
	Csa4M011850.1		Score: 2.0
	Csa4M011860.1		Score: 2.0
	Csa4M025090.1		Score: 2.0
	Csa4M192230.1		Score: 2.0
	Csa4M410800.1		Score: 2.0
	Csa4M410810.1		Score: 2.0
	Csa4M436980.1		Score: 2.0
	Csa4M499310.1		Score: 2.0
	Csa4M539620.1		Score: 2.0
	Csa5M014280.1		Score: 2.0
	Csa5M014290.1		Score: 2.0
	Csa5M182720.1		Score: 2.0
	Csa5M187320.1		Score: 2.0
	Csa5M190440.1		Score: 2.0
	Csa5M610470.1		Score: 2.0
	Csa5M630710.1		Score: 2.0
	Csa5M630870.1		Score: 2.0
	Csa6M009450.1		Score: 2.0
	Csa6M124120.1		Score: 2.0
	Csa6M128600.1		Score: 2.0
	Csa6M404240.1		Score: 2.0
	Csa6M416850.1		Score: 2.0
	Csa6M490160.1		Score: 2.0
	Csa7M051450.1		Score: 2.0
	Csa7M253780.1		Score: 2.0
	Csa7M253790.1		Score: 2.0
	Csa7M281390.1		Score: 2.0
	Csa7M368090.1		Score: 2.0
	Csa7M430810.1		Score: 2.0
	Csa7M446830.1		Score: 2.0
	Csa1M434170.1		Score: 2.2
	Csa2M361620.1		Score: 2.2
	Csa4M420160.1		Score: 2.2
	Csa4M431900.1		Score: 2.2
	Csa5M512900.1		Score: 2.2
	Csa5M512950.1		Score: 2.2
	Csa6M003400.1		Score: 2.2
	Csa6M075120.1		Score: 2.2
	Csa6M151700.1		Score: 2.2
	Csa6M450390.1		Score: 2.2
	Csa6M452750.1		Score: 2.2
	Csa6M497290.1		Score: 2.2
	Csa1M009610.1		Score: 2.5
	Csa1M009620.1		Score: 2.5
	Csa1M011560.1		Score: 2.5
	Csa1M033030.1		Score: 2.5
	Csa1M043170.1		Score: 2.5
	Csa1M046260.1		Score: 2.5
	Csa1M071870.1		Score: 2.5
	Csa1M075590.1		Score: 2.5
	Csa1M089500.1		Score: 2.5
	Csa1M109340.1		Score: 2.5
	Csa1M123500.1		Score: 2.5
	Csa1M165230.1		Score: 2.5
	Csa1M294080.1		Score: 2.5
	Csa1M294600.1		Score: 2.5
	Csa1M328370.1		Score: 2.5
	Csa1M328380.1		Score: 2.5
	Csa1M423030.1		Score: 2.5
	Csa1M538140.1		Score: 2.5
	Csa1M554560.1		Score: 2.5
	Csa1M574900.1		Score: 2.5
	Csa1M600260.1		Score: 2.5
	Csa2M000740.1		Score: 2.5
	Csa2M000870.1		Score: 2.5
	Csa2M007970.1		Score: 2.5
	Csa2M008670.1		Score: 2.5
	Csa2M013250.1		Score: 2.5
	Csa2M049930.1		Score: 2.5
	Csa2M092800.1		Score: 2.5
	Csa2M116270.1		Score: 2.5
	Csa2M139300.1		Score: 2.5
	Csa2M149470.1		Score: 2.5
	Csa2M149990.1		Score: 2.5
	Csa2M200410.1		Score: 2.5
	Csa2M222120.1		Score: 2.5
	Csa2M228380.1		Score: 2.5
	Csa2M237740.1		Score: 2.5
	Csa2M238870.1		Score: 2.5
	Csa2M248760.1		Score: 2.5
	Csa2M353500.1		Score: 2.5
	Csa2M357190.1		Score: 2.5
	Csa2M357860.1		Score: 2.5
	Csa2M374590.1		Score: 2.5
	Csa2M404810.1		Score: 2.5
	Csa2M415540.1		Score: 2.5
	Csa2M418340.1		Score: 2.5
	Csa2M429020.1		Score: 2.5
	Csa2M435450.1		Score: 2.5
	Csa3M002430.1		Score: 2.5
	Csa3M002440.1		Score: 2.5
	Csa3M002880.1		Score: 2.5
	Csa3M006755.1		Score: 2.5
	Csa3M020600.1		Score: 2.5
	Csa3M036470.1		Score: 2.5
	Csa3M045180.1		Score: 2.5
	Csa3M049440.1		Score: 2.5
	Csa3M076010.1		Score: 2.5
	Csa3M077700.1		Score: 2.5
	Csa3M110040.1		Score: 2.5
	Csa3M110080.1		Score: 2.5
	Csa3M110720.1		Score: 2.5
	Csa3M115110.1		Score: 2.5
	Csa3M119820.1		Score: 2.5
	Csa3M124760.1		Score: 2.5
	Csa3M134850.1		Score: 2.5
	Csa3M146680.1		Score: 2.5
	Csa3M150030.1		Score: 2.5
	Csa3M183380.1		Score: 2.5
	Csa3M346900.1		Score: 2.5
	Csa3M585950.1		Score: 2.5
	Csa3M626150.1		Score: 2.5
	Csa3M698510.1		Score: 2.5
	Csa3M749850.1		Score: 2.5
	Csa3M782650.1		Score: 2.5
	Csa3M836470.1		Score: 2.5
	Csa3M836480.1		Score: 2.5
	Csa3M837050.1		Score: 2.5
	Csa3M843240.1		Score: 2.5
	Csa3M847600.1		Score: 2.5
	Csa3M879490.1		Score: 2.5
	Csa3M901050.1		Score: 2.5
	Csa3M902400.1		Score: 2.5
	Csa3M911260.1		Score: 2.5
	Csa4M000810.1		Score: 2.5
	Csa4M001670.1		Score: 2.5
	Csa4M011730.1		Score: 2.5
	Csa4M011840.1		Score: 2.5
	Csa4M043910.1		Score: 2.5
	Csa4M047950.1		Score: 2.5
	Csa4M051380.1		Score: 2.5
	Csa4M054280.1		Score: 2.5
	Csa4M054290.1		Score: 2.5
	Csa4M056500.1		Score: 2.5
	Csa4M056570.1		Score: 2.5
	Csa4M089250.1		Score: 2.5
	Csa4M099760.1		Score: 2.5
	Csa4M110070.1		Score: 2.5
	Csa4M193260.1		Score: 2.5
	Csa4M219360.1		Score: 2.5
	Csa4M330070.1		Score: 2.5
	Csa4M420130.1		Score: 2.5
	Csa4M554170.1		Score: 2.5
	Csa4M624420.1		Score: 2.5
	Csa4M624430.1		Score: 2.5
	Csa4M641560.1		Score: 2.5
	Csa4M642290.1		Score: 2.5
	Csa4M652810.1		Score: 2.5
	Csa4M665100.1		Score: 2.5
	Csa5M057140.1		Score: 2.5
	Csa5M091890.1		Score: 2.5
	Csa5M115170.1		Score: 2.5
	Csa5M118180.1		Score: 2.5
	Csa5M139130.1		Score: 2.5
	Csa5M139140.1		Score: 2.5
	Csa5M139620.1		Score: 2.5
	Csa5M155470.1		Score: 2.5
	Csa5M165250.1		Score: 2.5
	Csa5M165280.1		Score: 2.5
	Csa5M168950.1		Score: 2.5
	Csa5M175810.1		Score: 2.5
	Csa5M207930.1		Score: 2.5
	Csa5M255670.1		Score: 2.5
	Csa5M261730.1		Score: 2.5
	Csa5M412760.1		Score: 2.5
	Csa5M418770.1		Score: 2.5
	Csa5M435070.1		Score: 2.5
	Csa5M550235.1		Score: 2.5
	Csa5M577380.1		Score: 2.5
	Csa5M587170.1		Score: 2.5
	Csa5M591770.1		Score: 2.5
	Csa5M601580.1		Score: 2.5
	Csa5M603380.1		Score: 2.5
	Csa5M610390.1		Score: 2.5
	Csa5M610500.1		Score: 2.5
	Csa5M643370.1		Score: 2.5
	Csa5M643380.1		Score: 2.5
	Csa5M646670.1		Score: 2.5
	Csa5M647440.1		Score: 2.5
	Csa6M008660.1		Score: 2.5
	Csa6M032490.1		Score: 2.5
	Csa6M039145.1		Score: 2.5
	Csa6M039270.1		Score: 2.5
	Csa6M040540.1		Score: 2.5
	Csa6M042350.1		Score: 2.5
	Csa6M052100.1		Score: 2.5
	Csa6M080400.1		Score: 2.5
	Csa6M080920.1		Score: 2.5
	Csa6M091840.1		Score: 2.5
	Csa6M127420.1		Score: 2.5
	Csa6M148290.1		Score: 2.5
	Csa6M148310.1		Score: 2.5
	Csa6M160690.1		Score: 2.5
	Csa6M185840.1		Score: 2.5
	Csa6M301620.1		Score: 2.5
	Csa6M382980.1		Score: 2.5
	Csa6M401410.1		Score: 2.5
	Csa6M406280.1		Score: 2.5
	Csa6M408190.1		Score: 2.5
	Csa6M408230.1		Score: 2.5
	Csa6M419520.1		Score: 2.5
	Csa6M420520.1		Score: 2.5
	Csa6M422800.1		Score: 2.5
	Csa6M430680.1		Score: 2.5
	Csa6M496450.1		Score: 2.5
	Csa6M500620.1		Score: 2.5
	Csa6M504500.1		Score: 2.5
	Csa6M513580.1		Score: 2.5
	Csa6M513710.1		Score: 2.5
	Csa6M516600.1		Score: 2.5
	Csa6M519560.1		Score: 2.5
	Csa6M520360.1		Score: 2.5
	Csa6M520370.1		Score: 2.5
	Csa6M523980.1		Score: 2.5
	Csa6M526390.1		Score: 2.5
	Csa7M004080.1		Score: 2.5
	Csa7M030510.1		Score: 2.5
	Csa7M039280.1		Score: 2.5
	Csa7M061200.1		Score: 2.5
	Csa7M069710.1		Score: 2.5
	Csa7M071390.1		Score: 2.5
	Csa7M071610.1		Score: 2.5
	Csa7M075600.1		Score: 2.5
	Csa7M209550.1		Score: 2.5
	Csa7M212670.1		Score: 2.5
	Csa7M238400.1		Score: 2.5
	Csa7M253790.1		Score: 2.5
	Csa7M253800.1		Score: 2.5
	Csa7M253820.1		Score: 2.5
	Csa7M269030.1		Score: 2.5
	Csa7M281390.1		Score: 2.5
	Csa7M305370.1		Score: 2.5
	Csa7M342770.1		Score: 2.5
	Csa7M375730.1		Score: 2.5
	Csa7M388330.1		Score: 2.5
	Csa7M388390.1		Score: 2.5
	Csa7M394640.1		Score: 2.5
	Csa7M394640.1		Score: 2.5
	Csa7M428910.1		Score: 2.5
	Csa7M429490.1		Score: 2.5
	Csa7M452030.1		Score: 2.5
miR2950	Csa2M292780.1		Score: 0.0
	Csa4M293000.1		Score: 1.8
	Csa5M625970.1		Score: 2.0
	Csa1M480680.1		Score: 2.5
	Csa1M538180.1		Score: 2.5
	Csa2M228410.1		Score: 2.5
	Csa5M587110.1		Score: 2.5
	Csa7M390740.1		Score: 2.5
miR3512	Csa2M374650.1		Score: 0.0
	Csa1M265640.1		Score: 1.5
	Csa5M524800.1		Score: 1.5
	Csa1M097710.1		Score: 2.0
	Csa1M423120.1		Score: 2.0
	Csa2M427880.1		Score: 2.0
	Csa3M000160.1		Score: 2.0
	Csa3M812130.1		Score: 2.0
	Csa4M164350.1		Score: 2.0
	Csa1M132120.1		Score: 2.2
	Csa2M368870.1		Score: 2.2
	Csa5M160190.1		Score: 2.2
	Csa5M387960.1		Score: 2.2
	Csa5M418270.1		Score: 2.2
	Csa6M326160.1		Score: 2.2
	Csa6M476030.1		Score: 2.2
	Csa6M476040.1		Score: 2.2
	Csa6M517980.1		Score: 2.2
	Csa1M046020.1		Score: 2.5
	Csa1M166780.1		Score: 2.5
	Csa1M201770.1		Score: 2.5
	Csa1M541390.1		Score: 2.5
	Csa1M707660.1		Score: 2.5
	Csa2M302250.1		Score: 2.5
	Csa3M710765.1		Score: 2.5
	Csa3M838140.1		Score: 2.5
	Csa3M850640.1		Score: 2.5
	Csa4M361780.1		Score: 2.5
	Csa4M410810.1		Score: 2.5
	Csa5M125700.1		Score: 2.5
	Csa5M148700.1		Score: 2.5
	Csa5M165840.1		Score: 2.5
	Csa6M111400.1		Score: 2.5
	Csa7M209570.1		Score: 2.5
	Csa7M373520.1		Score: 2.5
	Csa2M361640.1		Score: 2.5
miR4234	Csa1M662750.1		Score: 2.0
	Csa3M116880.1		Score: 2.0
	Csa3M346930.1		Score: 2.0
	Csa3M497890.1		Score: 2.0
	Csa3M588460.1		Score: 2.0
	Csa3M881890.1		Score: 2.0
	Csa6M045190.1		Score: 2.0
	Csa6M490830.1		Score: 2.0
	Csa1M042130.1		Score: 2.5
	Csa1M051670.1		Score: 2.5
	Csa1M051680.1		Score: 2.5
	Csa2M171840.1		Score: 2.5
	Csa3M011650.1		Score: 2.5
	Csa3M011660.1		Score: 2.5
	Csa3M062590.1		Score: 2.5
	Csa3M150080.1		Score: 2.5
	Csa3M623950.1		Score: 2.5
	Csa3M640580.1		Score: 2.5
	Csa3M760500.1		Score: 2.5
	Csa3M889710.1		Score: 2.5
	Csa4M099760.1		Score: 2.5
	Csa4M617340.1		Score: 2.5
	Csa4M642550.1		Score: 2.5
	Csa4M644620.1		Score: 2.5
	Csa5M137960.1		Score: 2.5
	Csa6M091290.1		Score: 2.5
	Csa6M193590.1		Score: 2.5
	Csa6M303780.1		Score: 2.5
	Csa6M518240.1		Score: 2.5
	Csa7M239590.1		Score: 2.5
	Csa7M239600.1		Score: 2.5
	Csa7M432060.1		Score: 2.5
	Csa7M432380.1		Score: 2.5
miR4249	Csa1M460000.1		Score: 1.0
	Csa5M217170.1		Score: 1.0
	Csa7M452290.1		Score: 1.2
	Csa2M326480.1		Score: 1.5
	Csa3M837570.1		Score: 1.5
	Csa1M012100.1		Score: 1.8
	Csa2M421000.1		Score: 1.8
	Csa4M064630.1		Score: 1.8
	Csa1M555600.1		Score: 2.0
	Csa4M289620.1		Score: 2.0
	Csa4M289630.1		Score: 2.0
	Csa4M471190.1		Score: 2.0
	Csa5M181480.1		Score: 2.0
	Csa5M434550.1		Score: 2.0
	Csa5M609820.1		Score: 2.0
	Csa6M306310.1		Score: 2.0
	Csa6M523440.1		Score: 2.0
	Csa7M432520.1		Score: 2.0
	Csa1M467080.1		Score: 2.2
	Csa1M524660.1		Score: 2.2
	Csa1M541890.1		Score: 2.2
	Csa1M605680.1		Score: 2.2
	Csa1M701210.1		Score: 2.2
	Csa2M036050.1		Score: 2.2
	Csa2M215480.1		Score: 2.2
	Csa2M307320.1		Score: 2.2
	Csa2M308370.1		Score: 2.2
	Csa2M374590.1		Score: 2.2
	Csa2M435505.1		Score: 2.2
	Csa3M009420.1		Score: 2.2
	Csa3M126990.1		Score: 2.2
	Csa3M134690.1		Score: 2.2
	Csa3M775310.1		Score: 2.2
	Csa4M031000.1		Score: 2.2
	Csa4M595970.1		Score: 2.2
	Csa5M138460.1		Score: 2.2
	Csa5M622530.1		Score: 2.2
	Csa6M133780.1		Score: 2.2
	Csa6M141360.1		Score: 2.2
	Csa6M190480.1		Score: 2.2
	Csa7M032240.1		Score: 2.2
	Csa1M001400.1		Score: 2.5
	Csa1M039200.1		Score: 2.5
	Csa1M062380.1		Score: 2.5
	Csa1M073040.1		Score: 2.5
	Csa1M186640.1		Score: 2.5
	Csa1M426980.1		Score: 2.5
	Csa1M467210.1		Score: 2.5
	Csa1M523075.1		Score: 2.5
	Csa1M527870.1		Score: 2.5
	Csa1M574970.1		Score: 2.5
	Csa1M707110.1		Score: 2.5
	Csa2M009500.1		Score: 2.5
	Csa2M015340.1		Score: 2.5
	Csa2M015600.1		Score: 2.5
	Csa2M035370.1		Score: 2.5
	Csa2M074130.1		Score: 2.5
	Csa2M271440.1		Score: 2.5
	Csa2M287130.1		Score: 2.5
	Csa2M302150.1		Score: 2.5
	Csa2M354810.1		Score: 2.5
	Csa2M354820.1		Score: 2.5
	Csa2M401490.1		Score: 2.5
	Csa3M035340.1		Score: 2.5
	Csa3M076570.1		Score: 2.5
	Csa3M152050.1		Score: 2.5
	Csa3M206330.1		Score: 2.5
	Csa3M717870.1		Score: 2.5
	Csa3M717880.1		Score: 2.5
	Csa3M733930.1		Score: 2.5
	Csa3M750930.1		Score: 2.5
	Csa3M781040.1		Score: 2.5
	Csa3M782780.1		Score: 2.5
	Csa3M849890.1		Score: 2.5
	Csa3M857580.1		Score: 2.5
	Csa3M904120.1		Score: 2.5
	Csa4M017150.1		Score: 2.5
	Csa4M056000.1		Score: 2.5
	Csa4M063430.1		Score: 2.5
	Csa4M075240.1		Score: 2.5
	Csa4M188950.1		Score: 2.5
	Csa4M291640.1		Score: 2.5
	Csa4M641590.1		Score: 2.5
	Csa5M375760.1		Score: 2.5
	Csa5M467910.1		Score: 2.5
	Csa5M517120.1		Score: 2.5
	Csa5M605040.1		Score: 2.5
	Csa5M608390.1		Score: 2.5
	Csa5M646720.1		Score: 2.5
	Csa6M067360.1		Score: 2.5
	Csa6M081470.1		Score: 2.5
	Csa6M091970.1		Score: 2.5
	Csa6M168270.1		Score: 2.5
	Csa6M190380.1		Score: 2.5
	Csa6M190390.1		Score: 2.5
	Csa7M025180.1		Score: 2.5
	Csa7M044260.1		Score: 2.5
	Csa7M051330.1		Score: 2.5
	Csa7M074930.1		Score: 2.5
	Csa7M074940.1		Score: 2.5
	Csa7M407710.1		Score: 2.5
	Csa7M425920.1		Score: 2.5
	Csa7M425930.1		Score: 2.5
	Csa7M425940.1		Score: 2.5
miR4383	Csa7M378390.1		Score: 0.0
	Csa2M432250.1		Score: 0.2
	Csa3M180200.1		Score: 1.0
	Csa3M856020.1		Score: 2.0
miR4414	Csa5M615310.1		Score: 0.5
	Csa1M569370.1		Score: 2.5
miR5041	Csa4M296110.1		Score: 2.2
	Csa1M144300.1		Score: 2.5
	Csa1M150990.1		Score: 2.5
	Csa2M005310.1		Score: 2.5
	Csa3M081360.1		Score: 2.5
	Csa3M081365.1		Score: 2.5
	Csa3M121720.1		Score: 2.5
	Csa4M082420.1		Score: 2.5
	Csa4M099750.1		Score: 2.5
	Csa5M647480.1		Score: 2.5
	Csa6M045070.1		Score: 2.5
	Csa6M518220.1		Score: 2.5
	Csa7M448730.1		Score: 2.5
	Csa7M448740.1		Score: 2.5
miR5083	Csa7M395210.1		Score: 0.0
	Csa6M518050.1		Score: 1.5
	Csa1M554540.1		Score: 2.2
	Csa4M047870.1		Score: 2.5
	Csa4M292990.1		Score: 2.5
	Csa7M394040.1		Score: 2.5
miR5242	Csa2M034530.1		Score: 2.0
	Csa3M640040.1		Score: 2.0
	Csa4M617360.1		Score: 2.0
	Csa3M872700.1		Score: 2.2
	Csa6M538610.1		Score: 2.2
	Csa1M689630.1		Score: 2.5
	Csa2M324440.1		Score: 2.5
	Csa2M401280.1		Score: 2.5
	Csa3M121560.1		Score: 2.5
	Csa3M829090.1		Score: 2.5
	Csa4M172020.1		Score: 2.5
	Csa4M192160.1		Score: 2.5
	Csa4M630540.1		Score: 2.5
	Csa5M273440.1		Score: 2.5
	Csa5M517200.1		Score: 2.5
	Csa5M622690.1		Score: 2.5
	Csa6M128540.1		Score: 2.5
	Csa6M355390.1		Score: 2.5
	Csa6M499030.1		Score: 2.5
	Csa7M290590.1		Score: 2.5
	Csa7M432420.1		Score: 2.5
	CsaUNM033670.1		Score: 2.5
miR5225	Csa4M092980.1
	Csa5M633810.1
miR5337	Csa3M608710.1		Score: 0.0
	Csa1M022490.1		Score: 1.8
	Csa2M002800.1		Score: 2.2
	Csa5M647590.1		Score: 2.2
	Csa6M517200.1		Score: 2.2
	Csa6M517210.1		Score: 2.2
	Csa1M537510.1		Score: 2.5
	Csa3M119450.1		Score: 2.5
	Csa3M124820.1		Score: 2.5
	Csa3M207640.1		Score: 2.5
	Csa3M785430.1		Score: 2.5
	Csa3M785440.1		Score: 2.5
	Csa4M628940.1		Score: 2.5
	Csa5M611720.1		Score: 2.5
	Csa6M020730.1		Score: 2.5
miR5532	Csa7M397020.1		Score: 0.5
	Csa5M577360.1		Score: 1.0
	Csa7M397020.1		Score: 1.0
	Csa3M134000.1		Score: 1.8
	Csa1M423170.1		Score: 2.2
	Csa1M575090.1		Score: 2.2
	Csa5M182740.1		Score: 2.2
	Csa1M305780.1		Score: 2.5
	Csa3M172400.1		Score: 2.5
	Csa3M646660.1		Score: 2.5
	Csa4M372600.1		Score: 2.5
miR5667	Csa5M180920.1		Score: 1.8
	Csa1M265080.1		Score: 2.0
	Csa1M523610.1		Score: 2.0
	Csa2M363570.1		Score: 2.0
	Csa3M878900.1		Score: 2.0
	Csa4M419610.1		Score: 2.0
	Csa2M416195.1		Score: 2.2
	Csa4M056770.1		Score: 2.2
	Csa4M598020.1		Score: 2.2
	Csa5M152900.1		Score: 2.2
	Csa5M532450.1		Score: 2.2
	Csa6M046250.1		Score: 2.2
	Csa6M190440.1		Score: 2.2
	Csa1M046100.1		Score: 2.5
	Csa2M055050.1		Score: 2.5
	Csa3M844860.1		Score: 2.5
	Csa3M860240.1		Score: 2.5
	Csa4M179150.1		Score: 2.5
	Csa4M196810.1		Score: 2.5
	Csa4M315020.1		Score: 2.5
	Csa6M091940.1		Score: 2.5
	Csa6M290860.1		Score: 2.5
	Csa6M517380.1		Score: 2.5
	Csa7M193720.1		Score: 2.5
	Csa7M299340.1		Score: 2.5
	Csa7M390220.1		Score: 2.5
miR5671	Csa5M138510.1		Score: 2.0
	Csa4M009350.1		Score: 2.5
miR5747	Csa2M365140.1
	Csa3M358620.1
miR5751	Csa4M004915.1		Score: 1.5
	Csa2M247590.1		Score: 2.0
	Csa3M171160.1		Score: 2.5
miR5760	Csa1M613600.1		Score: 2.5
	Csa6M091950.1		Score: 2.5
miR5788	Csa6M157080.1		Score: 2.2
	Csa6M404270.1		Score: 2.2
	Csa3M212480.1		Score: 2.5
	Csa7M307400.1		Score: 2.5
	Csa2M162130.1		Score: 2.5
miR6257	Csa3M165670.1		Score: 0.0
	Csa3M002765.1		Score: 0.2
	Csa1M701380.1		Score: 0.5
	Csa6M476070.1		Score: 1.0
	Csa6M516750.1		Score: 1.0
	Csa4M022870.1		Score: 1.5
	Csa1M001330.1		Score: 2.0
	Csa1M002070.1		Score: 2.0
	Csa1M062280.1		Score: 2.0
	Csa2M359920.1		Score: 2.0
	Csa3M895900.1		Score: 2.0
	Csa4M003620.1		Score: 2.0
	Csa4M011690.1		Score: 2.0
	Csa4M651960.1		Score: 2.0
	Csa5M160150.1		Score: 2.0
	Csa6M169870.1		Score: 2.2
	Csa6M517260.1		Score: 2.2
	Csa6M519620.1		Score: 2.2
	Csa7M193710.1		Score: 2.2
	Csa1M005665.1		Score: 2.5
	Csa2M004150.1		Score: 2.5
	Csa2M034790.1		Score: 2.5
	Csa3M000130.1		Score: 2.5
	Csa3M127120.1		Score: 2.5
	Csa3M646630.1		Score: 2.5
	Csa3M813820.1		Score: 2.5
	Csa3M883020.1		Score: 2.5
	Csa3M914600.1		Score: 2.5
	Csa4M006410.1		Score: 2.5
	Csa4M295490.1		Score: 2.5
	Csa5M182030.1		Score: 2.5
	Csa6M006180.1		Score: 2.5
	Csa6M055400.1		Score: 2.5
	Csa7M267920.1		Score: 2.5
	Csa7M451920.1		Score: 2.5
miR6300	Csa2M354060.1		Score: 0.0
	Csa2M354070.1		Score: 0.0
	Csa5M141070.1		Score: 0.0
	Csa5M523010.1		Score: 0.0
	Csa7M045560.1		Score: 0.0
	Csa7M047210.1		Score: 0.0
	Csa7M075010.1		Score: 0.0
	Csa7M075020.1		Score: 0.0
	Csa5M141070.1		Score: 0.5
	Csa2M354060.1		Score: 1.0
	Csa2M354070.1		Score: 1.0
	Csa1M470330.1		Score: 2.2
	Csa3M015880.1		Score: 2.2
	Csa3M731720.1		Score: 2.2
	Csa5M173470.1		Score: 2.2
	Csa6M014840.1		Score: 2.2
	Csa7M024160.1		Score: 2.2
	Csa1M004140.1		Score: 2.5
	Csa1M005640.1		Score: 2.5
	Csa1M042620.1		Score: 2.5
	Csa1M533430.1		Score: 2.5
	Csa2M445770.1		Score: 2.5
	Csa3M121010.1		Score: 2.5
	Csa4M627200.1		Score: 2.5
	Csa5M139210.1		Score: 2.5
	Csa5M523010.1		Score: 2.5
	Csa5M608060.1		Score: 2.5
	Csa5M623700.1		Score: 2.5
	Csa7M407660.1		Score: 2.5
miR6421	Csa1M077130.1		Score: 0.0
	Csa4M649630.1		Score: 1.8
	Csa3M017030.1		Score: 2.2
	Csa4M171520.1		Score: 2.2
	Csa6M004500.1		Score: 2.2
	Csa1M047440.1		Score: 2.5
	Csa3M044510.1		Score: 2.5
	Csa3M824740.1		Score: 2.5
	Csa4M007100.1		Score: 2.5
	Csa6M075210.1		Score: 2.5
miR6426	Csa1M132740.1
	Csa1M386570.1
	Csa1M654900.1
	Csa2M000470.1
	Csa2M128640.1
	Csa2M431160.1
	Csa3M149880.1
	Csa3M500160.1
	Csa3M535630.1
	Csa3M639540.1
	Csa4M438030.1
	Csa5M139140.1
	Csa5M487710.1
	Csa6M008660.1
	Csa6M024400.1
	Csa6M147510.2
	Csa6M295940.1
	Csa7M017140.1
	Csa7M336460.1
miR7129	Csa1M014500.1
	Csa1M014510.1
	Csa1M028050.1
	Csa1M046280.1
	Csa1M050240.1
	Csa1M058080.1
	Csa1M065370.1
	Csa1M073100.1
	Csa1M095530.1
	Csa1M095540.1
	Csa1M136770.1
	Csa1M144290.1
	Csa1M153520.1
	Csa1M172610.1
	Csa1M172630.1
	Csa1M181290.1
	Csa1M196260.1
	Csa1M212820.1
	Csa1M257295.1
	Csa1M287020.1
	Csa1M340430.1
	Csa1M528600.1
	Csa1M537390.1
	Csa1M537470.1
	Csa1M537600.1
	Csa1M538140.1
	Csa1M554560.1
	Csa1M555080.1
	Csa1M595910.1
	Csa1M600810.1
	Csa1M616850.1
	Csa1M629020.1
	Csa1M629780.1
	Csa1M630330.1
	Csa1M641020.1
	Csa1M656450.1
	Csa1M657470.1
	Csa1M660190.1
	Csa1M660200.1
	Csa1M660710.1
	Csa1M662500.1
	Csa1M665390.1
	Csa1M666980.1
	Csa1M699050.1
	Csa1M702000.1
	Csa1M703580.1
	Csa2M00090.1
	Csa2M020860.1
	Csa2M021540.1
	Csa2M058670.1
	Csa2M070250.1
	Csa2M070900.1
	Csa2M070930.1
	Csa2M074290.1
	Csa2M075990.1
	Csa2M081190.1
	Csa2M083700.1
	Csa2M083735.1
	Csa2M094910.1
	Csa2M100580.1
	Csa2M108600.1
	Csa2M108690.1
	Csa2M108700.1
	Csa2M155600.1
	Csa2M168190.1
	Csa2M171830.1
	Csa2M173030.1
	Csa2M237740.1
	Csa2M249270.1
	Csa2M277020.1
	Csa2M294890.1
	Csa2M324450.1
	Csa2M336760.1
	Csa2M348150.1
	Csa2M363570.1
	Csa2M383340.1
	Csa2M384990.1
	Csa2M408430.1
	Csa2M408960.1
	Csa2M409500.1
	Csa2M418960.1
	Csa2M425750.1
	Csa2M433350.1
	Csa2M433370.1
	Csa2M435540.1
	Csa2M445770.1
	Csa3M008300.1
	Csa3M009470.1
	Csa3M009480.1
	Csa3M011635.1
	Csa3M016950.1
	Csa3M035310.1
	Csa3M081380.1
	Csa3M088970.1
	Csa3M102320.1
	Csa3M115020.1
	Csa3M122420.1
	Csa3M124840.1
	Csa3M127050.1
	Csa3M154390.1
	Csa3M185130.1
	Csa3M187300.1
	Csa3M200710.1
	Csa3M202740.1
	Csa3M219170.1
	Csa3M270280.1
	Csa3M346910.1
	Csa3M365940.1
	Csa3M390880.1
	Csa3M391380.1
	Csa3M509930.1
	Csa3M550690.1
	Csa3M556210.1
	Csa3M589550.1
	Csa3M593190.1
	Csa3M623970.1
	Csa3M627150.1
	Csa3M638520.1
	Csa3M645980.1
	Csa3M654480.1
	Csa3M731760.1
	Csa3M764560.1
	Csa3M765060.1
	Csa3M769640.1
	Csa3M769645.1
	Csa3M822100.1
	Csa3M850620.1
	Csa3M852510.1
	Csa3M852530.1
	Csa3M852590.1
	Csa3M857030.1
	Csa3M875970.1
	Csa3M878210.1
	Csa4M003090.1
	Csa4M045020.1
	Csa4M063460.1
	Csa4M064000.1
	Csa4M081290.1
	Csa4M082320.1
	Csa4M089250.1
	Csa4M091870.1
	Csa4M092970.1
	Csa4M094000.1
	Csa4M095570.1
	Csa4M109540.1
	Csa4M126490.1
	Csa4M126490.1
	Csa4M132690.1
	Csa4M133700.1
	Csa4M151750.1
	Csa4M151760.1
	Csa4M194280.1
	Csa4M286930.1
	Csa4M287570.1
	Csa4M295440.1
	Csa4M305350.1
	Csa4M308495.1
	Csa4M337320.1
	Csa4M337870.1
	Csa4M337920.1
	Csa4M340010.1
	Csa4M372600.1
	Csa4M413890.1
	Csa4M415920.1
	Csa4M415930.1
	Csa4M416450.1
	Csa4M427265.1
	Csa4M427270.1
	Csa4M430850.1
	Csa4M438530.1
	Csa4M453650.1
	Csa4M470690.1
	Csa4M495230.1
	Csa4M499280.1
	Csa4M499290.1
	Csa4M499295.1
	Csa4M507380.1
	Csa4M507970.1
	Csa4M571750.1
	Csa4M598000.1
	Csa4M598000.1
	Csa4M616780.1
	Csa4M616780.1
	Csa4M620600.1
	Csa4M620600.1
	Csa4M620600.1
	Csa4M639920.1
	Csa4M639920.1
	Csa5M022370.1
	Csa5M022370.1
	Csa5M033480.1
	Csa5M033480.1
	Csa5M033480.1
	Csa5M033480.1
	Csa5M033480.1
	Csa5M033480.1
	Csa5M034250.1
	Csa5M034250.1
	Csa5M057140.1
	Csa5M077200.1
	Csa5M128780.1
	Csa5M148620.1
	Csa5M171145.1
	Csa5M262250.1
	Csa5M266320.1
	Csa5M266860.1
	Csa5M373200.1
	Csa5M409610.1
	Csa5M413260.1
	Csa5M416270.1
	Csa5M453170.1
	Csa5M468480.1
	Csa5M488780.1
	Csa5M503600.1
	Csa5M569360.1
	Csa5M589940.1
	Csa5M622670.1
	Csa5M622850.1
	Csa5M623400.1
	Csa5M623415.1
	Csa5M630910.1
	Csa5M636460.1
	Csa5M646680.1
	Csa6M007450.1
	Csa6M014730.1
	Csa6M014820.1
	Csa6M016975.1
	Csa6M020180.1
	Csa6M027440.1
	Csa6M031450.1
	Csa6M031960.1
	Csa6M032470.1
	Csa6M040540.1
	Csa6M040600.1
	Csa6M058710.1
	Csa6M088150.1
	Csa6M113570.1
	Csa6M116140.1
	Csa6M116160.1
	Csa6M117740.1
	Csa6M118330.1
	Csa6M120930.1
	Csa6M121450.1
	Csa6M124190.1
	Csa6M125250.1
	Csa6M127320.1
	Csa6M136560.1
	Csa6M151630.1
	Csa6M154520.1
	Csa6M155540.1
	Csa6M168260.1
	Csa6M181550.1
	Csa6M190310.1
	Csa6M235830.1
	Csa6M351370.1
	Csa6M366270.1
	Csa6M366280.1
	Csa6M408150.1
	Csa6M522660.1
	Csa7M004080.1
	Csa7M007920.1
	Csa7M018740.1
	Csa7M049170.1
	Csa7M071460.1
	Csa7M108300.1
	Csa7M193720.1
	Csa7M209540.1
	Csa7M209550.1
	Csa7M211100.1
	Csa7M219270.1
	Csa7M230920.1
	Csa7M251650.1
	Csa7M276180.1
	Csa7M279250.1
	Csa7M281390.1
	Csa7M291690.1
	Csa7M325710.1
	Csa7M328330.1
	Csa7M333915.1
	Csa7M339640.1
	Csa7M352450.1
	Csa7M368730.1
	Csa7M370760.1
	Csa7M375780.1
	Csa7M396410.1
	Csa7M396420.1
	Csa7M414480.1
	Csa7M432030.1
	CsaUNM014640.1
miR7499	Csa6M040550.1		Score: 0.0
	Csa5M419280.1		Score: 0.2
	Csa3M252460.1		Score: 0.8
	Csa4M427280.1		Score: 0.8
	Csa7M073420.1		Score: 1.0
	Csa3M043930.1		Score: 1.2
	Csa3M207910.1		Score: 1.2
	Csa6M178440.1		Score: 1.2
	Csa1M077130.1		Score: 1.5
	Csa5M161030.1		Score: 1.5
	Csa6M161210.1		Score: 1.5
	Csa4M001535.1		Score: 1.8
	Csa4M001540.1		Score: 1.8
	Csa3M257070.1		Score: 2.0
	Csa4M279900.1		Score: 2.0
	Csa6M409330.1		Score: 2.0
	Csa2M380080.1		Score: 2.5
	Csa3M126250.1		Score: 2.5
	Csa5M649290.1		Score: 2.5
	Csa7M085210.1		Score: 2.5
miR7741	Csa4M501830.1		Score: 1.0
	Csa4M502330.1		Score: 1.0
	Csa2M075970.1		Score: 2.0
	Csa4M500830.1		Score: 2.0
	Csa5M606570.1		Score: 2.0
	Csa2M169780.1		Score: 2.2
	Csa3M823020.1		Score: 2.2
	Csa6M503870.1		Score: 2.2
	Csa1M025230.1		Score: 2.5
	Csa1M542420.1		Score: 2.5
	Csa2M356650.1		Score: 2.5
	Csa5M139845.1		Score: 2.5
	Csa5M139850.1		Score: 2.5
	Csa5M624440.1		Score: 2.5
	Csa5M642180.1		Score: 2.5
	Csa6M032500.1		Score: 2.5
	Csa6M410050.1		Score: 2.5
	Csa6M497900.1		Score: 2.5
	Csa7M073710.1		Score: 2.5
	Csa7M186190.1		Score: 2.5
miR8125	Csa7M447960.1		Score: 2.0
	Csa4M055350.1		Score: 2.2
	Csa6M087765.1		Score: 2.2
	Csa1M264530.1		Score: 2.5
	Csa2M381130.1		Score: 2.5
	Csa2M428380.1		Score: 2.5
	Csa3M009470.1		Score: 2.5
	Csa3M009480.1		Score: 2.5
	Csa3M099590.1		Score: 2.5
	Csa3M408550.1		Score: 2.5
	Csa5M312330.1		Score: 2.5
	Csa7M017170.1		Score: 2.5
miR8608	Csa2M404760.1		Score: 1.2
	Csa4M431890.1		Score: 1.5
	Csa4M539590.1		Score: 1.5
	Csa5M177640.1		Score: 1.5
	Csa5M630750.1		Score: 1.5
	Csa1M340430.1		Score: 2.0
	Csa3M365940.1		Score: 2.0
	Csa3M893330.1		Score: 2.0
	Csa4M337870.1		Score: 2.2
	Csa1M064720.1		Score: 2.5
	Csa1M136770.1		Score: 2.5
	Csa2M377360.1		Score: 2.5
	Csa4M492190.1		Score: 2.5
	Csa5M488790.1		Score: 2.5
	Csa6M136560.1		Score: 2.5
miR8657	Csa1M031780.1		Score: 2.5
	Csa2M367240.1		Score: 2.5
miR8693	Csa1M023580.1		Score: 2.5
	Csa1M043150.1
	Csa1M050470.1
	Csa1M422480.1
	Csa1M505960.1
	Csa2M005990.1
	Csa2M074190.1		Score: 2.5
	Csa2M174110.1
	Csa2M360720.1
	Csa2M418890.1
	Csa3M019360.1
	Csa3M038720.1
	Csa3M126170.1
	Csa3M166210.1		Score: 2.5
	Csa3M251950.1
	Csa3M348940.1
	Csa3M707170.1
	Csa3M730850.1
	Csa3M734150.1		Score: 2.5
	Csa3M817720.1
	Csa3M819800.1		Score: 2.2
	Csa3M824760.1
	Csa3M842610.1
	Csa4M025120.1
	Csa4M110580.1
	Csa4M296100.1
	Csa4M304790.1
	Csa4M331590.1
	Csa4M429315.1
	Csa4M608130.1
	Csa4M646080.1
	Csa5M070180.1
	Csa5M092910.1
	Csa5M168800.1
	Csa5M168810.1
	Csa5M175700.1		Score: 1.5
[truncated: 29 more rows]

## Sheet: table S7
Table S7 targets of novel miRNAs predicted by psRobot
	miRNA		targets
mir-166	csa-mir-166		Csa1M192700.1
	csa-mir-166		Csa1M385050.1
	csa-mir-166		Csa1M648050.1
	csa-mir-166		Csa2M001000.1
	csa-mir-322		Csa2M010320.1
	csa-mir-166		Csa2M049880.1
	csa-mir-322		Csa2M377910.1
	csa-mir-166		Csa3M223320.1
	csa-mir-322		Csa3M564310.1
	csa-mir-166		Csa3M734890.1
	csa-mir-322		Csa3M860330.1
	csa-mir-166		Csa4M093000.1
	csa-mir-322		Csa4M153800.1
	csa-mir-166		Csa4M431940.1
	csa-mir-322		Csa4M493710.1
	csa-mir-166		Csa4M561690.1
	csa-mir-322		Csa5M292240.1
	csa-mir-166		Csa5M349070.1
	csa-mir-322		Csa5M487190.1
	csa-mir-166		Csa5M489310.1
	csa-mir-322		Csa6M152340.1
	csa-mir-166		Csa6M381840.1
	csa-mir-322		Csa6M526250.1
	csa-mir-166		Csa7M290580.1
mir-175	csa-mir-175		Csa3M182070.1
	csa-mir-291		Csa3M822270.1
	csa-mir-175		Csa4M311730.1
	csa-mir-291		Csa4M628330.1
	csa-mir-175		Csa5M315390.1
	csa-mir-291		Csa5M381810.1
	csa-mir-175		Csa5M511830.1
	csa-mir-291		Csa5M511840.1
	csa-mir-175		Csa5M638300.1
	csa-mir-188		Csa6M118330.1
	csa-mir-175		Csa6M499850.1
	csa-mir-291		Csa6M507430.1
	csa-mir-175		Csa7M048070.1
	csa-mir-188		Csa7M237870.1
	csa-mir-175		Csa7M375730.1
mir-176	csa-mir-176		Csa4M431940.1
	csa-mir-176		Csa3M888540.1
	csa-mir-176		Csa3M127800.1
	csa-mir-176		Csa5M528450.1
	csa-mir-176		Csa6M407110.1
	csa-mir-176		Csa3M114460.1
	csa-mir-176		Csa5M169120.1
	csa-mir-176		Csa4M541630.1
	csa-mir-176		Csa2M002000.1
	csa-mir-176		Csa5M589910.1
	csa-mir-176		Csa3M819790.1
	csa-mir-176		Csa6M319800.1
	csa-mir-176		Csa7M448740.1
	csa-mir-176		Csa5M505240.1
	csa-mir-176		Csa6M487620.1
	csa-mir-176		Csa2M146400.1
	csa-mir-176		Csa2M002520.1
	csa-mir-176		Csa5M266320.1
	csa-mir-176		Csa1M569160.1
	csa-mir-176		Csa3M033795.1
	csa-mir-176		Csa6M020750.1
	csa-mir-176		Csa5M643300.1
	csa-mir-176		Csa7M237870.1
	csa-mir-176		Csa4M361900.1
	csa-mir-176		Csa2M432790.1
	csa-mir-176		Csa1M629040.1
	csa-mir-176		Csa3M119770.1
	csa-mir-176		Csa3M625650.1
	csa-mir-176		Csa7M448750.1
	csa-mir-176		Csa1M073090.1
	csa-mir-176		Csa6M502710.1
	csa-mir-176		Csa7M044840.1
	csa-mir-176		Csa6M318690.1
	csa-mir-176		Csa1M435770.1
	csa-mir-176		Csa5M331030.1
	csa-mir-176		Csa4M312250.1
	csa-mir-176		Csa7M074990.1
	csa-mir-176		Csa3M881810.1
	csa-mir-176		Csa1M651690.1
mir-181`	csa-mir-181		Csa1M004360.1
	csa-mir-181		Csa1M009840.1
	csa-mir-212		Csa1M009840.1
	csa-mir-302		Csa1M077130.1
	csa-mir-181		Csa1M077200.1
	csa-mir-302		Csa1M077210.1
	csa-mir-181		Csa1M602530.1
	csa-mir-302		Csa1M612910.1
	csa-mir-181		Csa1M612920.1
	csa-mir-302		Csa1M612925.1
	csa-mir-181		Csa2M000690.1
	csa-mir-302		Csa2M008690.1
	csa-mir-181		Csa2M049340.1
	csa-mir-302		Csa2M075340.1
	csa-mir-181		Csa2M100590.1
	csa-mir-302		Csa2M166690.1
	csa-mir-181		Csa2M264570.1
	csa-mir-302		Csa2M287040.1
	csa-mir-181		Csa2M380080.1
	csa-mir-302		Csa2M418880.1
	csa-mir-181		Csa2M430820.1
	csa-mir-302		Csa2M435520.1
	csa-mir-181		Csa3M013360.1
	csa-mir-302		Csa3M116630.1
	csa-mir-181		Csa3M207910.1
	csa-mir-302		Csa3M229380.1
	csa-mir-181		Csa3M229420.1
	csa-mir-302		Csa3M252460.1
	csa-mir-181		Csa3M418740.1
	csa-mir-302		Csa4M000950.1
	csa-mir-181		Csa4M006210.1
	csa-mir-302		Csa4M009370.1
	csa-mir-181		Csa4M012450.1
	csa-mir-302		Csa4M012460.1
	csa-mir-181		Csa4M097620.1
	csa-mir-302		Csa4M109540.1
	csa-mir-181		Csa4M372600.1
	csa-mir-302		Csa4M427280.1
	csa-mir-181		Csa4M431890.1
	csa-mir-302		Csa4M492190.1
	csa-mir-181		Csa5M046520.1
	csa-mir-302		Csa5M137430.1
	csa-mir-181		Csa5M165230.1
	csa-mir-302		Csa5M211580.1
	csa-mir-181		Csa5M528420.1
	csa-mir-302		Csa5M590210.1
	csa-mir-181		Csa5M603980.1
	csa-mir-302		Csa5M631500.1
	csa-mir-181		Csa6M038770.1
	csa-mir-302		Csa6M042440.1
	csa-mir-181		Csa6M176940.1
	csa-mir-302		Csa6M178440.1
	csa-mir-181		Csa6M309970.1
	csa-mir-302		Csa6M406020.1
	csa-mir-181		Csa6M421060.1
	csa-mir-302		Csa6M434300.1
	csa-mir-181		Csa6M491630.1
	csa-mir-302		Csa7M073420.1
	csa-mir-181		Csa7M222870.1
	csa-mir-302		Csa7M224890.1
	csa-mir-181		Csa7M253750.1
	csa-mir-302		CsaUNM019180.1
mir-214	csa-mir-214		Csa3M002590.1
	csa-mir-307		Csa3M002600.1
	csa-mir-214		Csa3M141890.1
	csa-mir-307		Csa4M153550.1
	csa-mir-214		Csa5M406550.1
	csa-mir-307		Csa6M016910.1
	csa-mir-214		Csa6M087700.1
	csa-mir-307		Csa7M450500.1
mir-282	csa-mir-282		Csa2M172470.1
	csa-mir-282		Csa2M076000.1
	csa-mir-282		Csa5M632090.1
	csa-mir-282		Csa1M479640.1
	csa-mir-282		Csa4M442590.1
	csa-mir-282		Csa6M107330.1
	csa-mir-282		Csa7M074810.1
	csa-mir-1		Csa1M028030.1
	csa-mir-1		Csa1M715740.1
	csa-mir-1		Csa5M013280.1
	csa-mir-1		Csa4M099740.1
	csa-mir-1		Csa1M665360.1
	csa-mir-1		Csa1M587450.1
	csa-mir-1		Csa6M003430.1
	csa-mir-1		Csa5M622690.1
	csa-mir-1		Csa6M042400.1
	csa-mir-1		Csa4M188795.1
	csa-mir-1		Csa2M108660.1
	csa-mir-1		Csa5M649900.1
	csa-mir-1		Csa1M031768.1
	csa-mir-1		Csa1M164690.1
	csa-mir-1		Csa1M598860.1
	csa-mir-1		Csa1M087430.1
	csa-mir-1		Csa5M051040.1
	csa-mir-1		Csa4M303040.1
	csa-mir-1		Csa5M625960.1
	csa-mir-1		Csa5M537530.1
	csa-mir-1		Csa5M290160.1
	csa-mir-1		Csa3M892725.1
	csa-mir-1		Csa4M107510.1
	csa-mir-1		Csa2M395190.1
	csa-mir-1		Csa1M145890.1
	csa-mir-1		Csa5M390000.1
	csa-mir-1		Csa3M842620.1
	csa-mir-1		Csa7M252150.1
	csa-mir-1		Csa3M228370.1
	csa-mir-1		Csa2M395940.1
	csa-mir-1		Csa1M084260.1
	csa-mir-1		Csa5M152830.1
	csa-mir-1		Csa4M132690.1
	csa-mir-1		Csa3M271420.1
	csa-mir-1		Csa5M528410.1
	csa-mir-1		Csa5M031450.1
	csa-mir-1		Csa3M624010.1
	csa-mir-1		Csa4M645845.1
	csa-mir-1		Csa3M000020.1
	csa-mir-1		Csa6M410020.1
	csa-mir-1		Csa1M673520.1
	csa-mir-1		Csa3M842670.1
	csa-mir-1		Csa6M022250.1
	csa-mir-1		Csa1M031767.1
	csa-mir-1		Csa3M313240.1
	csa-mir-1		Csa3M912290.1
	csa-mir-1		Csa3M169510.1
	csa-mir-1		Csa4M442580.1
	csa-mir-100		Csa2M192810.1
	csa-mir-100		Csa4M332370.1
	csa-mir-100		Csa7M404810.1
	csa-mir-100		CsaUNM029280.1
	csa-mir-101		Csa1M015080.1
	csa-mir-101		Csa7M018830.1
	csa-mir-101		Csa7M018820.1
	csa-mir-102		Csa6M046420.1
	csa-mir-102		Csa6M046430.1
	csa-mir-102		Csa4M340560.1
	csa-mir-102		Csa4M552160.1
	csa-mir-103		Csa5M488240.1
	csa-mir-104		Csa4M632110.1
	csa-mir-105		Csa7M006240.1
	csa-mir-105		Csa7M006270.1
	csa-mir-105		Csa2M352360.1
	csa-mir-105		Csa7M006260.1
	csa-mir-105		Csa2M285360.1
	csa-mir-105		Csa6M434320.1
	csa-mir-105		Csa5M586540.1
	csa-mir-105		Csa1M269850.1
	csa-mir-105		Csa7M236270.1
	csa-mir-106		Csa6M408200.1
	csa-mir-106		Csa3M891630.1
	csa-mir-106		Csa6M014570.1
	csa-mir-106		Csa1M042640.1
	csa-mir-106		Csa1M042630.1
	csa-mir-106		Csa5M056610.1
	csa-mir-107		Csa2M349620.1
	csa-mir-107		Csa6M190490.1
	csa-mir-108		Csa7M453250.1
	csa-mir-108		Csa4M172020.1
	csa-mir-108		Csa1M653320.1
	csa-mir-108		Csa2M091800.1
	csa-mir-108		Csa1M269870.1
	csa-mir-108		Csa5M470570.1
	csa-mir-108		Csa3M535640.1
	csa-mir-108		Csa7M252680.1
	csa-mir-108		Csa1M682130.1
	csa-mir-108		Csa7M373540.1
	csa-mir-108		Csa4M442580.1
	csa-mir-108		Csa7M252150.1
	csa-mir-108		Csa5M031450.1
	csa-mir-108		Csa4M532330.1
	csa-mir-108		Csa4M099740.1
	csa-mir-108		Csa4M107510.1
	csa-mir-108		Csa6M087780.1
	csa-mir-110		Csa3M903460.1
	csa-mir-110		Csa1M397120.1
	csa-mir-110		Csa5M606685.1
	csa-mir-110		Csa5M505800.1
	csa-mir-110		Csa6M083570.1
	csa-mir-110		Csa3M184050.1
	csa-mir-110		Csa1M601010.1
	csa-mir-110		Csa5M606690.1
	csa-mir-110		Csa5M218820.1
	csa-mir-110		Csa3M824230.1
	csa-mir-111		Csa5M590095.1
	csa-mir-111		Csa7M450780.1
	csa-mir-111		Csa5M492330.1
	csa-mir-111		Csa7M071690.1
	csa-mir-111		Csa7M450790.1
	csa-mir-111		Csa1M571840.1
	csa-mir-111		Csa5M318400.1
	csa-mir-111		Csa7M450770.1
	csa-mir-112		Csa3M124750.1
	csa-mir-112		Csa3M567330.1
	csa-mir-112		Csa7M446810.1
	csa-mir-112		Csa6M495120.1
	csa-mir-112		Csa2M234530.1
	csa-mir-113		Csa1M123500.1
	csa-mir-113		Csa2M062620.1
	csa-mir-115		Csa7M236790.1
	csa-mir-115		Csa5M207940.1
	csa-mir-115		Csa7M039780.1
	csa-mir-115		Csa3M881740.1
	csa-mir-115		Csa7M075640.1
	csa-mir-115		Csa7M430240.1
	csa-mir-115		Csa4M022960.1
	csa-mir-115		Csa4M648580.1
	csa-mir-115		Csa3M175590.1
	csa-mir-115		Csa4M099760.1
	csa-mir-116		Csa6M080940.1
	csa-mir-116		Csa2M138770.1
	csa-mir-116		Csa6M516920.1
	csa-mir-116		Csa2M234600.1
	csa-mir-116		Csa4M082440.1
	csa-mir-116		Csa5M440090.1
	csa-mir-116		Csa6M517000.1
	csa-mir-116		Csa5M410730.1
	csa-mir-116		Csa1M629140.1
	csa-mir-116		Csa5M523060.1
	csa-mir-116		Csa2M404800.1
	csa-mir-116		Csa3M177940.1
	csa-mir-116		Csa1M425920.1
	csa-mir-116		Csa5M636510.1
	csa-mir-116		Csa7M193740.1
	csa-mir-116		Csa4M056770.1
	csa-mir-116		Csa6M519540.1
	csa-mir-116		Csa4M651950.1
	csa-mir-116		Csa6M486670.1
	csa-mir-116		Csa1M033205.1
	csa-mir-116		Csa2M237710.1
	csa-mir-116		Csa3M002630.1
	csa-mir-116		Csa5M139200.1
	csa-mir-116		Csa3M842090.1
	csa-mir-116		Csa4M658500.1
	csa-mir-116		Csa4M507380.1
	csa-mir-116		Csa3M878750.1
	csa-mir-116		Csa5M024910.1
	csa-mir-116		CsaUNM000003.1
	csa-mir-116		Csa4M166980.1
	csa-mir-116		Csa1M042850.1
	csa-mir-116		Csa1M397110.1
	csa-mir-116		Csa6M128660.1
	csa-mir-116		Csa1M586860.1
	csa-mir-116		Csa6M003410.1
	csa-mir-116		Csa1M703070.1
	csa-mir-116		Csa7M428210.1
	csa-mir-116		Csa1M533610.1
	csa-mir-116		Csa5M106030.1
	csa-mir-116		Csa6M119952.1
	csa-mir-116		Csa3M901050.1
	csa-mir-116		Csa2M348280.1
	csa-mir-116		Csa4M129590.1
	csa-mir-116		Csa1M039020.1
	csa-mir-116		Csa1M600140.1
	csa-mir-116		Csa5M602750.1
	csa-mir-116		Csa6M319760.1
	csa-mir-116		Csa4M000030.1
	csa-mir-116		Csa1M043020.1
	csa-mir-116		Csa2M361640.1
	csa-mir-116		Csa3M144140.1
	csa-mir-116		Csa1M024240.1
	csa-mir-116		Csa1M072450.1
	csa-mir-116		Csa3M889740.1
	csa-mir-116		Csa1M586850.1
	csa-mir-116		Csa1M179740.1
	csa-mir-116		Csa7M073460.1
	csa-mir-116		Csa5M140530.1
	csa-mir-116		Csa6M517280.1
	csa-mir-116		Csa1M194710.1
	csa-mir-116		Csa3M734030.1
	csa-mir-116		Csa4M627175.1
	csa-mir-116		Csa1M007860.1
	csa-mir-116		Csa6M181590.1
	csa-mir-116		Csa6M117710.1
	csa-mir-116		Csa3M743990.1
	csa-mir-116		Csa5M609720.1
	csa-mir-116		Csa5M217670.1
	csa-mir-116		Csa3M485860.1
	csa-mir-116		Csa6M344220.1
	csa-mir-116		Csa4M290840.1
	csa-mir-116		Csa6M418410.1
	csa-mir-116		Csa3M822190.1
	csa-mir-116		Csa1M392600.1
	csa-mir-116		Csa3M174040.1
	csa-mir-116		Csa2M404900.1
	csa-mir-116		Csa1M077140.1
	csa-mir-116		Csa1M267770.1
	csa-mir-116		Csa5M591750.1
	csa-mir-116		Csa6M087990.1
	csa-mir-116		Csa3M174540.1
	csa-mir-116		Csa6M023390.1
	csa-mir-116		Csa2M170820.1
	csa-mir-116		Csa6M500650.1
	csa-mir-116		Csa3M840980.1
	csa-mir-116		Csa4M061850.1
	csa-mir-116		Csa4M627100.1
	csa-mir-116		Csa4M624970.1
	csa-mir-116		Csa7M336490.1
	csa-mir-116		Csa6M160680.1
	csa-mir-116		Csa3M842660.1
	csa-mir-116		Csa5M603300.1
	csa-mir-116		Csa1M075560.1
	csa-mir-116		Csa2M354760.1
	csa-mir-116		Csa3M638540.1
	csa-mir-116		Csa3M914050.1
	csa-mir-116		Csa5M616390.1
	csa-mir-116		Csa5M606800.1
	csa-mir-116		Csa4M007100.1
	csa-mir-116		Csa6M212860.1
	csa-mir-116		Csa5M568820.1
	csa-mir-116		Csa2M346020.1
	csa-mir-116		Csa7M168060.1
	csa-mir-116		Csa7M270550.1
	csa-mir-116		Csa6M419520.1
	csa-mir-116		Csa6M505260.1
	csa-mir-116		Csa3M848170.1
	csa-mir-116		Csa5M591770.1
	csa-mir-116		Csa6M008680.1
	csa-mir-116		Csa4M290150.1
	csa-mir-116		Csa7M447970.1
	csa-mir-116		Csa7M070810.1
	csa-mir-116		Csa2M409480.1
	csa-mir-116		Csa1M425930.1
	csa-mir-116		Csa4M293850.1
	csa-mir-116		Csa5M139210.1
	csa-mir-116		Csa3M236030.1
	csa-mir-116		Csa4M621200.1
	csa-mir-116		Csa1M071870.1
	csa-mir-116		Csa2M307850.1
	csa-mir-116		Csa3M062580.1
	csa-mir-116		Csa3M134660.1
	csa-mir-116		Csa3M119780.1
	csa-mir-116		Csa6M513530.1
	csa-mir-116		Csa4M332110.1
	csa-mir-116		Csa3M836410.1
	csa-mir-116		Csa7M073470.1
	csa-mir-116		Csa2M374590.1
	csa-mir-116		Csa4M055450.1
	csa-mir-116		Csa4M624980.1
	csa-mir-116		Csa1M166250.1
	csa-mir-116		Csa7M010300.1
	csa-mir-116		Csa3M002620.1
	csa-mir-116		Csa6M301070.1
	csa-mir-116		Csa3M734290.1
	csa-mir-116		Csa3M119820.1
	csa-mir-116		Csa6M505270.1
	csa-mir-116		Csa4M007640.1
	csa-mir-116		Csa6M118310.1
	csa-mir-116		Csa3M011730.1
	csa-mir-116		Csa7M047330.1
	csa-mir-116		Csa6M087980.1
	csa-mir-116		Csa1M046120.1
	csa-mir-116		Csa6M092010.1
	csa-mir-116		Csa5M583370.1
	csa-mir-116		Csa7M067410.1
	csa-mir-116		Csa3M536670.1
	csa-mir-116		Csa2M404840.1
	csa-mir-116		Csa2M238790.1
	csa-mir-116		Csa3M119590.1
	csa-mir-116		Csa3M894510.1
	csa-mir-116		Csa6M078530.1
	csa-mir-116		Csa2M346000.1
	csa-mir-116		Csa5M523120.1
	csa-mir-116		Csa1M435720.1
	csa-mir-116		Csa4M006070.1
	csa-mir-116		Csa4M038640.1
	csa-mir-116		Csa2M368990.1
	csa-mir-119		Csa6M318700.1
	csa-mir-119		Csa6M525600.1
	csa-mir-12		Csa2M000360.1
	csa-mir-12		Csa4M337870.1
	csa-mir-12		Csa3M556210.1
	csa-mir-12		Csa3M124990.1
	csa-mir-12		Csa5M538050.1
	csa-mir-12		Csa1M533420.1
	csa-mir-12		Csa2M393185.1
	csa-mir-12		Csa3M008840.1
	csa-mir-12		Csa2M062660.1
	csa-mir-12		Csa3M221730.1
	csa-mir-12		Csa1M404660.1
	csa-mir-12		Csa1M168910.1
	csa-mir-12		Csa6M104630.2
	csa-mir-12		Csa6M078640.1
	csa-mir-120		Csa3M638530.1
	csa-mir-120		Csa6M010000.1
	csa-mir-121		Csa3M645960.1
	csa-mir-121		Csa3M736740.1
	csa-mir-122		Csa3M645990.1
	csa-mir-122		Csa1M073750.1
	csa-mir-122		Csa4M013540.1
	csa-mir-122		Csa3M124770.1
	csa-mir-122		Csa1M612900.1
	csa-mir-122		Csa3M646000.1
	csa-mir-122		Csa7M379100.1
	csa-mir-122		Csa7M447160.1
	csa-mir-122		Csa3M510960.1
	csa-mir-122		Csa7M343850.1
	csa-mir-122		Csa7M070252.1
	csa-mir-122		Csa6M418940.1
	csa-mir-122		Csa2M073040.1
	csa-mir-122		Csa4M570720.1
	csa-mir-122		Csa1M097720.1
	csa-mir-122		Csa4M639160.1
	csa-mir-122		Csa3M081370.1
	csa-mir-122		Csa7M378430.1
	csa-mir-122		Csa7M447910.1
	csa-mir-122		Csa2M401270.1
	csa-mir-124		Csa1M478580.1
	csa-mir-124		Csa1M071240.1
	csa-mir-125		Csa6M400300.1
	csa-mir-125		Csa1M051735.1
	csa-mir-125		Csa7M221330.1
	csa-mir-125		Csa6M400290.1
	csa-mir-13		Csa4M083565.1
	csa-mir-13		Csa3M588500.1
	csa-mir-13		Csa2M370410.1
	csa-mir-13		Csa4M083550.1
	csa-mir-130		Csa7M066840.1
	csa-mir-130		Csa4M004820.1
	csa-mir-131		Csa4M107440.1
	csa-mir-131		Csa1M569160.1
	csa-mir-131		Csa4M171520.1
	csa-mir-131		Csa5M407080.1
	csa-mir-131		Csa1M629100.1
	csa-mir-131		Csa1M599520.1
	csa-mir-131		Csa3M065250.1
	csa-mir-131		Csa6M476020.1
	csa-mir-131		Csa1M269860.1
	csa-mir-131		Csa5M052550.1
	csa-mir-131		Csa7M037490.1
	csa-mir-131		Csa1M673510.1
	csa-mir-131		Csa3M172370.1
	csa-mir-131		Csa6M042410.1
	csa-mir-131		Csa2M057070.1
	csa-mir-131		Csa1M059750.1
	csa-mir-131		Csa7M321560.1
	csa-mir-131		Csa6M490780.1
	csa-mir-131		Csa3M027220.1
	csa-mir-131		Csa1M714710.1
	csa-mir-131		Csa6M083570.1
	csa-mir-132		Csa3M122380.1
	csa-mir-132		Csa1M595890.1
	csa-mir-132		Csa7M387690.1
	csa-mir-132		Csa5M520400.1
	csa-mir-132		Csa6M518060.1
	csa-mir-132		Csa3M126170.1
	csa-mir-132		Csa3M047930.1
	csa-mir-132		Csa3M355060.1
	csa-mir-132		Csa3M118030.1
	csa-mir-132		Csa2M150530.1
	csa-mir-132		Csa7M047270.1
	csa-mir-132		Csa6M401500.1
	csa-mir-132		Csa1M256780.1
	csa-mir-132		Csa1M613520.1
	csa-mir-132		Csa7M397010.1
	csa-mir-132		Csa3M002670.1
	csa-mir-132		Csa5M524780.1
	csa-mir-132		Csa6M009500.1
	csa-mir-132		Csa3M193880.1
	csa-mir-132		Csa2M258840.1
	csa-mir-132		Csa7M387730.1
	csa-mir-132		Csa4M551130.1
	csa-mir-132		Csa4M645310.1
	csa-mir-132		Csa3M000150.1
	csa-mir-132		Csa5M606790.1
	csa-mir-132		Csa1M320310.1
	csa-mir-132		Csa4M607030.1
	csa-mir-132		Csa4M296040.1
	csa-mir-132		Csa7M429550.1
	csa-mir-132		Csa1M150980.1
	csa-mir-132		Csa6M520360.1
	csa-mir-132		Csa7M428880.1
	csa-mir-132		Csa1M023070.1
	csa-mir-132		Csa6M490960.1
	csa-mir-132		Csa4M050180.1
	csa-mir-132		Csa6M032500.1
	csa-mir-132		Csa3M567330.1
	csa-mir-132		Csa6M029440.1
	csa-mir-132		Csa3M141850.1
	csa-mir-132		Csa7M435510.1
	csa-mir-132		Csa1M482740.1
	csa-mir-132		Csa6M190360.1
	csa-mir-132		Csa2M380030.1
	csa-mir-132		Csa7M006290.1
	csa-mir-132		Csa5M152860.1
	csa-mir-132		Csa3M073970.1
	csa-mir-132		Csa3M730980.1
	csa-mir-132		Csa4M308640.1
	csa-mir-132		Csa7M428890.1
	csa-mir-132		Csa4M617310.1
	csa-mir-132		Csa7M049250.1
	csa-mir-132		Csa6M502755.1
	csa-mir-132		Csa2M223710.1
	csa-mir-132		Csa1M697030.1
	csa-mir-132		Csa4M646290.1
	csa-mir-132		Csa7M447200.1
	csa-mir-132		Csa7M305370.1
	csa-mir-132		Csa6M476040.1
	csa-mir-132		Csa3M126810.1
	csa-mir-132		Csa3M135120.1
	csa-mir-132		Csa6M518020.1
	csa-mir-132		Csa5M517130.1
	csa-mir-132		Csa2M108620.1
	csa-mir-132		Csa2M369020.1
	csa-mir-132		Csa2M075370.1
	csa-mir-132		Csa6M156050.1
	csa-mir-132		Csa5M599810.1
	csa-mir-132		Csa6M081440.1
	csa-mir-132		Csa6M445210.1
	csa-mir-132		Csa3M073950.1
	csa-mir-132		Csa6M338080.1
	csa-mir-132		Csa3M251940.1
	csa-mir-132		Csa2M006025.1
	csa-mir-132		Csa3M597350.1
	csa-mir-132		Csa6M454380.1
	csa-mir-132		Csa3M251910.1
	csa-mir-132		Csa6M520370.1
	csa-mir-132		Csa2M277030.2
	csa-mir-132		Csa5M600930.1
	csa-mir-132		Csa5M604260.1
	csa-mir-132		Csa3M684690.1
	csa-mir-132		Csa2M122010.1
	csa-mir-132		Csa3M251920.1
	csa-mir-132		Csa5M580650.1
	csa-mir-132		Csa1M629150.1
	csa-mir-132		Csa3M696850.1
	csa-mir-132		Csa3M047920.1
	csa-mir-132		Csa6M476030.1
	csa-mir-132		Csa4M571740.1
	csa-mir-132		Csa4M652000.1
	csa-mir-132		Csa6M110050.1
	csa-mir-132		Csa6M520340.1
	csa-mir-132		Csa4M664580.1
	csa-mir-132		Csa2M074150.1
	csa-mir-132		Csa3M878950.1
	csa-mir-132		Csa2M075980.1
	csa-mir-132		Csa2M369010.1
	csa-mir-132		Csa2M009550.1
	csa-mir-132		Csa6M525510.1
	csa-mir-132		Csa6M091850.1
	csa-mir-132		Csa3M135670.1
	csa-mir-132		Csa6M138620.1
	csa-mir-132		Csa6M004570.1
	csa-mir-133		Csa1M096360.1
	csa-mir-133		Csa3M689270.1
	csa-mir-134		Csa2M079090.1
	csa-mir-134		Csa5M631540.1
	csa-mir-134		Csa2M408940.1
	csa-mir-134		Csa5M073680.1
	csa-mir-134		Csa1M265640.1
	csa-mir-134		Csa5M642140.1
	csa-mir-134		Csa5M598600.1
	csa-mir-134		Csa5M155520.1
	csa-mir-134		Csa4M288080.1
	csa-mir-134		Csa5M631550.1
	csa-mir-134		Csa5M410740.1
	csa-mir-134		Csa1M589090.1
	csa-mir-134		Csa6M147500.1
	csa-mir-134		Csa4M414910.1
	csa-mir-134		Csa5M056100.1
	csa-mir-134		Csa1M051720.1
	csa-mir-134		Csa6M193630.1
	csa-mir-134		Csa3M115070.1
	csa-mir-134		Csa6M188700.1
	csa-mir-134		Csa4M639870.1
	csa-mir-134		Csa7M074890.1
	csa-mir-134		Csa2M083750.1
	csa-mir-134		Csa5M604930.1
	csa-mir-134		Csa4M001550.1
	csa-mir-135		Csa7M372315.1
	csa-mir-136		Csa3M189850.1
	csa-mir-136		Csa1M005570.1
	csa-mir-136		Csa7M324130.1
	csa-mir-136		Csa1M014490.1
	csa-mir-136		Csa2M005870.1
	csa-mir-136		Csa5M652200.1
	csa-mir-136		Csa3M117990.1
	csa-mir-136		Csa2M336110.1
	csa-mir-136		Csa1M042870.1
	csa-mir-136		Csa6M427990.1
	csa-mir-136		Csa3M843780.1
	csa-mir-136		Csa5M265300.1
	csa-mir-136		Csa5M172830.1
	csa-mir-136		Csa3M006600.1
	csa-mir-136		Csa3M189860.1
	csa-mir-136		Csa1M305720.1
	csa-mir-136		Csa5M023870.1
	csa-mir-136		Csa2M034660.1
	csa-mir-136		Csa3M172950.1
	csa-mir-136		Csa3M119700.1
	csa-mir-136		Csa6M361290.1
	csa-mir-136		Csa1M701910.1
	csa-mir-139		Csa4M141220.1
	csa-mir-139		Csa1M599542.1
	csa-mir-139		Csa3M357100.1
	csa-mir-139		Csa3M002460.1
	csa-mir-139		Csa3M849900.1
	csa-mir-139		Csa7M447760.1
	csa-mir-139		Csa6M487570.1
	csa-mir-139		Csa6M483260.1
	csa-mir-139		Csa5M591740.1
	csa-mir-14		Csa5M215140.1
	csa-mir-14		Csa5M431520.1
	csa-mir-14		Csa3M512980.1
	csa-mir-14		CsaUNM030425.1
	csa-mir-14		Csa2M302270.1
	csa-mir-14		Csa2M205940.1
	csa-mir-14		Csa1M015680.1
	csa-mir-14		Csa6M524690.1
	csa-mir-14		Csa2M070860.1
	csa-mir-14		Csa3M912890.1
	csa-mir-14		CsaUNM030435.1
	csa-mir-14		Csa4M297420.1
	csa-mir-14		Csa2M252095.1
	csa-mir-14		Csa1M701920.1
	csa-mir-14		Csa4M243400.1
	csa-mir-14		CsaUNM030430.1
	csa-mir-140		Csa5M171730.1
	csa-mir-140		Csa4M571230.1
	csa-mir-140		Csa7M307400.1
	csa-mir-140		Csa2M035360.1
	csa-mir-142		Csa3M180420.1
	csa-mir-143		Csa2M059760.1
	csa-mir-143		Csa3M193880.1
	csa-mir-143		Csa1M568510.1
	csa-mir-143		Csa4M308650.1
	csa-mir-144		Csa4M642300.1
	csa-mir-144		Csa5M611080.1
	csa-mir-144		Csa4M622810.1
	csa-mir-144		Csa5M154230.1
	csa-mir-144		Csa2M251500.1
	csa-mir-144		Csa7M070253.1
	csa-mir-144		Csa2M023840.1
	csa-mir-144		Csa1M024120.1
	csa-mir-144		Csa5M631480.1
	csa-mir-144		Csa6M011060.1
	csa-mir-144		Csa1M265120.1
	csa-mir-144		Csa5M440130.1
	csa-mir-144		Csa3M664540.1
	csa-mir-144		Csa1M024130.1
	csa-mir-144		Csa4M639120.1
	csa-mir-144		Csa4M663620.1
	csa-mir-144		Csa5M587090.1
	csa-mir-144		Csa6M410660.1
	csa-mir-144		Csa7M368140.1
	csa-mir-144		Csa3M734330.1
	csa-mir-144		Csa5M141090.1
	csa-mir-144		Csa5M139020.1
	csa-mir-144		Csa7M377870.1
	csa-mir-144		Csa7M448650.1
	csa-mir-144		Csa3M002500.1
	csa-mir-144		Csa4M286990.1
	csa-mir-144		Csa4M308460.1
	csa-mir-144		Csa5M290670.1
	csa-mir-144		Csa1M470280.1
	csa-mir-144		Csa1M183070.1
	csa-mir-144		Csa4M192140.1
	csa-mir-144		Csa2M037270.1
	csa-mir-144		Csa3M892200.1
	csa-mir-144		Csa2M234560.1
	csa-mir-144		Csa6M011050.1
	csa-mir-144		Csa3M892190.1
	csa-mir-144		Csa2M034680.1
	csa-mir-144		Csa3M664550.1
	csa-mir-144		Csa1M572960.1
	csa-mir-144		Csa2M070880.1
	csa-mir-144		Csa4M004870.1
	csa-mir-144		Csa3M172375.1
	csa-mir-145		Csa2M034660.1
	csa-mir-145		Csa3M895720.1
	csa-mir-145		Csa5M265300.1
	csa-mir-145		Csa2M308350.1
	csa-mir-145		Csa3M732500.1
	csa-mir-145		Csa1M014490.1
	csa-mir-145		Csa1M005570.1
	csa-mir-145		Csa7M025200.1
	csa-mir-145		Csa7M290590.1
	csa-mir-145		Csa1M109320.1
	csa-mir-145		Csa3M017180.1
	csa-mir-145		Csa1M023590.1
	csa-mir-145		Csa7M229900.1
	csa-mir-145		Csa4M309170.1
	csa-mir-145		Csa3M110630.1
	csa-mir-146		Csa4M637710.1
	csa-mir-146		Csa2M011420.1
	csa-mir-146		Csa6M081470.1
	csa-mir-146		Csa3M855390.1
	csa-mir-146		Csa4M050860.1
	csa-mir-146		Csa4M624970.1
	csa-mir-146		Csa5M586540.1
	csa-mir-146		Csa2M252090.1
	csa-mir-146		Csa5M598780.1
	csa-mir-146		Csa3M020070.1
	csa-mir-146		Csa5M616900.1
	csa-mir-146		Csa5M622790.1
	csa-mir-146		Csa5M622800.1
	csa-mir-146		Csa4M313380.1
	csa-mir-146		Csa5M636650.1
	csa-mir-146		Csa3M847610.1
	csa-mir-146		Csa2M021560.1
	csa-mir-146		Csa7M372960.1
	csa-mir-146		Csa2M296070.1
	csa-mir-146		Csa1M039170.1
	csa-mir-146		Csa1M000630.1
	csa-mir-146		Csa4M627180.1
	csa-mir-147		Csa1M395600.1
	csa-mir-147		Csa6M499030.1
	csa-mir-147		Csa3M111250.1
	csa-mir-147		Csa1M395610.1
	csa-mir-148		Csa3M130300.1
	csa-mir-148		Csa4M308650.1
	csa-mir-148		Csa4M364000.1
	csa-mir-148		Csa3M130290.1
	csa-mir-149		Csa6M086150.1
	csa-mir-149		Csa1M005510.1
	csa-mir-149		Csa2M366700.1
	csa-mir-149		Csa1M194710.1
	csa-mir-149		Csa2M075450.1
	csa-mir-149		Csa6M521100.1
	csa-mir-149		Csa1M256200.1
	csa-mir-149		Csa2M417830.1
	csa-mir-149		Csa7M330400.1
	csa-mir-149		Csa2M034770.1
	csa-mir-149		Csa6M107920.1
	csa-mir-149		Csa6M080320.1
	csa-mir-149		Csa1M042800.1
	csa-mir-149		Csa2M010310.1
	csa-mir-149		Csa2M372190.1
	csa-mir-15		Csa6M147660.1
	csa-mir-150		Csa5M603330.1
	csa-mir-150		Csa6M077440.1
	csa-mir-150		Csa1M573030.1
	csa-mir-150		Csa1M604050.1
	csa-mir-150		Csa4M361860.1
	csa-mir-150		Csa6M492240.1
	csa-mir-150		Csa5M637670.1
	csa-mir-150		Csa3M610780.1
	csa-mir-150		Csa4M023050.1
	csa-mir-150		Csa4M022320.1
	csa-mir-150		Csa5M385380.1
	csa-mir-150		Csa1M690285.1
	csa-mir-150		Csa1M690270.1
	csa-mir-150		Csa1M538150.1
	csa-mir-150		Csa1M573040.1
	csa-mir-150		Csa1M000610.1
	csa-mir-152		Csa2M317420.1
	csa-mir-153		Csa4M050210.1
	csa-mir-153		Csa6M091830.1
	csa-mir-153		Csa1M467140.1
	csa-mir-153		Csa2M222120.1
	csa-mir-153		Csa4M647470.1
	csa-mir-153		Csa1M397110.1
	csa-mir-153		Csa4M376150.1
	csa-mir-153		Csa4M000030.1
	csa-mir-153		Csa3M126870.1
	csa-mir-153		Csa6M425080.1
	csa-mir-153		Csa6M057180.1
	csa-mir-153		Csa1M256720.1
	csa-mir-153		Csa4M361900.1
	csa-mir-153		Csa2M351740.1
	csa-mir-153		Csa5M550235.1
	csa-mir-153		Csa2M270770.1
	csa-mir-153		Csa5M568810.1
	csa-mir-153		Csa5M173430.1
	csa-mir-153		Csa5M453720.1
	csa-mir-153		Csa2M354080.1
	csa-mir-153		Csa3M062580.1
	csa-mir-153		Csa5M514500.1
	csa-mir-153		Csa4M507380.1
	csa-mir-153		Csa5M640540.1
	csa-mir-153		Csa7M071650.1
	csa-mir-153		Csa2M118330.1
	csa-mir-153		Csa1M495290.1
	csa-mir-153		Csa3M047920.1
	csa-mir-153		Csa4M006480.1
	csa-mir-153		Csa6M491035.1
	csa-mir-153		Csa7M447960.1
	csa-mir-153		Csa5M623750.1
	csa-mir-153		Csa1M524640.1
	csa-mir-153		Csa3M239830.1
	csa-mir-153		Csa1M264530.1
	csa-mir-153		Csa3M681660.1
	csa-mir-153		Csa6M006730.1
	csa-mir-153		Csa4M181710.1
	csa-mir-153		Csa3M748800.1
	csa-mir-153		Csa3M110620.1
	csa-mir-153		Csa6M448080.1
	csa-mir-153		Csa2M372110.1
	csa-mir-153		Csa6M487780.1
	csa-mir-153		Csa3M739570.1
	csa-mir-153		Csa2M360720.1
	csa-mir-153		Csa2M245410.1
	csa-mir-153		Csa2M173060.1
	csa-mir-153		Csa6M117710.1
	csa-mir-153		Csa4M361830.1
	csa-mir-153		Csa6M004520.1
	csa-mir-153		Csa2M174110.1
	csa-mir-153		Csa6M003410.1
	csa-mir-153		Csa1M505960.1
	csa-mir-153		Csa6M153470.1
	csa-mir-153		Csa5M209490.1
	csa-mir-153		Csa4M307380.1
	csa-mir-153		Csa5M584380.1
	csa-mir-153		Csa3M002835.1
	csa-mir-153		Csa6M308410.1
	csa-mir-153		Csa5M139150.1
	csa-mir-153		Csa3M912900.1
	csa-mir-153		Csa4M056630.1
	csa-mir-153		Csa2M326480.1
	csa-mir-153		Csa2M345920.1
	csa-mir-153		Csa1M024240.1
	csa-mir-153		Csa2M432240.1
	csa-mir-153		Csa6M319710.1
	csa-mir-153		Csa6M361330.1
	csa-mir-153		Csa2M377880.1
	csa-mir-153		Csa4M615235.1
	csa-mir-153		Csa6M318150.1
	csa-mir-153		Csa2M118310.1
	csa-mir-153		Csa6M449820.1
	csa-mir-153		Csa4M304230.1
	csa-mir-153		Csa4M651990.1
	csa-mir-153		Csa2M000410.1
	csa-mir-153		Csa3M736630.1
	csa-mir-153		Csa1M627490.1
	csa-mir-153		Csa6M510280.1
	csa-mir-153		Csa5M622490.1
	csa-mir-153		Csa2M351690.1
	csa-mir-153		Csa3M064200.1
	csa-mir-153		Csa5M642140.1
	csa-mir-153		Csa4M081270.1
	csa-mir-153		Csa2M258640.1
	csa-mir-153		Csa3M104900.1
	csa-mir-153		Csa3M750910.1
	csa-mir-153		Csa6M518300.1
	csa-mir-153		Csa2M034750.1
	csa-mir-153		Csa7M372320.1
	csa-mir-153		Csa3M077610.1
	csa-mir-153		Csa1M075060.1
	csa-mir-153		Csa4M009880.1
	csa-mir-153		Csa6M128010.1
	csa-mir-153		Csa3M045130.1
	csa-mir-153		Csa1M426700.1
	csa-mir-153		Csa6M078510.1
	csa-mir-153		Csa5M576590.1
	csa-mir-153		Csa4M279860.1
	csa-mir-153		Csa3M731220.1
	csa-mir-153		Csa1M257320.1
	csa-mir-153		Csa2M022260.1
	csa-mir-153		Csa3M204780.1
	csa-mir-153		Csa3M150750.1
	csa-mir-153		Csa7M327730.1
	csa-mir-153		Csa3M151440.1
	csa-mir-153		Csa6M355380.1
	csa-mir-153		Csa1M002890.1
	csa-mir-153		Csa2M000460.1
	csa-mir-153		Csa1M181500.1
	csa-mir-153		Csa5M151590.1
	csa-mir-153		Csa5M650580.1
	csa-mir-153		Csa4M293860.1
	csa-mir-153		Csa6M003460.1
	csa-mir-153		Csa6M521070.1
	csa-mir-153		Csa1M042580.1
	csa-mir-153		Csa6M476660.1
	csa-mir-153		Csa6M017040.1
	csa-mir-153		Csa2M308370.1
	csa-mir-153		Csa5M182070.1
	csa-mir-153		Csa3M047930.1
	csa-mir-153		Csa3M748820.1
	csa-mir-153		Csa5M492870.1
	csa-mir-153		Csa5M642730.1
	csa-mir-153		Csa1M522520.1
	csa-mir-153		Csa4M022920.1
	csa-mir-153		Csa5M139180.1
	csa-mir-153		Csa4M094000.1
	csa-mir-153		Csa6M008660.1
	csa-mir-153		Csa4M289650.1
	csa-mir-153		Csa3M171140.1
	csa-mir-153		Csa2M361410.1
	csa-mir-153		Csa1M541890.1
	csa-mir-153		Csa7M267910.1
	csa-mir-153		Csa4M417500.1
	csa-mir-153		Csa1M045900.1
	csa-mir-153		Csa6M445080.1
	csa-mir-153		Csa4M162850.1
	csa-mir-153		Csa3M175710.1
	csa-mir-153		Csa6M452060.1
	csa-mir-153		Csa3M180300.1
	csa-mir-153		Csa5M171690.1
	csa-mir-153		Csa3M017160.1
	csa-mir-153		Csa6M212860.1
	csa-mir-153		Csa6M398210.1
	csa-mir-153		Csa3M778450.1
	csa-mir-153		Csa3M119610.1
	csa-mir-153		Csa1M207820.1
	csa-mir-153		Csa4M622830.1
	csa-mir-153		Csa7M007890.1
	csa-mir-153		Csa6M497370.1
	csa-mir-153		Csa3M128960.1
	csa-mir-153		Csa3M731790.1
	csa-mir-153		Csa1M085370.1
	csa-mir-153		Csa3M149310.1
	csa-mir-153		Csa2M011550.1
	csa-mir-153		Csa1M433620.1
	csa-mir-153		Csa3M560220.1
	csa-mir-153		Csa1M014310.1
	csa-mir-153		Csa2M035380.1
	csa-mir-153		Csa3M146510.1
	csa-mir-153		Csa4M064010.1
	csa-mir-153		Csa7M212110.1
	csa-mir-153		Csa2M223670.1
	csa-mir-153		Csa4M288620.1
	csa-mir-153		Csa1M467080.1
	csa-mir-153		Csa3M002630.1
	csa-mir-153		Csa6M008810.1
	csa-mir-153		Csa2M139300.1
	csa-mir-153		Csa7M396410.1
	csa-mir-153		Csa3M135720.1
	csa-mir-153		Csa6M004530.1
	csa-mir-153		Csa5M608010.1
	csa-mir-153		Csa3M143570.1
	csa-mir-153		Csa5M638380.1
	csa-mir-153		Csa3M735040.1
	csa-mir-153		Csa2M428380.1
	csa-mir-153		Csa1M246600.1
	csa-mir-153		Csa2M403140.1
	csa-mir-153		Csa1M004980.1
	csa-mir-153		Csa3M061020.1
	csa-mir-153		Csa6M014830.1
	csa-mir-153		Csa4M049610.1
	csa-mir-153		Csa1M015850.1
	csa-mir-153		Csa7M032290.1
	csa-mir-153		Csa4M334690.1
	csa-mir-153		Csa3M782720.1
	csa-mir-153		Csa6M319750.1
	csa-mir-153		Csa6M510250.1
	csa-mir-153		Csa3M848120.1
	csa-mir-153		Csa6M085105.1
	csa-mir-153		Csa6M039145.1
	csa-mir-153		Csa3M144170.1
	csa-mir-153		Csa3M683670.1
	csa-mir-153		Csa1M042820.1
	csa-mir-153		Csa1M045830.1
	csa-mir-153		Csa3M119760.1
	csa-mir-153		Csa5M603320.1
	csa-mir-153		Csa5M272410.1
	csa-mir-153		Csa7M041880.1
	csa-mir-153		Csa1M025920.1
	csa-mir-153		Csa5M638350.1
	csa-mir-153		Csa7M235750.1
	csa-mir-153		Csa3M740800.1
	csa-mir-153		Csa6M078670.1
	csa-mir-153		Csa6M128610.1
	csa-mir-153		Csa4M082380.1
	csa-mir-153		Csa6M106710.1
	csa-mir-153		Csa7M336510.1
	csa-mir-153		Csa2M215490.1
	csa-mir-153		Csa7M024090.1
	csa-mir-153		Csa5M172930.1
	csa-mir-153		Csa1M532200.1
	csa-mir-153		Csa1M532300.1
	csa-mir-153		Csa7M414390.1
	csa-mir-153		Csa2M297260.1
	csa-mir-153		Csa2M279780.1
	csa-mir-153		Csa5M154770.1
	csa-mir-153		Csa6M499110.1
	csa-mir-153		Csa3M236550.1
	csa-mir-153		Csa1M560782.1
	csa-mir-153		Csa3M148790.1
	csa-mir-153		Csa3M008840.1
	csa-mir-153		Csa6M148170.1
	csa-mir-153		Csa4M006490.1
	csa-mir-153		Csa2M237710.1
	csa-mir-153		Csa2M101100.1
	csa-mir-153		Csa6M374700.1
	csa-mir-153		Csa7M273640.1
	csa-mir-153		Csa6M004550.1
	csa-mir-153		Csa1M586850.1
	csa-mir-153		Csa5M033480.1
	csa-mir-153		Csa4M188920.1
	csa-mir-153		Csa2M360800.1
	csa-mir-153		Csa6M147630.1
	csa-mir-153		Csa2M000310.1
	csa-mir-153		Csa5M608140.1
	csa-mir-153		Csa1M033100.1
	csa-mir-153		Csa3M743960.1
	csa-mir-153		Csa3M113330.1
	csa-mir-153		Csa5M583370.1
	csa-mir-153		Csa5M640550.1
	csa-mir-153		Csa4M658610.1
	csa-mir-153		Csa3M182200.1
	csa-mir-153		Csa6M094720.1
	csa-mir-153		Csa6M511700.1
	csa-mir-153		Csa3M607130.1
	csa-mir-153		Csa3M209460.1
	csa-mir-153		Csa7M387700.1
	csa-mir-153		Csa2M307330.1
	csa-mir-153		Csa6M520290.1
	csa-mir-153		Csa3M684670.1
	csa-mir-153		Csa2M036710.1
	csa-mir-153		Csa2M296110.1
	csa-mir-153		Csa6M118880.1
	csa-mir-153		Csa5M650622.1
	csa-mir-153		Csa3M636390.1
	csa-mir-153		Csa2M008150.1
	csa-mir-153		Csa6M148310.1
	csa-mir-153		Csa1M571280.1
	csa-mir-153		Csa2M000690.1
	csa-mir-153		Csa3M061000.1
	csa-mir-153		Csa1M466560.1
	csa-mir-153		Csa3M150180.1
	csa-mir-153		Csa2M008780.1
	csa-mir-153		Csa7M018750.1
	csa-mir-153		Csa5M602170.1
	csa-mir-153		Csa1M051750.1
	csa-mir-153		Csa4M652140.1
	csa-mir-153		Csa4M001510.1
	csa-mir-153		Csa3M748260.1
	csa-mir-153		Csa7M352470.1
	csa-mir-153		Csa1M024190.1
	csa-mir-153		Csa2M368840.1
	csa-mir-153		Csa3M874385.1
	csa-mir-153		Csa1M237050.1
	csa-mir-153		Csa7M390070.1
	csa-mir-153		Csa5M622730.1
	csa-mir-153		Csa7M432580.1
	csa-mir-153		Csa6M181540.1
	csa-mir-153		Csa1M478600.1
	csa-mir-153		Csa5M591770.1
	csa-mir-153		Csa6M181520.1
	csa-mir-153		Csa3M128930.1
	csa-mir-153		Csa6M519540.1
	csa-mir-153		Csa6M452750.1
	csa-mir-153		Csa6M024930.1
	csa-mir-153		Csa5M497010.1
	csa-mir-153		Csa3M134550.1
	csa-mir-153		Csa6M187980.1
	csa-mir-153		Csa1M533510.1
	csa-mir-153		Csa3M444580.1
	csa-mir-153		Csa5M215130.1
	csa-mir-153		Csa4M001740.1
	csa-mir-153		Csa7M074310.1
	csa-mir-153		Csa5M603380.1
	csa-mir-153		Csa4M038690.1
	csa-mir-153		Csa3M878890.1
	csa-mir-153		Csa4M098720.1
	csa-mir-153		Csa4M038730.1
	csa-mir-153		Csa6M308420.1
	csa-mir-153		Csa3M181940.1
	csa-mir-153		Csa4M011830.1
	csa-mir-153		Csa6M425810.1
	csa-mir-153		Csa1M064800.1
	csa-mir-153		Csa1M696460.1
	csa-mir-153		Csa6M361300.1
	csa-mir-153		Csa7M428880.1
	csa-mir-153		Csa7M020910.1
	csa-mir-153		Csa1M600190.1
	csa-mir-153		Csa7M372860.1
	csa-mir-153		Csa5M605740.1
	csa-mir-153		Csa4M296150.1
	csa-mir-153		Csa6M008710.1
	csa-mir-153		Csa7M432520.1
	csa-mir-153		Csa2M406095.1
	csa-mir-153		Csa2M279220.1
	csa-mir-153		Csa7M372960.1
	csa-mir-153		Csa2M383340.1
	csa-mir-153		Csa3M914050.1
	csa-mir-153		Csa2M155100.1
	csa-mir-153		Csa2M285310.1
	csa-mir-153		Csa1M043000.1
	csa-mir-153		Csa3M172980.1
	csa-mir-153		Csa3M238210.1
	csa-mir-153		Csa1M605760.1
	csa-mir-153		Csa1M256780.1
	csa-mir-153		Csa4M192030.1
	csa-mir-153		Csa3M914000.1
	csa-mir-153		Csa4M637680.1
	csa-mir-153		Csa1M025200.1
	csa-mir-153		Csa6M091970.1
	csa-mir-153		Csa5M140470.1
	csa-mir-153		Csa3M047890.1
	csa-mir-153		Csa3M176860.1
	csa-mir-153		Csa3M889780.1
	csa-mir-153		Csa3M258110.1
	csa-mir-153		Csa2M372880.1
	csa-mir-153		Csa5M165290.1
	csa-mir-153		Csa4M056770.1
	csa-mir-153		Csa2M367240.1
	csa-mir-153		Csa1M212850.1
	csa-mir-153		Csa3M399450.1
	csa-mir-153		Csa6M538610.1
	csa-mir-153		Csa6M510260.1
	csa-mir-153		Csa1M597710.1
	csa-mir-153		Csa2M004680.1
	csa-mir-153		Csa6M147540.1
	csa-mir-153		Csa1M042430.1
	csa-mir-153		Csa3M806280.1
	csa-mir-153		Csa7M388390.1
	csa-mir-153		Csa1M366960.1
	csa-mir-153		Csa2M382590.1
	csa-mir-153		Csa6M520250.1
	csa-mir-153		Csa5M099490.1
	csa-mir-153		Csa2M279250.1
	csa-mir-153		Csa4M378780.1
	csa-mir-153		Csa3M017320.1
	csa-mir-153		Csa7M070810.1
	csa-mir-153		Csa2M234570.1
	csa-mir-153		Csa2M264610.1
	csa-mir-153		Csa6M421770.1
	csa-mir-153		Csa7M452340.1
	csa-mir-153		Csa6M483450.1
	csa-mir-153		Csa6M454380.1
	csa-mir-153		Csa5M606910.1
	csa-mir-153		Csa2M237180.1
	csa-mir-153		Csa6M483490.1
	csa-mir-153		Csa5M579610.1
	csa-mir-153		Csa5M000020.1
	csa-mir-153		Csa1M574840.1
	csa-mir-153		Csa3M823600.1
	csa-mir-153		Csa2M379920.1
	csa-mir-153		Csa1M051880.1
	csa-mir-153		Csa4M377740.1
	csa-mir-153		Csa7M298800.1
	csa-mir-153		Csa2M352930.1
	csa-mir-153		Csa6M520360.1
	csa-mir-153		Csa2M348960.1
	csa-mir-153		Csa4M641560.1
	csa-mir-153		Csa2M250930.1
	csa-mir-153		Csa3M153740.1
	csa-mir-153		Csa3M150820.1
	csa-mir-153		Csa1M434170.1
	csa-mir-153		Csa7M011870.1
	csa-mir-153		Csa3M150240.1
	csa-mir-153		Csa3M586950.1
	csa-mir-153		Csa3M824810.1
	csa-mir-153		Csa1M436330.1
	csa-mir-153		Csa3M781580.1
	csa-mir-153		Csa2M270180.1
	csa-mir-153		CsaUNM000010.1
	csa-mir-153		Csa6M039270.1
	csa-mir-153		Csa3M646610.1
	csa-mir-153		Csa5M585410.1
	csa-mir-153		Csa1M045620.1
	csa-mir-153		Csa3M121600.1
	csa-mir-153		Csa3M877590.1
	csa-mir-153		Csa2M354830.1
	csa-mir-153		Csa5M291680.1
	csa-mir-153		Csa2M078080.1
	csa-mir-153		Csa4M050810.1
	csa-mir-153		Csa6M075170.1
	csa-mir-153		Csa6M497240.1
	csa-mir-153		Csa2M381670.1
	csa-mir-153		Csa1M257940.1
	csa-mir-153		Csa1M070080.1
	csa-mir-153		Csa6M055940.1
	csa-mir-153		Csa1M612920.1
	csa-mir-153		Csa6M095890.1
	csa-mir-153		Csa3M165620.1
	csa-mir-153		Csa5M464830.1
	csa-mir-153		Csa5M161940.1
	csa-mir-153		Csa2M033880.1
	csa-mir-153		Csa4M009890.1
	csa-mir-153		Csa7M430130.1
	csa-mir-153		Csa4M001870.1
	csa-mir-153		Csa3M775310.1
	csa-mir-153		Csa7M073450.1
	csa-mir-153		Csa1M599580.1
	csa-mir-153		Csa5M514490.1
	csa-mir-153		Csa5M613560.1
	csa-mir-153		Csa3M011630.1
	csa-mir-153		Csa4M000580.1
	csa-mir-153		Csa1M073110.1
	csa-mir-153		Csa1M073780.1
	csa-mir-153		Csa7M413390.1
	csa-mir-153		Csa1M629015.1
	csa-mir-153		Csa4M628330.1
	csa-mir-153		Csa3M782820.1
	csa-mir-153		Csa3M824990.1
	csa-mir-153		Csa5M289590.1
	csa-mir-153		Csa4M664590.1
	csa-mir-153		Csa5M615250.1
	csa-mir-153		Csa2M139810.1
	csa-mir-153		Csa3M150090.1
	csa-mir-153		Csa7M448660.1
	csa-mir-153		Csa6M511110.1
	csa-mir-153		Csa3M374200.1
	csa-mir-153		Csa4M337860.1
	csa-mir-153		Csa3M184590.1
	csa-mir-153		Csa6M054330.1
	csa-mir-153		Csa1M063610.1
	csa-mir-153		Csa2M372740.1
	csa-mir-153		Csa5M184310.1
	csa-mir-153		Csa5M152950.1
	csa-mir-153		Csa5M589340.1
	csa-mir-153		Csa5M341040.1
	csa-mir-153		Csa2M108600.1
	csa-mir-153		Csa4M643080.1
	csa-mir-153		Csa7M106800.1
	csa-mir-153		Csa3M636940.1
	csa-mir-153		Csa5M637160.1
	csa-mir-153		Csa4M166980.1
	csa-mir-153		Csa2M049970.1
	csa-mir-153		Csa3M777010.1
	csa-mir-153		Csa6M150560.1
	csa-mir-153		Csa1M024150.1
	csa-mir-153		Csa4M628350.1
	csa-mir-153		Csa3M047910.1
	csa-mir-153		Csa3M423790.1
	csa-mir-153		Csa7M074970.1
	csa-mir-153		Csa6M520370.1
	csa-mir-153		Csa3M389830.1
	csa-mir-153		Csa4M179090.1
	csa-mir-153		Csa5M156210.1
	csa-mir-153		Csa7M341240.1
	csa-mir-153		Csa1M570740.1
	csa-mir-153		Csa6M093610.1
	csa-mir-153		Csa7M047330.1
	csa-mir-153		Csa3M826690.1
	csa-mir-153		Csa7M325150.1
	csa-mir-153		Csa6M526560.1
	csa-mir-153		Csa4M290150.1
	csa-mir-153		Csa4M064690.1
	csa-mir-153		Csa3M585950.1
	csa-mir-153		Csa3M838690.1
	csa-mir-153		Csa2M021660.1
	csa-mir-153		Csa6M512860.1
	csa-mir-153		Csa3M408550.1
	csa-mir-153		Csa3M199580.1
	csa-mir-153		Csa3M858120.1
	csa-mir-153		Csa4M372610.1
	csa-mir-153		Csa2M270790.1
	csa-mir-153		Csa4M165850.1
	csa-mir-153		Csa2M007960.1
	csa-mir-153		Csa2M292750.1
	csa-mir-153		Csa7M058620.1
	csa-mir-153		Csa2M005280.1
	csa-mir-153		Csa4M008230.1
	csa-mir-153		Csa6M538790.1
	csa-mir-153		Csa3M236560.1
	csa-mir-153		Csa3M825110.1
	csa-mir-153		Csa2M363010.1
	csa-mir-153		Csa5M182720.1
	csa-mir-153		Csa7M200810.1
	csa-mir-153		Csa1M423000.1
	csa-mir-153		Csa3M252490.1
	csa-mir-153		Csa4M614180.1
	csa-mir-153		Csa2M030090.1
	csa-mir-153		Csa7M000520.1
	csa-mir-153		Csa6M525320.1
	csa-mir-153		Csa5M152240.1
	csa-mir-153		Csa6M408170.1
	csa-mir-153		CsaUNM026720.1
	csa-mir-153		Csa6M040600.1
	csa-mir-153		Csa4M415910.1
	csa-mir-153		Csa2M002530.1
	csa-mir-153		Csa6M140810.1
	csa-mir-153		Csa7M039230.1
	csa-mir-153		Csa7M450790.1
	csa-mir-153		Csa3M076550.1
	csa-mir-153		Csa5M576790.1
	csa-mir-153		Csa6M366480.1
	csa-mir-153		Csa4M631610.1
	csa-mir-153		Csa3M355060.1
	csa-mir-153		Csa2M010120.1
	csa-mir-153		Csa1M032440.1
	csa-mir-153		Csa7M047225.1
	csa-mir-153		Csa4M508520.1
	csa-mir-153		Csa7M452020.1
	csa-mir-153		Csa3M881910.1
	csa-mir-153		Csa2M365080.1
	csa-mir-153		Csa6M500550.1
	csa-mir-153		Csa4M114190.1
	csa-mir-153		Csa5M571540.1
	csa-mir-153		Csa4M056710.1
	csa-mir-153		Csa1M613470.1
	csa-mir-153		Csa3M828940.1
	csa-mir-153		Csa6M417900.1
	csa-mir-153		Csa6M507480.1
	csa-mir-153		Csa5M151580.1
	csa-mir-153		Csa2M006790.1
	csa-mir-153		Csa2M070920.1
	csa-mir-153		Csa1M426970.1
	csa-mir-153		Csa3M000180.1
	csa-mir-153		Csa4M431390.1
	csa-mir-153		Csa4M031000.1
	csa-mir-153		Csa7M368130.1
	csa-mir-153		Csa4M022350.1
	csa-mir-153		Csa3M035330.1
	csa-mir-153		Csa4M268000.1
	csa-mir-153		Csa5M647330.1
	csa-mir-153		Csa7M452360.1
	csa-mir-153		Csa3M039310.1
	csa-mir-153		Csa3M622440.1
	csa-mir-153		Csa2M010260.1
	csa-mir-153		Csa3M114430.1
	csa-mir-153		Csa6M157640.1
	csa-mir-153		Csa7M033360.1
	csa-mir-153		Csa5M011710.1
	csa-mir-153		Csa6M495870.1
	csa-mir-153		Csa4M082370.1
	csa-mir-153		Csa2M021750.1
	csa-mir-153		Csa7M267960.1
	csa-mir-153		Csa5M534970.1
	csa-mir-153		Csa2M425750.1
	csa-mir-153		Csa4M420190.1
	csa-mir-153		Csa6M011730.1
	csa-mir-153		Csa3M806250.1
	csa-mir-153		Csa3M374190.1
	csa-mir-153		Csa3M159430.1
	csa-mir-153		CsaUNM006260.1
	csa-mir-153		Csa7M189190.1
	csa-mir-153		Csa1M600250.1
	csa-mir-153		Csa5M631530.1
	csa-mir-153		Csa3M099650.1
	csa-mir-153		Csa1M613590.1
	csa-mir-153		Csa3M009460.1
	csa-mir-153		Csa2M379260.1
	csa-mir-153		Csa6M425180.1
	csa-mir-153		Csa7M433380.1
	csa-mir-153		Csa5M310305.1
	csa-mir-153		Csa1M014530.1
	csa-mir-153		Csa7M267900.1
	csa-mir-153		Csa6M426910.1
	csa-mir-153		Csa5M151530.1
	csa-mir-153		Csa5M203390.1
	csa-mir-153		Csa6M169870.1
	csa-mir-153		Csa3M809400.1
	csa-mir-153		Csa3M357110.1
	csa-mir-153		Csa5M622560.1
	csa-mir-153		Csa5M148470.1
	csa-mir-153		Csa2M129170.1
	csa-mir-153		Csa1M045540.1
	csa-mir-153		Csa2M348160.1
	csa-mir-153		Csa7M420820.1
	csa-mir-153		Csa3M599460.1
	csa-mir-153		Csa6M185240.1
	csa-mir-153		Csa6M094740.1
	csa-mir-153		Csa6M519740.1
	csa-mir-153		Csa2M008080.1
	csa-mir-153		Csa1M039110.1
	csa-mir-153		Csa4M004810.1
	csa-mir-153		Csa6M127330.1
	csa-mir-153		Csa2M108630.1
	csa-mir-153		Csa5M649890.1
	csa-mir-153		Csa3M874390.1
	csa-mir-153		Csa6M500540.1
	csa-mir-153		Csa7M290570.1
	csa-mir-153		Csa1M042390.1
	csa-mir-153		Csa5M609650.1
	csa-mir-153		CsaUNM032150.1
	csa-mir-153		Csa6M509580.1
	csa-mir-153		Csa5M576730.1
	csa-mir-153		Csa7M004080.1
	csa-mir-153		Csa5M107040.1
	csa-mir-153		Csa6M327970.1
	csa-mir-153		Csa5M464810.1
	csa-mir-153		Csa3M000160.1
	csa-mir-153		Csa4M342570.1
	csa-mir-153		Csa3M852450.1
	csa-mir-153		Csa2M302090.1
	csa-mir-153		Csa3M776310.1
	csa-mir-153		Csa3M811580.1
	csa-mir-153		Csa7M407510.1
	csa-mir-153		Csa6M519690.1
	csa-mir-153		Csa4M010960.1
	csa-mir-153		Csa4M615230.1
	csa-mir-153		Csa6M516770.1
	csa-mir-153		Csa5M604030.1
	csa-mir-153		Csa1M004220.1
	csa-mir-153		Csa1M089490.1
	csa-mir-153		Csa4M648560.1
	csa-mir-153		Csa1M597110.1
	csa-mir-153		Csa5M217670.1
	csa-mir-153		Csa4M007100.1
	csa-mir-153		Csa6M013900.1
	csa-mir-153		Csa5M440090.1
	csa-mir-153		Csa7M446690.1
	csa-mir-153		Csa1M058140.1
	csa-mir-153		Csa1M003450.1
	csa-mir-153		Csa3M001730.1
	csa-mir-153		Csa3M730900.1
	csa-mir-153		Csa5M623760.1
	csa-mir-153		Csa1M046060.1
	csa-mir-153		Csa6M095870.1
	csa-mir-153		Csa2M354890.1
	csa-mir-153		Csa3M149300.1
	csa-mir-153		Csa3M038790.1
	csa-mir-153		Csa3M836410.1
	csa-mir-153		Csa5M139280.1
	csa-mir-153		Csa5M609810.1
	csa-mir-153		Csa7M446760.1
	csa-mir-153		Csa1M023060.1
	csa-mir-153		Csa7M018770.1
	csa-mir-153		Csa2M249850.1
	csa-mir-153		Csa6M518210.1
	csa-mir-153		Csa7M192710.1
	csa-mir-153		Csa3M654990.1
	csa-mir-153		Csa1M612960.1
	csa-mir-153		Csa4M290200.1
	csa-mir-153		Csa1M001490.1
	csa-mir-153		Csa5M182630.1
	csa-mir-153		Csa4M621200.1
	csa-mir-153		Csa6M074030.1
	csa-mir-153		Csa3M822280.1
	csa-mir-153		Csa5M034000.1
	csa-mir-153		Csa3M182050.1
	csa-mir-153		Csa3M843790.1
	csa-mir-153		Csa3M152130.1
	csa-mir-153		Csa2M151040.1
	csa-mir-153		Csa5M180890.1
	csa-mir-153		Csa5M647270.1
	csa-mir-153		Csa4M011780.1
	csa-mir-153		Csa3M006670.1
	csa-mir-153		Csa7M428210.1
	csa-mir-153		Csa4M332100.1
	csa-mir-153		Csa1M005520.1
	csa-mir-153		Csa1M163120.1
	csa-mir-153		Csa1M109370.1
	csa-mir-153		Csa7M232500.1
	csa-mir-153		Csa6M401350.1
	csa-mir-153		Csa5M435060.1
	csa-mir-153		Csa5M140520.1
	csa-mir-153		Csa1M045650.1
	csa-mir-153		Csa2M000470.1
	csa-mir-153		Csa2M222070.1
	csa-mir-153		Csa2M010290.1
	csa-mir-153		Csa7M414420.1
	csa-mir-153		Csa3M646570.1
	csa-mir-153		Csa3M251940.1
	csa-mir-153		Csa4M289620.1
	csa-mir-153		Csa3M152040.1
	csa-mir-153		Csa5M505130.1
	csa-mir-153		Csa4M043880.1
	csa-mir-153		Csa4M007600.1
	csa-mir-153		Csa2M100590.1
	csa-mir-153		Csa7M069690.1
	csa-mir-153		Csa6M495810.1
	csa-mir-153		Csa6M315640.1
	csa-mir-153		Csa6M139780.1
	csa-mir-153		Csa6M538760.1
	csa-mir-153		Csa2M295440.1
	csa-mir-153		Csa2M307320.1
	csa-mir-153		Csa5M256680.1
	csa-mir-153		Csa7M388300.1
	csa-mir-153		Csa2M405050.1
	csa-mir-153		Csa1M423240.1
	csa-mir-153		Csa1M599420.1
	csa-mir-153		Csa1M038320.1
	csa-mir-153		Csa4M293210.1
	csa-mir-153		Csa2M372820.1
	csa-mir-153		Csa7M407560.1
	csa-mir-153		Csa7M201850.1
	csa-mir-153		Csa7M047360.1
	csa-mir-153		Csa1M561980.1
	csa-mir-153		Csa4M296160.1
	csa-mir-153		Csa6M520390.1
	csa-mir-153		Csa6M519430.1
	csa-mir-153		Csa4M625000.1
	csa-mir-153		Csa5M609790.1
	csa-mir-153		Csa1M701280.1
	csa-mir-153		Csa7M073470.1
	csa-mir-153		Csa6M046200.1
	csa-mir-153		Csa5M184810.1
	csa-mir-153		Csa1M433110.1
	csa-mir-153		Csa1M022490.1
	csa-mir-153		Csa6M520380.1
	csa-mir-153		Csa1M447400.1
	csa-mir-153		Csa5M181440.1
	csa-mir-153		Csa6M091900.1
	csa-mir-153		Csa5M412760.1
	csa-mir-153		Csa3M646660.1
	csa-mir-153		Csa4M007640.1
	csa-mir-153		Csa4M114230.1
	csa-mir-153		Csa7M393460.1
	csa-mir-153		Csa3M536140.1
	csa-mir-153		Csa1M132120.1
	csa-mir-153		Csa3M134960.1
	csa-mir-153		Csa3M126220.1
	csa-mir-153		Csa7M339690.1
	csa-mir-153		Csa6M385070.1
	csa-mir-153		Csa3M466700.1
	csa-mir-153		Csa7M448090.1
	csa-mir-153		Csa6M319780.1
	csa-mir-153		Csa6M522670.1
	csa-mir-153		Csa1M701210.1
	csa-mir-153		Csa5M154230.1
	csa-mir-153		Csa5M157410.1
	csa-mir-153		Csa2M377890.1
	csa-mir-153		Csa6M489920.1
	csa-mir-153		Csa4M608080.1
	csa-mir-153		Csa4M003610.1
	csa-mir-153		Csa1M009790.1
	csa-mir-153		Csa5M606340.1
	csa-mir-153		Csa2M307325.1
	csa-mir-153		Csa5M429450.1
	csa-mir-153		Csa1M196260.1
	csa-mir-153		Csa5M002030.1
	csa-mir-153		Csa5M606610.1
	csa-mir-153		Csa5M636580.1
	csa-mir-153		Csa6M104080.1
	csa-mir-153		Csa3M358610.1
	csa-mir-153		Csa3M398920.1
	csa-mir-153		Csa7M432360.1
	csa-mir-153		Csa7M405320.1
	csa-mir-153		Csa3M133200.1
	csa-mir-153		Csa7M091220.1
	csa-mir-153		Csa6M190220.1
	csa-mir-153		Csa2M334510.1
	csa-mir-153		Csa3M633290.1
	csa-mir-153		Csa6M500580.1
	csa-mir-153		Csa5M517140.1
	csa-mir-153		Csa7M446830.1
	csa-mir-153		Csa1M024180.1
	csa-mir-153		Csa2M425790.1
	csa-mir-153		Csa6M491000.1
	csa-mir-153		Csa6M523390.1
	csa-mir-153		Csa7M431320.1
	csa-mir-153		Csa7M450490.1
	csa-mir-153		Csa2M349650.1
	csa-mir-153		Csa1M426450.1
	csa-mir-153		Csa3M150100.1
	csa-mir-153		Csa6M022370.1
	csa-mir-153		Csa3M357100.1
	csa-mir-153		Csa3M081350.1
	csa-mir-153		Csa1M042955.1
	csa-mir-153		Csa2M035370.1
	csa-mir-153		Csa1M044830.1
	csa-mir-153		Csa1M427490.1
	csa-mir-153		Csa1M009680.1
	csa-mir-153		Csa5M603310.1
	csa-mir-153		Csa7M405960.1
	csa-mir-153		Csa6M020210.1
	csa-mir-153		Csa1M444350.1
	csa-mir-153		Csa6M517410.1
	csa-mir-153		Csa6M488310.1
	csa-mir-153		Csa3M002590.1
	csa-mir-153		Csa7M407550.1
	csa-mir-153		Csa2M000440.1
	csa-mir-153		Csa3M740790.1
	csa-mir-153		Csa3M902390.1
	csa-mir-153		Csa2M355030.1
	csa-mir-153		Csa4M436980.1
	csa-mir-153		Csa1M046000.1
	csa-mir-153		Csa7M452040.1
	csa-mir-153		Csa1M042850.1
	csa-mir-153		Csa6M055410.1
	csa-mir-153		Csa3M714870.1
	csa-mir-153		Csa4M256430.1
	csa-mir-153		Csa1M597040.1
	csa-mir-153		Csa3M182010.1
	csa-mir-153		Csa5M155580.1
	csa-mir-153		Csa5M182030.1
	csa-mir-153		Csa6M517930.1
	csa-mir-153		Csa7M430220.1
	csa-mir-153		Csa5M218860.1
	csa-mir-153		Csa4M290170.1
	csa-mir-153		Csa6M511020.1
	csa-mir-153		Csa7M369250.1
	csa-mir-153		Csa3M848130.1
	csa-mir-153		Csa4M496240.1
	csa-mir-153		CsaUNM017140.1
	csa-mir-153		Csa1M025070.1
	csa-mir-153		Csa6M405370.1
	csa-mir-153		Csa4M046740.1
	csa-mir-153		Csa6M421800.1
	csa-mir-153		Csa1M042170.1
	csa-mir-153		Csa2M373540.1
	csa-mir-153		Csa5M623540.1
	csa-mir-153		Csa2M360840.1
	csa-mir-153		Csa1M597790.1
	csa-mir-153		Csa6M514890.1
	csa-mir-153		Csa1M039230.2
	csa-mir-153		Csa2M200440.1
	csa-mir-153		Csa1M005690.1
	csa-mir-153		Csa1M162100.1
	csa-mir-153		Csa1M008410.1
	csa-mir-153		Csa5M115170.1
	csa-mir-153		Csa3M842690.1
	csa-mir-153		Csa1M666980.1
	csa-mir-153		Csa7M212100.1
	csa-mir-153		Csa2M379190.1
	csa-mir-153		Csa3M379740.1
	csa-mir-153		Csa6M324870.1
	csa-mir-153		Csa3M914040.2
	csa-mir-153		Csa2M427340.1
	csa-mir-153		Csa3M889730.1
	csa-mir-153		Csa6M510950.1
	csa-mir-153		Csa6M086150.1
	csa-mir-153		Csa3M889740.1
	csa-mir-153		Csa3M354520.1
	csa-mir-153		Csa3M592690.1
	csa-mir-153		Csa6M067960.1
	csa-mir-153		Csa3M146310.1
	csa-mir-153		Csa4M295520.1
	csa-mir-153		Csa4M094530.1
	csa-mir-153		Csa4M106870.1
	csa-mir-153		Csa7M374570.1
	csa-mir-153		Csa2M234530.1
	csa-mir-153		Csa5M635950.1
	csa-mir-153		Csa2M416140.1
	csa-mir-153		Csa2M406790.1
	csa-mir-153		Csa2M406780.1
	csa-mir-153		Csa2M372850.1
	csa-mir-153		Csa3M903500.1
	csa-mir-153		Csa5M640520.1
	csa-mir-153		Csa2M401410.1
	csa-mir-153		Csa2M020940.1
	csa-mir-153		Csa4M617910.1
	csa-mir-153		Csa6M538660.1
	csa-mir-153		Csa4M048550.1
	csa-mir-153		Csa5M579560.1
	csa-mir-153		Csa5M309550.1
	csa-mir-153		Csa6M056510.1
	csa-mir-153		Csa5M643950.1
	csa-mir-153		Csa4M372620.1
	csa-mir-153		Csa5M312840.1
	csa-mir-153		Csa6M188670.1
	csa-mir-153		Csa6M382870.1
	csa-mir-153		Csa3M824860.1
	csa-mir-153		Csa1M042880.1
	csa-mir-153		Csa5M154870.1
	csa-mir-153		Csa5M622780.1
	csa-mir-153		Csa2M082200.1
	csa-mir-153		Csa4M572300.1
	csa-mir-153		Csa6M091940.1
	csa-mir-153		Csa4M293080.1
	csa-mir-153		Csa5M569320.1
	csa-mir-153		Csa3M159440.1
	csa-mir-153		Csa3M651855.1
	csa-mir-153		Csa1M004930.1
	csa-mir-153		Csa5M140460.1
	csa-mir-153		Csa3M857590.1
	csa-mir-153		Csa5M523180.1
	csa-mir-153		Csa7M420810.1
	csa-mir-153		Csa1M042780.1
	csa-mir-153		Csa1M062360.1
	csa-mir-153		Csa5M421370.1
	csa-mir-153		Csa7M448010.1
	csa-mir-153		Csa1M305750.1
	csa-mir-153		Csa6M190280.1
	csa-mir-153		Csa1M616330.1
	csa-mir-153		Csa4M052610.1
	csa-mir-153		Csa6M490030.1
	csa-mir-153		Csa1M046050.1
	csa-mir-153		Csa6M109640.1
	csa-mir-153		Csa6M500650.1
	csa-mir-153		Csa1M096075.1
	csa-mir-153		Csa3M848180.1
	csa-mir-153		Csa1M574950.1
	csa-mir-153		Csa6M426940.1
	csa-mir-153		Csa5M636570.1
	csa-mir-153		Csa4M000720.1
	csa-mir-153		Csa6M517000.1
	csa-mir-153		Csa6M088100.1
	csa-mir-153		Csa6M504500.1
	csa-mir-153		Csa2M005900.1
	csa-mir-153		Csa2M238830.1
	csa-mir-153		Csa1M004050.1
	csa-mir-153		Csa3M628230.1
	csa-mir-153		Csa7M073600.1
	csa-mir-153		Csa6M146930.1
	csa-mir-153		Csa5M453680.1
	csa-mir-153		Csa3M634310.1
	csa-mir-153		Csa1M042530.1
	csa-mir-153		Csa6M504650.1
	csa-mir-153		Csa2M402020.1
	csa-mir-153		Csa6M128640.1
	csa-mir-153		Csa2M004760.1
	csa-mir-153		Csa3M271370.1
	csa-mir-153		Csa3M236030.1
	csa-mir-153		Csa1M501850.1
	csa-mir-153		Csa3M901170.1
	csa-mir-153		Csa7M017150.1
	csa-mir-153		Csa3M881920.1
	csa-mir-153		Csa3M002810.1
	csa-mir-153		Csa5M593360.1
	csa-mir-153		Csa1M590300.1
	csa-mir-153		Csa1M444360.1
	csa-mir-153		Csa2M372810.1
	csa-mir-153		Csa7M451350.1
	csa-mir-153		Csa3M002420.1
	csa-mir-153		Csa3M827230.1
	csa-mir-153		Csa7M038700.1
	csa-mir-153		Csa1M627410.1
	csa-mir-153		Csa3M127130.1
	csa-mir-153		Csa3M840350.1
	csa-mir-153		Csa7M008430.1
	csa-mir-153		Csa3M135630.1
	csa-mir-153		Csa3M836480.1
	csa-mir-153		Csa5M308760.1
	csa-mir-153		Csa4M307960.1
	csa-mir-153		Csa1M186660.1
	csa-mir-153		Csa3M889770.1
	csa-mir-153		Csa3M180440.1
	csa-mir-153		Csa7M432080.1
	csa-mir-153		Csa3M597350.1
	csa-mir-153		Csa3M627700.1
	csa-mir-153		Csa3M838700.1
	csa-mir-153		Csa5M167220.1
	csa-mir-153		Csa1M187170.1
	csa-mir-153		Csa7M072880.1
	csa-mir-153		Csa3M117410.1
	csa-mir-153		Csa4M334650.1
	csa-mir-153		Csa6M349830.1
	csa-mir-153		Csa6M062300.1
	csa-mir-153		Csa5M175960.1
	csa-mir-153		Csa2M338810.1
	csa-mir-153		Csa5M424890.1
	csa-mir-153		Csa4M628890.1
	csa-mir-153		Csa5M601610.1
	csa-mir-153		Csa3M002710.1
	csa-mir-153		Csa4M507960.1
	csa-mir-153		Csa7M030510.1
	csa-mir-153		Csa6M091980.1
	csa-mir-153		Csa1M181530.1
	csa-mir-153		Csa6M005160.1
	csa-mir-153		Csa7M232560.1
	csa-mir-153		Csa6M190490.1
	csa-mir-153		Csa4M000850.1
	csa-mir-153		Csa4M193250.1
	csa-mir-153		Csa3M099710.1
	csa-mir-153		Csa3M645940.1
	csa-mir-153		Csa6M495840.1
	csa-mir-153		Csa3M608700.1
	csa-mir-153		Csa1M599460.1
	csa-mir-153		Csa6M006720.1
	csa-mir-153		Csa4M627190.1
	csa-mir-153		Csa5M310310.1
	csa-mir-153		Csa6M008730.1
	csa-mir-153		Csa2M139290.1
	csa-mir-153		Csa2M248710.1
	csa-mir-153		Csa6M486830.1
	csa-mir-153		Csa1M612910.1
	csa-mir-153		Csa3M851910.1
	csa-mir-153		Csa3M736760.1
	csa-mir-153		Csa6M109655.1
	csa-mir-153		Csa1M009580.1
	csa-mir-153		Csa4M648590.1
	csa-mir-153		Csa3M044490.1
	csa-mir-153		Csa3M855340.1
	csa-mir-153		Csa5M139300.1
	csa-mir-153		Csa5M604920.1
	csa-mir-153		Csa3M180210.1
	csa-mir-153		Csa1M433610.1
	csa-mir-153		Csa2M368980.1
	csa-mir-153		Csa5M440130.1
	csa-mir-153		Csa1M014400.1
	csa-mir-153		Csa3M816120.1
	csa-mir-153		Csa3M736970.1
	csa-mir-153		Csa4M622240.1
	csa-mir-153		Csa3M017070.1
	csa-mir-153		Csa3M651860.2
	csa-mir-153		Csa7M452100.1
	csa-mir-153		Csa6M358680.1
	csa-mir-153		Csa7M368150.1
	csa-mir-153		Csa2M263970.1
	csa-mir-153		Csa6M454350.1
	csa-mir-153		Csa3M819820.1
	csa-mir-153		Csa5M615240.1
	csa-mir-153		Csa3M836520.1
	csa-mir-153		Csa6M425820.1
	csa-mir-153		Csa3M045190.1
	csa-mir-153		Csa4M154320.1
	csa-mir-153		Csa1M062350.1
	csa-mir-153		Csa3M434950.1
	csa-mir-153		Csa3M000050.1
	csa-mir-153		Csa3M118210.1
	csa-mir-153		Csa5M152900.1
	csa-mir-153		Csa6M518060.1
	csa-mir-153		Csa2M326470.1
	csa-mir-153		Csa2M348850.1
	csa-mir-153		Csa4M539590.1
	csa-mir-153		Csa3M638010.1
	csa-mir-153		Csa3M099590.1
	csa-mir-153		Csa3M608690.1
	csa-mir-153		Csa4M011670.1
	csa-mir-153		Csa5M140510.1
	csa-mir-153		Csa6M078530.1
	csa-mir-153		Csa3M119600.1
	csa-mir-153		Csa5M168940.1
	csa-mir-153		Csa2M079640.1
	csa-mir-153		Csa5M140495.1
	csa-mir-153		Csa4M002500.1
	csa-mir-153		CsaUNM019160.1
	csa-mir-153		Csa3M152070.1
	csa-mir-153		Csa4M641645.1
	csa-mir-153		Csa3M185140.1
	csa-mir-153		Csa4M009350.1
	csa-mir-153		Csa6M057150.1
	csa-mir-153		Csa4M308570.1
	csa-mir-153		Csa4M017200.1
	csa-mir-153		Csa1M021900.1
	csa-mir-153		Csa5M024910.1
	csa-mir-153		Csa5M576600.1
	csa-mir-153		Csa1M001320.1
	csa-mir-153		Csa6M013950.1
	csa-mir-153		Csa2M008670.1
	csa-mir-153		Csa7M066220.1
	csa-mir-153		Csa5M182750.1
	csa-mir-153		Csa2M148430.1
	csa-mir-153		Csa1M001440.1
	csa-mir-153		Csa6M105170.1
	csa-mir-153		Csa3M228870.1
	csa-mir-153		Csa2M348970.1
	csa-mir-153		Csa3M610800.1
	csa-mir-153		Csa3M730860.1
	csa-mir-153		Csa1M699620.1
	csa-mir-153		Csa3M354510.1
	csa-mir-153		Csa5M589270.1
	csa-mir-153		Csa5M152920.1
	csa-mir-153		Csa3M081360.1
	csa-mir-153		Csa6M496420.1
	csa-mir-153		Csa1M574910.1
	csa-mir-153		Csa7M429620.1
	csa-mir-153		Csa3M001750.1
	csa-mir-153		Csa7M388370.1
	csa-mir-153		Csa6M067410.1
	csa-mir-153		Csa2M403660.1
	csa-mir-153		Csa4M082460.1
	csa-mir-153		Csa2M009450.1
	csa-mir-153		Csa4M051370.1
	csa-mir-153		Csa2M011610.1
	csa-mir-153		Csa1M471460.1
	csa-mir-153		Csa4M551660.1
	csa-mir-153		Csa6M496970.1
	csa-mir-153		Csa7M067540.1
	csa-mir-153		Csa3M116720.1
	csa-mir-153		Csa4M017170.1
	csa-mir-153		Csa6M008630.1
	csa-mir-153		Csa6M091850.1
	csa-mir-153		Csa3M154405.1
	csa-mir-153		Csa4M646280.1
	csa-mir-153		Csa2M361480.1
	csa-mir-153		Csa6M510300.1
	csa-mir-153		Csa1M435720.1
	csa-mir-153		Csa3M180270.1
	csa-mir-153		Csa2M354820.1
	csa-mir-153		Csa3M159450.1
	csa-mir-153		Csa4M188950.1
	csa-mir-153		Csa6M190380.1
	csa-mir-153		Csa5M643990.1
	csa-mir-153		Csa7M290450.1
	csa-mir-153		Csa7M022420.1
	csa-mir-153		Csa3M471200.1
	csa-mir-153		Csa7M452960.1
	csa-mir-153		Csa6M448700.1
	csa-mir-153		Csa6M364115.1
	csa-mir-153		Csa6M094770.1
	csa-mir-153		Csa5M198150.1
	csa-mir-153		Csa3M118220.1
	csa-mir-153		Csa6M118330.1
	csa-mir-153		Csa1M132100.1
	csa-mir-153		Csa6M110320.1
	csa-mir-153		Csa6M012240.1
	csa-mir-153		Csa7M048060.1
	csa-mir-153		Csa7M407520.1
	csa-mir-153		Csa5M524840.1
	csa-mir-153		Csa3M710780.1
	csa-mir-153		Csa3M002370.1
	csa-mir-153		CsaUNM012590.1
	csa-mir-153		Csa2M369100.1
	csa-mir-153		Csa3M045210.1
	csa-mir-153		Csa2M354770.1
	csa-mir-153		Csa3M824890.1
	csa-mir-153		Csa2M000110.1
	csa-mir-153		Csa3M073870.1
	csa-mir-153		Csa6M497080.1
	csa-mir-153		Csa3M076010.1
	csa-mir-153		Csa7M452260.1
	csa-mir-153		Csa7M037610.1
	csa-mir-153		Csa6M149370.1
	csa-mir-153		Csa1M472470.1
	csa-mir-153		Csa5M023910.1
	csa-mir-153		Csa6M051470.1
	csa-mir-153		Csa7M071360.1
	csa-mir-153		Csa2M381810.1
	csa-mir-153		Csa5M430000.1
	csa-mir-153		Csa5M606710.1
	csa-mir-153		Csa1M267770.1
	csa-mir-153		Csa3M736910.1
	csa-mir-153		Csa1M476000.1
	csa-mir-153		Csa5M199270.1
	csa-mir-153		Csa2M190770.1
	csa-mir-153		Csa2M004140.1
	csa-mir-153		Csa5M175770.1
	csa-mir-153		Csa1M042510.1
	csa-mir-153		Csa3M851190.1
	csa-mir-153		Csa6M046240.1
	csa-mir-153		Csa3M150770.1
	csa-mir-153		Csa1M088460.1
	csa-mir-153		Csa1M111370.1
	csa-mir-153		Csa3M135670.1
	csa-mir-153		Csa5M568820.1
	csa-mir-153		Csa6M498400.1
	csa-mir-153		Csa2M060530.1
	csa-mir-153		Csa5M154850.1
	csa-mir-153		Csa6M188100.1
	csa-mir-153		Csa4M296900.1
	csa-mir-153		Csa6M502860.1
	csa-mir-153		Csa3M640600.1
	csa-mir-153		Csa6M154530.1
	csa-mir-153		Csa6M008760.1
	csa-mir-153		Csa3M736730.1
	csa-mir-153		Csa7M419640.1
	csa-mir-153		Csa3M684680.1
	csa-mir-153		Csa3M017230.1
	csa-mir-153		Csa4M036600.1
	csa-mir-153		Csa6M486170.1
	csa-mir-153		Csa7M432330.1
	csa-mir-153		Csa3M585360.1
	csa-mir-153		Csa3M165090.1
	csa-mir-153		Csa7M209020.1
	csa-mir-153		Csa6M010030.1
	csa-mir-153		Csa1M064700.1
	csa-mir-153		Csa2M382670.1
	csa-mir-153		Csa3M837040.1
	csa-mir-153		Csa4M017190.1
	csa-mir-153		Csa3M844850.1
	csa-mir-153		Csa5M441650.1
	csa-mir-153		Csa6M093600.1
	csa-mir-153		Csa4M304840.1
	csa-mir-153		Csa1M526840.1
	csa-mir-153		Csa3M118100.1
[truncated: 4,425 more rows]

## Sheet: table S8
Table S8 targets of known miRNAs predicted by TargetFinder
#csa-miRNA	target_name				match_pos	strand
miR156/157	Csa1M001450.1	score	3	range	1878-1898	strand	1
	Csa1M015680.1	score	3	range	2223-2243	strand	1
	Csa1M039890.1	score	3	range	2244-2264	strand	1
	Csa1M051590.1	score	3	range	1650-1670	strand	1
	Csa1M074980.1	score	3	range	1618-1638	strand	1
	Csa1M074990.1	score	3	range	2314-2334	strand	-1
	Csa1M269860.1	score	4	range	1247-1267	strand	-1
	Csa1M496300.1
	Csa1M568570.1
	Csa1M570140.1
	Csa1M573580.1
	Csa1M574860.1	score	4	range	4609-4628	strand	-1
	Csa1M589700.1	score	4	range	2308-2328	strand	1
	Csa1M595910.1
	Csa1M659610.1
	Csa2M037260.1
	Csa2M073010.1	score	4	range	3002-3022	strand	1
	Csa2M109700.1
	Csa2M145890.1
	Csa2M145900.1
	Csa2M148430.1
	Csa2M232990.1
	Csa2M292850.1
	Csa2M298285.1	score	4	range	2028-2048	strand	1
	Csa2M334540.1
	Csa2M375760.1
	Csa2M404820.1
	Csa2M408350.1
	Csa2M431170.1	score	4	range	880-899	strand	1
	Csa2M439190.1
	Csa3M017140.1
	Csa3M117960.1	score	3	range	1620-1640	strand	1
	Csa3M119760.1
	Csa3M122340.1
	Csa3M182160.1
	Csa3M353950.1
	Csa3M353960.1
	Csa3M383770.1	score	4	range	1415-1434	strand	-1
	Csa3M418780.1	score	3.5	range	2679-2698	strand	-1
	Csa3M435530.1
	Csa3M435540.1
	Csa3M483760.1
	Csa3M567830.1	score	1	range	1776-1796	strand	1
	Csa3M589560.1
	Csa3M611370.1
	Csa3M625110.1	score	4	range	605-624	strand	-1
	Csa3M710840.1
	Csa3M809420.1	score	2	range	1800-1820	strand	1
	Csa3M823080.1
	Csa3M842100.1
	Csa3M853150.1	score	4	range	3550-3571	strand	1
	Csa3M881900.1
	Csa3M902940.1
	Csa3M914590.1
	Csa4M075190.1	score	4	range	1379-1399	strand	1
	Csa4M098720.1
	Csa4M101270.1
	Csa4M101280.1
	Csa4M107390.1
	Csa4M280500.1
	Csa4M307360.1
	Csa4M307910.1
	Csa4M410800.1
	Csa4M410810.1
	Csa4M627250.1
	Csa4M631580.1	score	4	range	2432-2452	strand	-1
	Csa4M631590.1	score	4	range	1631-1651	strand	1
	Csa4M646080.1
	Csa5M065150.1
	Csa5M139140.1	score	4	range	2589-2608	strand	-1
	Csa5M149870.1	score	4	range	1279-1299	strand	1
	Csa5M155600.1
	Csa5M165220.1
	Csa5M190450.1	score	4	range	578-597	strand	1
	Csa5M190460.1	score	4	range	42148	strand	1
	Csa5M215130.1
	Csa5M457740.1
	Csa5M466870.1
	Csa5M496490.1
	Csa5M524790.1
	Csa5M589360.1	score	4	range	527-547	strand	-1
	Csa5M611070.1
	Csa5M651670.1
	Csa6M081450.1
	Csa6M094760.1	score	2	range	1752-1772	strand	1
	Csa6M120400.1
	Csa6M136550.1
	Csa6M357030.1	score	4	range	1203-1224	strand	1
	Csa6M363610.1	score	4	range	2469-2489	strand	1
	Csa6M367080.1	score	3.5	range	859-878	strand	-1
	Csa6M426940.1	score	3.5	range	2133-2152	strand	-1
	Csa6M483350.1
	Csa6M497080.1
	Csa6M517960.1
	Csa7M011860.1
	Csa7M291710.1
	Csa7M320050.1
	Csa7M379080.1
	Csa7M407820.1
miR159	Csa2M123040.1
	Csa5M517730.1
	Csa2M033960.1
	Csa6M450970.1
	Csa1M231530.1
	Csa4M036600.1
	Csa4M022940.1
	Csa5M626010.1
	Csa1M025910.1
	Csa4M055990.1
	Csa5M183270.1
	Csa1M077130.1
	Csa5M625990.1
	Csa4M083490.1
	Csa2M286460.1
	Csa7M407800.1
	Csa1M045510.1
	Csa6M105160.1
	Csa2M034780.1
	Csa1M588530.1
	Csa7M043580.1
	Csa7M073760.1
	Csa1M409740.1
	Csa1M001390.1
	Csa1M629080.1
	Csa6M105150.1
	Csa6M500420.1
	Csa6M301610.1
	Csa4M337330.1
	Csa5M626000.1
	Csa6M450440.1
	Csa3M119810.1
	Csa3M728110.1
	Csa2M302070.1
	Csa1M001400.1
	Csa3M173030.1
	Csa6M524000.1
	Csa4M608160.1
	Csa2M130670.1
	Csa2M006260.1
	Csa6M182150.1
	Csa7M420420.1
	Csa6M103520.1
	Csa1M166820.1
	Csa6M046470.1
miR160	Csa2M009530.1
	Csa2M315390.1	score	0.5	range	2275-2295	strand	1
	Csa3M005040.1
	Csa3M009440.1	score	4	range	404-425	strand	1
	Csa3M418730.1
	Csa4M293870.1	score	4	range	1457-1476	strand	1
	Csa6M106190.1	score	3	range	1364-1384	strand	-1
	Csa6M141390.1	score	1	range	2335-2355	strand	1
	Csa6M404290.1	score	0	range	1002-1022	strand	-1
	Csa6M405890.1	score	1	range	2323-2343	strand	1
	Csa6M445070.1	score	0	range	2634-2654	strand	1
	Csa6M445210.1	score	0.5	range	2350-2370	strand	1
	Csa6M490820.1	score	4	range	1382-1403	strand	-1
	Csa6M516890.1	score	4	range	597-617	strand	-1
miR162	Csa2M222060.1	score	4	range	1035-1054	strand	-1
	Csa3M116650.1	score	2	range	4295-4316	strand	1
	Csa4M286990.1	score	3	range	1256-1275	strand	1
	Csa4M287000.1	score	3	range	16-35	strand	1
	Csa4M287020.1	score	4	range	1247-1266	strand	1
	Csa4M287550.1	score	4	range	1208-1227	strand	1
	Csa5M576710.1	score	4	range	2180-2200	strand	1
	Csa6M516890.1	score	4	range	472-491	strand	1
miR164	Csa1M009830.1
	Csa1M009870.1	score	2.5	range	1652-1673	strand	1
	Csa1M024810.1
	Csa1M028020.1
	Csa1M038340.1	score	2	range	1632-1652	strand	1
	Csa1M058130.1
	Csa1M071160.1
	Csa1M073620.1
	Csa1M277450.1	score	4	range	404-423	strand	1
	Csa1M460000.1
	Csa1M470400.1
	Csa2M008710.1
	Csa2M074130.1
	Csa2M118330.1
	Csa2M278160.1
	Csa2M302130.1
	Csa3M009530.1
	Csa3M011820.1
	Csa3M123720.1
	Csa3M126880.1
	Csa3M132550.1
	Csa3M182070.1
	Csa3M234520.1	score	3	range	1701-1721	strand	1
	Csa3M523580.1	score	2	range	1647-1667	strand	1
	Csa3M645920.1
	Csa3M698540.1
	Csa3M748210.1
	Csa3M816080.1
	Csa3M824990.1	score	2	range	1644-1664	strand	1
	Csa3M855280.1
	Csa3M873780.1
	Csa4M076240.1
	Csa4M083490.1
	Csa4M097690.1
	Csa4M097700.1
	Csa4M112620.1
	Csa4M290770.1
	Csa4M311730.1
	Csa4M377150.1	score	4	range	1077-1096	strand	-1
	Csa4M377160.1	score	4	range	3907-3926	strand	-1
	Csa4M629480.1	score	3	range	1749-1769	strand	1
	Csa4M639790.1
	Csa4M652850.1
	Csa5M065150.1	score	2.5	range	1222-1243	strand	-1
	Csa5M139100.1
	Csa5M139105.1
	Csa5M157260.1
	Csa5M174580.1
	Csa5M381810.1
	Csa5M532450.1
	Csa5M605070.1
	Csa5M637160.1	score	3	range	1653-1673	strand	1
	Csa5M648690.1
	Csa6M109655.1
	Csa6M319800.1	score	3.5	range	1569-1588	strand	1
	Csa6M322300.1	score	3.5	range	652-671	strand	1
	Csa6M401460.1	score	3.5	range	3195-3215	strand	1
	Csa6M483270.1
	Csa6M483280.1
	Csa6M486840.1
	Csa6M487790.1	score	4	range	787-807	strand	1
	Csa6M516980.1
	Csa6M538730.1
	Csa7M009110.1	score	4	range	1171-1191	strand	1
	Csa7M043610.1
	Csa7M048070.1
	Csa7M232580.1
	Csa7M235760.1	score	4	range	2227-2246	strand	-1
	Csa7M448070.1
	Csa7M448080.1
	Csa7M450730.1	score	3.5	range	3034-3055	strand	-1
miR166	Csa1M538230.1	score	3	range	1566-1586	strand	1
	Csa1M569450.1
	Csa3M481230.1
	Csa3M776860.1
	Csa3M895630.1	score	3	range	1563-1583	strand	1
	Csa4M046770.1
	Csa4M046780.1
	Csa6M140810.1
	Csa6M141360.1	score	3	range	1563-1583	strand	1
	Csa6M396640.1
	Csa6M423470.1
	Csa6M521610.1
	Csa6M525430.1	score	3	range	1569-1589	strand	1
	Csa7M452940.1	score	2.5	range	1551-1571	strand	1
miR167	Csa1M172570.1
	Csa1M536820.1
	Csa1M595870.1
	Csa1M660710.1
	Csa1M702010.1	score	1	range	907-927	strand	-1
	Csa2M237130.1	score	4	range	7719-7738	strand	1
	Csa2M250950.1	score	4	range	15-35	strand	1
	Csa2M250960.1	score	4	range	2810-2830	strand	1
	Csa2M370470.1
	Csa3M002340.1
	Csa3M039290.1
	Csa3M127180.1
	Csa3M145240.1	score	1	range	1454-1474	strand	1
	Csa3M259200.1
	Csa4M022330.1	score	4	range	2711-2730	strand	-1
	Csa4M269160.1	score	4	range	1489-1509	strand	-1
	Csa5M315370.1	score	4	range	3106-3127	strand	1
	Csa5M603290.1	score	2	range	1495-1514	strand	-1
	Csa5M603300.1	score	2	range	1878-1897	strand	1
	Csa5M608360.1
	Csa5M622720.1
	Csa5M640540.1
	Csa5M640550.1
	Csa5M640560.1
	Csa5M647270.1
	Csa6M139750.1
	Csa6M366310.1
	Csa6M519540.1
	Csa6M523410.1	score	4	range	1477-1496	strand	1
	Csa6M524670.1
	Csa6M538600.1	score	1	range	2330-2350	strand	1
	Csa7M379090.1	score	0	range	843-863	strand	1
	Csa7M420670.1
miR168	Csa1M031900.1	score	3	range	1368-1388	strand	1
	Csa1M701300.1
	Csa3M094500.1
	Csa4M604530.1
	Csa4M658580.1
	Csa5M190500.1
	Csa7M447090.1
miR169	Csa1M025870.1
	Csa1M050500.1
	Csa1M050510.1
	Csa1M250130.1	score	3.5	range	3021-3041	strand	1
	Csa1M265115.1
	Csa1M423240.1	score	4	range	2073-2092	strand	-1
	Csa1M553530.1
	Csa1M555600.1
	Csa1M574890.1
	Csa1M600150.1
	Csa1M611290.1
	Csa1M613580.1	score	3	range	1921-1941	strand	1
	Csa1M680070.1
	Csa1M680080.1
	Csa1M707640.1
	Csa2M033270.1
	Csa2M223690.1
	Csa2M302280.1
	Csa2M354110.1
	Csa2M357270.1
	Csa2M370450.1
	Csa2M423600.1
	Csa3M044470.1
	Csa3M114450.1
	Csa3M129690.1
	Csa3M132020.1
	Csa3M133240.1
	Csa3M134790.1
	Csa3M134950.1
	Csa3M151400.1
	Csa3M179150.1
	Csa3M180410.1
	Csa3M199660.1
	Csa3M236560.1
	Csa3M625630.1
	Csa3M769110.1
	Csa3M778220.1
	Csa3M782710.1
	Csa4M012490.1
	Csa4M038700.1
	Csa4M285730.1
	Csa4M353620.1
	Csa4M455670.1
	Csa4M618530.1
	Csa4M624430.1
	Csa4M625050.1
	Csa4M645880.1
	Csa4M647490.1
	Csa4M651810.1
	Csa4M664370.1
	Csa4M664375.1
	Csa5M150430.1
	Csa5M152160.1
	Csa5M270400.1
	Csa5M469050.1
	Csa5M606600.1
	Csa5M612860.1
	Csa5M646720.1
	Csa5M650590.1
	Csa6M087820.1	score	4	range	260-280	strand	-1
	Csa6M087830.1	score	4	range	1070-1090	strand	1
	Csa6M091950.1	score	3	range	2112-2132	strand	1
	Csa6M121960.1
	Csa6M425110.1
	Csa6M426970.1
	Csa6M434380.1
	Csa6M434390.1
	Csa6M439950.1	score	3	range	11-31	strand	1
	Csa6M439960.1	score	3	range	2093-2113	strand	1
	Csa6M448690.1	score	4	range	987-1007	strand	1
	Csa6M476080.1
	Csa6M488310.1	score	4	range	83-103	strand	-1
	Csa6M510940.1
	Csa6M510950.1
	Csa6M519630.1
	Csa6M525310.1
	Csa7M012930.1
	Csa7M031640.1
	Csa7M074900.1	score	3.5	range	2527-2546	strand	1
	Csa7M236790.1	score	3.5	range	1224-1245	strand	-1
	Csa7M236800.1	score	3.5	range	7669-7690	strand	1
	Csa7M305370.1
	Csa7M333915.1
	Csa7M390070.1
	Csa7M396450.1
	Csa7M420810.1
	Csa7M428130.1	score	2	range	2143-2163	strand	1
	Csa7M432470.1
	Csa7M433900.1
	CsaUNM014090.1
miR171	Csa2M030630.1
	Csa2M196900.1
	Csa3M020600.1	score	0	range	2284-2304	strand	1
	Csa3M150070.1	score	4	range	1989-2008	strand	-1
	Csa4M043830.1	score	4	range	1489-1509	strand	1
	Csa4M043840.1	score	2	range	1573-1593	strand	1
	Csa4M051550.1
	Csa4M056000.1
	Csa5M148760.1
	Csa5M215110.1
	Csa6M109640.1	score	1	range	2227-2247	strand	1
	Csa6M146430.1	score	3.5	range	1262-1281	strand	1
	Csa6M449310.1
	Csa6M518330.1
	Csa7M041950.1
miR172	Csa1M001410.1	score	3.5	range	1533-1554	strand	-1
	Csa1M009790.1
	Csa1M032990.1
	Csa1M042420.1
	Csa1M072490.1
	Csa1M073690.1
	Csa1M433050.1	score	3.5	range	1269-1288	strand	1
	Csa1M547510.1	score	4	range	1986-2005	strand	1
	Csa1M629050.1	score	4	range	1590-1610	strand	-1
	Csa2M000530.1
	Csa2M009550.1
	Csa2M049970.1
	Csa2M279250.1	score	2	range	2355-2375	strand	1
	Csa2M285350.1	score	3.5	range	1632-1651	strand	1
	Csa2M295160.1
	Csa2M382520.1	score	4	range	1844-1865	strand	-1
	Csa2M403140.1
	Csa2M406700.1	score	4	range	2683-2702	strand	-1
	Csa2M423550.1	score	3.5	range	1524-1544	strand	-1
	Csa3M035330.1
	Csa3M115040.1	score	3.5	range	1554-1573	strand	1
	Csa3M130320.1
	Csa3M151450.1
	Csa3M608680.1
	Csa3M710220.1
	Csa3M728015.1
	Csa3M730200.1
	Csa3M730700.1
	Csa3M736760.1	score	2	range	2310-2330	strand	1
	Csa3M777620.1
	Csa3M822220.1
	Csa3M860240.1	score	4	range	1751-1772	strand	1
	Csa4M289640.1	score	4	range	2580-2599	strand	-1
	Csa4M292470.1	score	2	range	2214-2234	strand	1
	Csa4M338970.1	score	4	range	120-141	strand	-1
	Csa4M509540.1
	Csa4M595980.1
	Csa4M627180.1	score	4	range	2094-2113	strand	1
	Csa5M139050.1
	Csa5M139790.1	score	4	range	3606-3627	strand	-1
	Csa5M148530.1	score	3.5	range	1077-1098	strand	1
	Csa5M172840.1
	Csa5M175970.1	score	2.5	range	2226-2246	strand	1
	Csa5M259710.1
	Csa5M261730.1	score	4	range	189-208	strand	-1
	Csa5M569320.1	score	4	range	1680-1701	strand	-1
	Csa5M602760.1
	Csa5M622830.1
	Csa5M623800.1	score	4	range	480-500	strand	1
	Csa5M626820.1	score	4	range	132-151	strand	1
	Csa5M650450.1
	Csa6M055400.1	score	4	range	1365-1384	strand	-1
	Csa6M108590.1	score	4	range	1277-1297	strand	1
	Csa6M124160.1
	Csa6M133710.1
	Csa6M135440.1	score	4	range	1359-1378	strand	-1
	Csa6M139170.1
	Csa6M296960.1	score	2.5	range	2316-2336	strand	1
	Csa6M358100.1
	Csa6M486770.1
	Csa6M491020.1	score	3	range	2523-2543	strand	1
	Csa6M511720.1
	Csa6M524630.1
	Csa6M524635.1
	Csa6M524640.1
	Csa6M525410.1
	Csa6M526230.1	score	4	range	1140-1159	strand	1
	Csa6M538800.1
	Csa7M004700.1	score	4	range	1636-1657	strand	1
	Csa7M044800.1
	Csa7M049210.1
	Csa7M067490.1
	Csa7M129380.1	score	4	range	1764-1783	strand	-1
	Csa7M368220.1	score	4	range	1281-1301	strand	-1
	Csa7M432060.1
	Csa7M447740.1
miR390	Csa2M047800.1	score	3.5	range	3491-3511	strand	-1
	Csa2M059770.1	score	3	range	2524-2544	strand	-1
	Csa2M354040.1	score	4	range	2432-2452	strand	1
	Csa3M730870.1	score	3	range	1169-1189	strand	-1
	Csa4M166920.1	score	3	range	2390-2410	strand	1
miR393	Csa1M537630.1	score	3.5	range	1641-1661	strand	-1
	Csa2M035420.1	score	4	range	944-964	strand	1
	Csa3M597350.1	score	2	range	2502-2522	strand	1
	Csa7M257340.1	score	4	range	872-891	strand	1
	Csa7M393970.1	score	1	range	2515-2534	strand	1
miR394	Csa2M006000.1	score	4	range	2125-2143	strand	-1
	Csa2M006010.1	score	4	range	1180-1198	strand	1
	Csa2M338820.1
	Csa2M338830.1
	Csa3M133260.1	score	4	range	1619-1638	strand	1
	Csa3M150100.1	score	4	range	1727-1745	strand	-1
	Csa3M782670.1	score	4	range	3396-3414	strand	-1
	Csa3M842000.1	score	4	range	2509-2528	strand	-1
	Csa4M051400.1	score	4	range	2240-2258	strand	1
	Csa5M157410.1	score	4	range	3504-3522	strand	1
	Csa5M184300.1	score	2	range	2116-2135	strand	1
	Csa6M074550.1
	Csa6M087700.1	score	1	range	2149-2168	strand	1
	Csa7M380140.1	score	4	range	4268-4288	strand	-1
	Csa7M394660.1	score	4	range	1838-1857	strand	1
miR395	Csa1M049455.1	score	3	range	358-376	strand	1
	Csa1M108290.1	score	4	range	1889-1907	strand	-1
	Csa1M434150.1	score	4	range	1261-1280	strand	-1
	Csa1M590290.1	score	4	range	2688-2707	strand	-1
	Csa1M600810.1	score	4	range	961-981	strand	1
	Csa1M613480.1	score	4	range	3690-3710	strand	1
	Csa2M035080.1	score	4	range	448-467	strand	-1
	Csa2M215520.1	score	2	range	1334-1353	strand	1
	Csa2M307840.1	score	4	range	2659-2677	strand	-1
	Csa3M019320.1	score	4	range	2433-2452	strand	1
	Csa3M144230.1	score	2	range	1334-1353	strand	1
	Csa3M391900.1	score	4	range	1308-1328	strand	-1
	Csa3M469200.1	score	3	range	3159-3178	strand	-1
	Csa3M603050.1	score	4	range	2114-2133	strand	-1
	Csa4M031010.1	score	1	range	975-994	strand	1
	Csa4M218350.1	score	4	range	775-793	strand	-1
	Csa4M553660.1	score	4	range	4580-4598	strand	1
	Csa4M645240.1	score	2.5	range	2627-2646	strand	-1
	Csa4M646380.1	score	4	range	1230-1248	strand	1
	Csa4M646390.1	score	4	range	2415-2433	strand	1
	Csa5M407060.1	score	1.5	range	961-980	strand	1
	Csa5M535000.1	score	4	range	1377-1397	strand	-1
	Csa5M604290.1	score	4	range	1867-1887	strand	-1
	Csa6M298490.1	score	4	range	1893-1912	strand	1
	Csa6M410640.1	score	4	range	1536-1555	strand	1
	Csa6M410650.1	score	4	range	3598-3617	strand	-1
	Csa6M498980.1	score	4	range	1227-1246	strand	-1
	Csa7M008450.1	score	3.5	range	1269-1288	strand	-1
	Csa7M026760.1	score	4	range	1601-1620	strand	-1
	Csa7M027010.1	score	4	range	918-937	strand	1
	Csa7M098730.1	score	3.5	range	1450-1469	strand	-1
	Csa7M407730.1	score	4	range	456-474	strand	-1
miR396	Csa1M002890.1
	Csa1M015790.1
	Csa1M032490.1
	Csa1M043140.1
	Csa1M046170.1
	Csa1M046180.1
	Csa1M063580.1
	Csa1M181570.1
	Csa1M255170.1
	Csa1M338920.1
	Csa1M397110.1
	Csa1M420320.1
	Csa1M501830.1
	Csa1M538180.1	score	3.5	range	3646-3666	strand	-1
	Csa1M574840.1
	Csa1M613500.1	score	3.5	range	748-768	strand	-1
	Csa1M652800.1
	Csa1M696460.1
	Csa1M701900.1
	Csa2M000170.1	score	3	range	1345-1366	strand	1
	Csa2M012130.1
	Csa2M049920.1	score	4	range	2325-2344	strand	1
	Csa2M073040.1
	Csa2M075300.1
	Csa2M075310.1
	Csa2M215500.1
	Csa2M238790.1
	Csa2M263940.1
	Csa2M354030.1	score	3.5	range	1897-1918	strand	1
	Csa2M354950.1
	Csa2M370380.1
	Csa2M382690.1
	Csa2M432230.1	score	3	range	1384-1405	strand	1
	Csa3M047900.1	score	3	range	2664-2683	strand	1
	Csa3M124990.1	score	4	range	1570-1591	strand	1
	Csa3M187250.1
	Csa3M259700.1
	Csa3M434970.1
	Csa3M462690.1
	Csa3M646600.1
	Csa3M651860.2	score	3.5	range	1336-1357	strand	1
	Csa3M751470.1	score	3	range	1558-1579	strand	1
	Csa3M782650.1
	Csa3M782720.1
	Csa3M792050.1
	Csa3M850500.1
	Csa3M850670.1
	Csa3M860230.1
	Csa3M876010.1
	Csa3M892760.1
	Csa3M915130.1
	Csa4M001910.1	score	4	range	1094-1114	strand	-1
	Csa4M006240.1
	Csa4M006250.1
	Csa4M025095.1
	Csa4M028470.1
	Csa4M056780.1	score	4	range	2330-2351	strand	-1
	Csa4M064080.1
	Csa4M097680.1
	Csa4M179120.1	score	3	range	1766-1785	strand	-1
	Csa4M296840.1
	Csa4M308650.1
	Csa4M343090.1
	Csa4M365040.1
	Csa4M380280.1	score	4	range	2567-2587	strand	1
	Csa4M616760.1
	Csa4M640980.1
	Csa5M139660.1
	Csa5M157970.1
	Csa5M262260.1	score	3.5	range	4008-4029	strand	1
	Csa5M604040.1
	Csa5M605730.1
	Csa5M615185.1	score	4	range	308-328	strand	-1
	Csa5M615190.1	score	4	range	1766-1786	strand	1
	Csa5M623770.1
	Csa6M095860.1
	Csa6M109670.1
	Csa6M116680.1
	Csa6M152390.1
	Csa6M301620.1
	Csa6M364110.1
	Csa6M397170.1	score	3	range	441-461	strand	1
	Csa6M486730.1	score	3.5	range	1022-1042	strand	1
	Csa6M496380.1	score	3.5	range	1780-1801	strand	1
	Csa6M510950.1
	Csa6M510960.1
	Csa6M520430.1
	Csa6M525660.1
	Csa7M014470.1
	Csa7M014480.1
	Csa7M033370.1
	Csa7M037620.1
	Csa7M069130.1	score	3.5	range	2057-2077	strand	-1
	Csa7M073640.1
	Csa7M073650.1
	Csa7M448670.1
	Csa7M452180.1	score	4	range	3483-3502	strand	1
miR397	Csa1M071830.1	score	0	range	1864-1884	strand	1
	Csa1M528530.1	score	2.5	range	1684-1704	strand	1
	Csa1M657470.1	score	4	range	1561-1582	strand	-1
	Csa3M732490.1	score	3	range	1672-1692	strand	1
	Csa3M734150.1	score	3	range	1711-1731	strand	1
	Csa3M872740.1	score	4	range	984-1004	strand	1
	Csa4M004810.1	score	3.5	range	3274-3294	strand	1
	Csa4M308480.1	score	1.5	range	1663-1683	strand	1
	Csa5M601530.1	score	4	range	1518-1539	strand	1
	Csa6M445190.1	score	1.5	range	1687-1707	strand	1
	Csa6M516630.1	score	4	range	1262-1281	strand	1
	Csa7M392340.1	score	2.5	range	2023-2043	strand	-1
	Csa7M407550.1	score	4	range	1055-1076	strand	-1
miR398	Csa5M606530.1	score	0	range	528-549	strand	-1
	Csa6M431770.1	score	4	range	881-902	strand	1
miR399	Csa1M002910.1
	Csa2M435430.1
	Csa3M078290.1	score	4	range	2266-2285	strand	-1
	Csa3M556210.1
	Csa3M608690.1
	Csa3M608700.1
	Csa3M822390.1
	Csa3M881880.1
	Csa4M006320.1
	Csa4M006500.1
	Csa4M192040.1
	Csa4M639130.1
	Csa5M624430.1
	Csa5M624440.1
	Csa5M649350.1
	Csa5M650610.1
	Csa6M039145.1
	Csa6M039270.1
	Csa6M052640.1
	Csa6M091910.1
	Csa6M227040.1
	Csa6M324840.1	score	4	range	2758-2778	strand	-1
	Csa6M487020.1
	Csa6M517350.1
	Csa6M517360.1
	Csa6M526240.1
	Csa6M526370.1
	Csa7M320020.1	score	4	range	2042-2062	strand	-1
	Csa7M372890.1
	Csa7M452150.1
	Csa7M452160.1
	Csa7M452170.1
	Csa7M452180.1
miR408	Csa1M423340.1	score	4	range	3109-3128	strand	-1
	Csa1M515470.1
	Csa5M585970.1	score	0	range	2487-2507	strand	1
	Csa6M496980.1
	Csa6M507280.1
	Csa6M507285.1
	Csa7M017710.1
miR477	Csa1M002800.1	score	2	range	1619-1641	strand	1
	Csa1M075050.1
	Csa1M204800.1
	Csa2M011430.1	score	3.5	range	1071-1094	strand	-1
	Csa2M238810.1	score	4	range	169-190	strand	1
	Csa2M238820.1	score	4	range	2774-2795	strand	1
	Csa3M042390.1	score	4	range	748-770	strand	-1
	Csa3M116730.1
	Csa3M464700.1	score	4	range	1186-1209	strand	-1
	Csa4M652750.1
	Csa5M256680.1
	Csa6M154530.1
	Csa6M405870.1	score	4	range	957-979	strand	-1
	Csa6M497080.1	score	4	range	1095-1116	strand	-1
	Csa6M518170.1	score	4	range	1866-1887	strand	1
	Csa7M184670.1	score	4	range	350-372	strand	-1
miR530	Csa1M020900.1
	Csa1M043055.1
	Csa2M074060.1
	Csa2M248740.1
	Csa2M302055.1
	Csa2M338880.1	score	4	range	904-923	strand	-1
	Csa3M113290.1
	Csa3M128950.1
	Csa3M143500.1	score	2	range	1097-1117	strand	1
	Csa3M178490.1
	Csa3M846590.1
	Csa4M361890.1
	Csa5M207920.1
	Csa5M212600.1	score	4	range	1075-1095	strand	-1
	Csa5M218790.1
	Csa5M652230.1	score	3	range	885-905	strand	1
	Csa5M652240.1	score	3	range	3664-3684	strand	1
	Csa6M133780.1
	Csa6M396650.1
	Csa7M281390.1	score	4	range	1075-1095	strand	-1
	Csa7M282410.1	score	4	range	1075-1095	strand	-1
	Csa7M432510.1
miR827	Csa1M045630.1
	Csa1M045760.1
	Csa1M085365.1
	Csa1M095530.1
	Csa1M132740.1
	Csa1M172570.1
	Csa1M537410.1
	Csa1M540360.1
	Csa1M571860.1
	Csa1M587990.1
	Csa1M633420.1
	Csa1M707120.1
	Csa2M006830.1
	Csa2M033940.1
	Csa2M034610.1	score	3	range	1304-1324	strand	-1
	Csa2M118340.1
	Csa2M299870.1
	Csa2M354750.1
	Csa2M357280.1
	Csa2M373540.1
	Csa2M373550.1
	Csa2M401420.1
	Csa2M423600.1
	Csa3M099600.1
	Csa3M126960.1
	Csa3M164500.1
	Csa3M164510.1
	Csa3M182170.1
	Csa3M513980.1
	Csa3M784380.1
	Csa3M889970.1
	Csa3M889980.1
	Csa3M895670.1
	Csa4M003680.1
	Csa4M016450.1
	Csa4M016460.1
	Csa4M280440.1
	Csa4M280490.1
	Csa4M361790.1
	Csa4M417500.1
	Csa4M606030.1
	Csa5M021330.1	score	3.5	range	454-473	strand	-1
	Csa5M199280.1
	Csa5M579030.1
	Csa5M630910.1
	Csa5M648660.1
	Csa5M648740.1
	Csa5M650630.1
	Csa6M102480.1
	Csa6M170410.1
	Csa6M280200.1
	Csa6M290910.1
	Csa6M358160.1
	Csa6M408190.1
	Csa6M417890.1
	Csa6M421640.1
	Csa6M483230.1
	Csa6M483240.1
	Csa6M489910.1
	Csa6M525400.1
	Csa7M019900.1
	Csa7M043580.1
	Csa7M066280.1
	Csa7M391270.1
	Csa7M394000.1
	Csa7M430130.1	score	4	range	359-379	strand	1
	Csa7M432500.1
	Csa7M432510.1
	Csa7M447980.1
	CsaUNM033160.1
miR860	Csa1M005650.1	score	4	range	2259-2280	strand	1
	Csa1M008530.1	score	4	range	432-452	strand	1
	Csa1M032420.1	score	4	range	586-606	strand	1
	Csa1M032430.1	score	4	range	784-804	strand	-1
	Csa1M045530.1	score	3	range	1710-1730	strand	1
	Csa1M045540.1	score	3	range	1735-1755	strand	-1
	Csa1M503390.1	score	4	range	1875-1895	strand	1
	Csa2M000200.1	score	4	range	1803-1822	strand	1
	Csa2M000210.1	score	4	range	1574-1593	strand	1
	Csa2M073000.1	score	4	range	294-314	strand	1
	Csa2M361870.1	score	4	range	903-922	strand	1
	Csa3M179080.1	score	4	range	2262-2283	strand	-1
	Csa3M179090.1	score	4	range	1108-1129	strand	-1
	Csa3M236560.1	score	4	range	201-221	strand	1
	Csa3M814320.1	score	4	range	4316-4336	strand	-1
	Csa3M889830.1	score	4	range	3022-3042	strand	1
	Csa3M889840.1	score	4	range	2592-2612	strand	-1
	Csa3M895670.1	score	4	range	617-637	strand	1
	Csa4M112630.1	score	4	range	50-70	strand	1
	Csa4M291370.1	score	4	range	2789-2809	strand	1
	Csa4M561690.1	score	4	range	2532-2552	strand	1
	Csa5M146890.1	score	4	range	46-66	strand	1
	Csa5M196580.1	score	4	range	312-332	strand	1
	Csa5M223040.1	score	4	range	1362-1382	strand	-1
	Csa5M224120.1	score	4	range	2232-2253	strand	-1
	Csa5M568300.1	score	4	range	139-160	strand	1
	Csa5M608140.1	score	3.5	range	195-215	strand	-1
	Csa6M011730.1	score	4	range	383-402	strand	1
	Csa6M040640.1	score	4	range	1310-1331	strand	-1
	Csa6M124120.1	score	4	range	2187-2206	strand	-1
	Csa6M487000.1	score	4	range	232-251	strand	-1
	Csa7M074830.1	score	4	range	252-273	strand	-1
	Csa7M390200.1	score	4	range	58-78	strand	1
	Csa7M397020.1	score	4	range	2186-2206	strand	1
miR1038	Csa1M025900.1	score	4	range	25-45	strand	-1
	Csa1M470340.1	score	4	range	1431-1451	strand	1
	Csa1M666450.1	score	3.5	range	996-1015	strand	1
	Csa2M249270.1	score	4	range	754-775	strand	1
	Csa2M300950.1	score	4	range	999-1018	strand	-1
	Csa2M302060.1	score	2	range	999-1019	strand	-1
	Csa2M435470.1	score	4	range	2436-2456	strand	1
	Csa3M119610.1	score	3.5	range	1893-1913	strand	1
	Csa3M119620.1	score	3.5	range	431-451	strand	1
	Csa3M454120.1	score	4	range	1855-1874	strand	1
	Csa3M822150.1	score	4	range	1702-1722	strand	-1
	Csa3M841990.1	score	4	range	1547-1567	strand	1
	Csa3M901020.1	score	4	range	2313-2334	strand	1
	Csa4M000890.1	score	4	range	1699-1720	strand	-1
	Csa4M097670.1	score	4	range	1158-1178	strand	1
	Csa5M453720.1	score	0	range	1071-1091	strand	-1
	Csa6M080920.1	score	3.5	range	1582-1601	strand	1
	Csa7M073740.1	score	4	range	999-1020	strand	-1
	Csa7M391260.1	score	3.5	range	1260-1280	strand	1
	CsaUNM008870.1	score	4	range	783-803	strand	1
miR1041	Csa1M004980.1
	Csa1M136020.1	score	3.5	range	2100-2122	strand	-1
	Csa1M240600.1	score	4	range	2037-2060	strand	1
	Csa1M385050.1	score	2.5	range	1840-1862	strand	1
	Csa1M586900.1
	Csa1M587150.1
	Csa1M587970.1
	Csa2M136690.1
	Csa2M249840.1	score	2	range	195-217	strand	-1
	Csa2M416240.1	score	3	range	76-98	strand	1
	Csa3M110090.1	score	2	range	471-493	strand	-1
	Csa3M130890.1
	Csa3M257600.1	score	4	range	93-116	strand	1
	Csa3M644850.1	score	3	range	101-123	strand	1
	Csa3M822140.1
	Csa3M860330.1	score	4	range	96-118	strand	1
	Csa4M129610.1	score	4	range	1815-1837	strand	-1
	Csa4M329050.1
	Csa4M622220.1	score	3.5	range	398-420	strand	1
	Csa5M076690.1	score	3.5	range	2444-2466	strand	-1
	Csa5M129290.1	score	1.5	range	2170-2192	strand	1
	Csa5M165230.1
	Csa5M285040.1	score	3.5	range	1994-2016	strand	-1
	Csa5M318410.1	score	4	range	1743-1765	strand	-1
	Csa5M349070.1	score	3	range	359-381	strand	1
	Csa5M406560.1	score	2.5	range	2010-2032	strand	-1
	Csa6M017000.1	score	3	range	567-590	strand	-1
	Csa6M087160.1	score	3	range	75-97	strand	1
	Csa6M119890.1	score	0.5	range	451-473	strand	1
	Csa6M160690.1	score	2.5	range	56-78	strand	1
	Csa6M186360.1
	Csa6M381840.1	score	3.5	range	1810-1832	strand	1
	Csa6M385060.1	score	3.5	range	2552-2574	strand	1
	Csa7M058600.1
	Csa7M219280.1
	Csa7M432650.1
	CsaUNM019150.1	score	3	range	1984-2006	strand	-1
miR1044	Csa1M009820.1	score	4	range	2464-2483	strand	1
	Csa1M021920.1	score	4	range	134-153	strand	-1
	Csa1M068570.1	score	3.5	range	1348-1368	strand	1
	Csa1M097645.1	score	4	range	3531-3551	strand	-1
	Csa1M154090.1	score	3	range	3473-3493	strand	1
	Csa1M159840.1	score	3	range	2047-2067	strand	-1
	Csa1M181370.1	score	4	range	71-91	strand	1
	Csa1M186650.1	score	4	range	128-148	strand	1
	Csa1M275940.1	score	3	range	1033-1054	strand	1
	Csa1M340430.1	score	4	range	615-635	strand	-1
	Csa1M411740.1	score	3.5	range	2689-2709	strand	-1
	Csa1M532310.1	score	4	range	2529-2548	strand	-1
	Csa1M560770.1	score	3.5	range	1482-1502	strand	1
	Csa1M560780.1	score	3.5	range	133-153	strand	-1
	Csa1M573570.1	score	2	range	757-777	strand	-1
	Csa1M590270.1	score	4	range	15-36	strand	1
	Csa2M002540.1	score	4	range	451-471	strand	-1
	Csa2M023840.1	score	2.5	range	438-458	strand	1
	Csa2M108700.1	score	4	range	2834-2854	strand	1
	Csa2M258600.1	score	3	range	3363-3383	strand	-1
	Csa2M326470.1	score	2.5	range	2975-2994	strand	-1
	Csa2M336070.1	score	4	range	2637-2657	strand	-1
	Csa2M336075.1	score	4	range	620-640	strand	-1
	Csa2M369750.1	score	4	range	11-31	strand	-1
	Csa2M382510.1	score	4	range	131-150	strand	-1
	Csa2M402050.1	score	4	range	2243-2263	strand	1
	Csa3M008910.1	score	3.5	range	667-686	strand	1
	Csa3M119707.1	score	4	range	2238-2257	strand	1
	Csa3M127160.1	score	3	range	1288-1308	strand	-1
	Csa3M134870.1	score	4	range	4506-4526	strand	-1
	Csa3M213510.1	score	4	range	532-552	strand	1
	Csa3M219170.1	score	3.5	range	1761-1781	strand	1
	Csa3M258140.1	score	4	range	1926-1946	strand	1
	Csa3M478200.1	score	3	range	2447-2468	strand	-1
	Csa3M635370.1	score	4	range	265-285	strand	1
	Csa3M635370.1	score	4	range	42149	strand	1
	Csa3M651730.1	score	4	range	1510-1530	strand	1
	Csa3M741840.1	score	4	range	227-246	strand	-1
	Csa3M838680.1	score	3	range	4783-4803	strand	1
	Csa3M848820.1	score	4	range	3385-3405	strand	-1
	Csa3M855380.1	score	3.5	range	198-218	strand	1
	Csa3M892210.1	score	4	range	4304-4324	strand	1
	Csa4M016430.1	score	3	range	4129-4149	strand	-1
	Csa4M016440.1	score	3	range	1533-1553	strand	-1
	Csa4M016460.1	score	3	range	3934-3954	strand	-1
	Csa4M361270.1	score	3	range	2017-2036	strand	-1
	Csa4M410830.1	score	4	range	3799-3819	strand	-1
	Csa4M427265.1	score	3	range	2323-2343	strand	1
	Csa4M637700.1	score	3.5	range	3473-3493	strand	1
	Csa4M637710.1	score	3.5	range	82-102	strand	1
	Csa4M664410.1	score	4	range	1748-1768	strand	-1
	Csa5M002590.1	score	3.5	range	3285-3304	strand	1
	Csa5M010650.1	score	4	range	180-200	strand	1
	Csa5M139640.1	score	2	range	1883-1903	strand	-1
	Csa5M147470.1	score	4	range	2462-2482	strand	-1
	Csa5M162070.1	score	3.5	range	486-505	strand	1
	Csa5M273430.1	score	3	range	764-784	strand	-1
	Csa5M385350.1	score	4	range	285-305	strand	1
	Csa5M469050.1	score	4	range	3416-3435	strand	1
	Csa5M608350.1	score	4	range	3045-3065	strand	-1
	Csa5M622710.1	score	3.5	range	808-827	strand	-1
	Csa6M014830.1	score	3	range	554-574	strand	1
	Csa6M081440.1	score	4	range	5021-5040	strand	1
	Csa6M081450.1	score	4	range	2134-2153	strand	-1
	Csa6M338660.1	score	4	range	2849-2869	strand	-1
	Csa6M384060.1	score	4	range	959-979	strand	1
	Csa6M453270.1	score	4	range	342-362	strand	1
	Csa6M506020.1	score	3	range	185-205	strand	1
	Csa6M506030.1	score	3	range	2910-2930	strand	1
	Csa6M516720.1	score	4	range	111-132	strand	1
	Csa6M522690.1	score	3	range	1999-2019	strand	-1
	Csa6M522700.1	score	3	range	4669-4689	strand	1
	Csa7M031590.1	score	4	range	125-145	strand	-1
	Csa7M044230.1	score	3	range	466-486	strand	1
	Csa7M044250.1	score	3.5	range	51-71	strand	1
	Csa7M044940.1	score	3.5	range	463-483	strand	-1
	Csa7M065120.1	score	3.5	range	204-224	strand	-1
	Csa7M115340.1	score	3	range	712-733	strand	1
	Csa7M279250.1	score	3.5	range	418-438	strand	-1
	Csa7M374570.1	score	4	range	2898-2918	strand	1
	Csa7M389470.1	score	4	range	2436-2455	strand	1
	Csa7M420690.1	score	4	range	2998-3018	strand	-1
	Csa7M428180.1	score	4	range	1336-1356	strand	1
	Csa7M450800.1	score	4	range	3441-3461	strand	1
miR1120	Csa1M024230.1	score	3.5	range	3343-3362	strand	-1
	Csa1M181380.1	score	3.5	range	27-47	strand	1
	Csa1M257295.1	score	2.5	range	122-142	strand	-1
	Csa1M703580.1	score	2	range	2262-2282	strand	1
	Csa2M075290.1	score	3	range	347-367	strand	1
	Csa2M100580.1	score	3	range	60-80	strand	1
	Csa2M418875.1	score	4	range	1186-1206	strand	-1
	Csa2M425750.1	score	4	range	18-38	strand	-1
	Csa3M122500.1	score	4	range	1935-1955	strand	-1
	Csa3M180350.1	score	4	range	1925-1944	strand	1
	Csa3M187300.1	score	4	range	411-431	strand	-1
	Csa3M346910.1	score	3.5	range	2033-2053	strand	-1
	Csa3M635870.1	score	4	range	159-179	strand	1
	Csa3M651780.1	score	3	range	124-144	strand	1
	Csa3M730730.1	score	3.5	range	4365-4385	strand	1
	Csa3M730740.1	score	3.5	range	2457-2477	strand	-1
	Csa3M826690.1	score	3	range	252-272	strand	-1
	Csa4M000610.1	score	4	range	2831-2851	strand	-1
	Csa4M095570.1	score	3.5	range	127-147	strand	1
	Csa4M099220.1	score	4	range	2964-2984	strand	1
	Csa4M286350.1	score	4	range	1145-1165	strand	1
	Csa4M286360.1	score	4	range	2037-2057	strand	1
	Csa4M372600.1	score	3.5	range	284-304	strand	1
	Csa5M223620.1	score	3	range	198-218	strand	-1
	Csa5M223620.1	score	4	range	23-43	strand	-1
	Csa6M116160.1	score	3	range	251-271	strand	-1
	Csa6M116160.1	score	3	range	443-463	strand	-1
	Csa6M133730.1	score	3	range	188-208	strand	1
	Csa6M133730.1	score	3	range	230-250	strand	1
	Csa6M133730.1	score	3	range	272-292	strand	1
	Csa6M151700.1	score	4	range	1627-1646	strand	1
	Csa6M523450.1	score	3	range	414-434	strand	1
	Csa7M056470.1	score	4	range	2601-2620	strand	1
miR1886	Csa1M013800.1	score	4	range	891-910	strand	1
	Csa1M015850.1	score	3.5	range	804-824	strand	1
	Csa1M085350.1	score	0	range	1868-1888	strand	1
	Csa1M123490.1	score	4	range	1307-1327	strand	1
	Csa1M183590.1	score	4	range	81-101	strand	1
	Csa1M533610.1	score	4	range	1072-1091	strand	1
	Csa1M537390.1	score	3.5	range	846-866	strand	1
	Csa1M589730.1	score	3.5	range	1313-1333	strand	1
	Csa2M000040.1	score	4	range	2497-2517	strand	1
	Csa2M012720.1	score	4	range	482-502	strand	-1
	Csa2M012730.1	score	3.5	range	873-892	strand	1
	Csa2M015340.1	score	4	range	1922-1942	strand	1
	Csa2M015350.1	score	4	range	2115-2135	strand	-1
	Csa2M015600.1	score	4	range	930-950	strand	1
	Csa2M049330.1	score	3.5	range	846-866	strand	1
	Csa2M170820.1	score	3.5	range	1271-1291	strand	1
	Csa2M213970.1	score	3	range	753-773	strand	-1
	Csa2M213980.1	score	3	range	1338-1358	strand	-1
	Csa2M225320.1	score	3	range	1099-1118	strand	-1
	Csa2M247590.1	score	2	range	1375-1395	strand	-1
	Csa2M362480.1	score	4	range	1908-1928	strand	-1
	Csa2M368280.1	score	4	range	13-34	strand	-1
	Csa2M382400.1	score	4	range	1579-1599	strand	-1
	Csa2M404740.1	score	4	range	1108-1128	strand	-1
	Csa2M416220.1	score	4	range	2725-2745	strand	-1
	Csa3M015870.1	score	4	range	2095-2114	strand	-1
	Csa3M036520.1	score	4	range	1285-1305	strand	-1
	Csa3M126220.1	score	4	range	1132-1151	strand	1
	Csa3M126780.1	score	4	range	1762-1782	strand	-1
	Csa3M126870.1	score	4	range	1821-1841	strand	-1
	Csa3M126880.1	score	4	range	8018-8038	strand	1
	Csa3M127760.1	score	4	range	3153-3172	strand	1
	Csa3M133130.1	score	4	range	1289-1309	strand	1
	Csa3M257600.1	score	4	range	2499-2518	strand	1
	Csa3M423790.1	score	4	range	1396-1416	strand	-1
	Csa3M683670.1	score	4	range	1449-1469	strand	1
	Csa3M782780.1	score	4	range	2422-2442	strand	-1
	Csa3M823600.1	score	4	range	1055-1075	strand	1
	Csa3M843850.1	score	4	range	1131-1151	strand	-1
	Csa3M904090.1	score	4	range	931-951	strand	-1
	Csa4M050280.1	score	4	range	3102-3123	strand	-1
	Csa4M083665.1	score	3.5	range	1024-1044	strand	-1
	Csa4M083665.1	score	3.5	range	1060-1080	strand	-1
	Csa4M083665.1	score	3.5	range	988-1008	strand	-1
	Csa4M083670.1	score	3.5	range	712-732	strand	-1
	Csa4M083670.1	score	3.5	range	748-768	strand	-1
	Csa4M083670.1	score	3.5	range	784-804	strand	-1
	Csa4M290770.1	score	4	range	3147-3167	strand	1
	Csa4M308630.1	score	4	range	1128-1147	strand	1
	Csa4M308635.1	score	4	range	199-218	strand	-1
	Csa4M337350.1	score	4	range	506-527	strand	-1
	Csa4M431900.1	score	4	range	1329-1350	strand	-1
	Csa4M496260.1	score	4	range	2965-2985	strand	-1
	Csa4M638400.1	score	4	range	2843-2863	strand	1
	Csa4M664420.1	score	4	range	2341-2361	strand	-1
	Csa4M664430.1	score	4	range	718-738	strand	-1
	Csa5M077220.1	score	4	range	1826-1846	strand	-1
	Csa5M077230.1	score	4	range	990-1010	strand	-1
	Csa5M077240.1	score	4	range	577-597	strand	-1
	Csa5M138480.1	score	4	range	2569-2590	strand	-1
	Csa5M138490.1	score	4	range	861-882	strand	1
	Csa5M168990.1	score	4	range	580-600	strand	-1
	Csa5M169000.1	score	4	range	1189-1209	strand	-1
	Csa5M169010.1	score	4	range	2095-2115	strand	-1
	Csa5M180300.1	score	2.5	range	2648-2668	strand	1
	Csa5M318410.1	score	4	range	1367-1387	strand	-1
	Csa5M434550.1	score	3.5	range	554-575	strand	-1
	Csa5M598030.1	score	4	range	447-467	strand	1
	Csa5M602750.1	score	4	range	1534-1554	strand	1
	Csa5M638400.1	score	2.5	range	2173-2193	strand	-1
	Csa6M085120.1	score	4	range	1377-1397	strand	-1
	Csa6M117710.1	score	4	range	3046-3065	strand	1
	Csa6M124000.1	score	4	range	2310-2330	strand	-1
	Csa6M139170.1	score	4	range	1761-1781	strand	-1
	Csa6M319770.1	score	4	range	2020-2040	strand	-1
	Csa6M338140.1	score	4	range	2454-2474	strand	-1
	Csa6M344220.1	score	3.5	range	1372-1392	strand	1
	Csa6M366430.1	score	3	range	2867-2886	strand	1
	Csa6M504460.1	score	4	range	1137-1157	strand	1
	Csa6M511020.1	score	3	range	1051-1072	strand	-1
	Csa6M513610.1	score	4	range	3184-3203	strand	1
	Csa6M513620.1	score	4	range	801-820	strand	1
	Csa6M516930.1	score	3.5	range	2412-2432	strand	1
	Csa6M525700.1	score	4	range	142-163	strand	1
	Csa7M011800.1	score	4	range	2311-2332	strand	1
	Csa7M067560.1	score	4	range	1402-1422	strand	-1
	Csa7M083210.1	score	4	range	2517-2537	strand	1
	Csa7M320000.1	score	4	range	278-298	strand	-1
	Csa7M330400.1	score	4	range	3059-3079	strand	1
	Csa7M407660.1	score	4	range	1329-1349	strand	-1
	Csa7M450600.1	score	4	range	306-326	strand	-1
miR1888	Csa1M004960.1	score	4	range	3458-3477	strand	-1
	Csa1M005630.1	score	4	range	1201-1221	strand	1
	Csa1M043020.1	score	4	range	2399-2420	strand	-1
	Csa1M045770.1	score	4	range	1642-1663	strand	-1
	Csa1M058120.1	score	4	range	2203-2223	strand	1
	Csa1M533460.1	score	2.5	range	2300-2320	strand	-1
	Csa1M601530.1	score	4	range	2565-2585	strand	1
	Csa1M618390.1	score	4	range	264-284	strand	-1
	Csa1M658520.1	score	3	range	1840-1860	strand	1
	Csa1M662800.1	score	4	range	7117-7138	strand	-1
	Csa2M034830.1	score	4	range	3241-3261	strand	1
	Csa2M247610.1	score	4	range	2177-2197	strand	-1
	Csa2M264060.1	score	4	range	759-780	strand	1
	Csa2M345980.1	score	4	range	1817-1837	strand	-1
	Csa2M351010.1	score	4	range	3079-3099	strand	1
	Csa2M351020.1	score	4	range	4143-4163	strand	-1
	Csa2M361560.1	score	4	range	2602-2622	strand	1
	Csa2M373400.1	score	4	range	2434-2454	strand	1
	Csa2M373405.1	score	4	range	2422-2442	strand	-1
	Csa2M373407.1	score	4	range	1118-1138	strand	-1
	Csa2M435540.1	score	3.5	range	56-76	strand	-1
	Csa3M040870.1	score	4	range	1325-1345	strand	-1
	Csa3M067760.1	score	4	range	1149-1168	strand	-1
	Csa3M073800.1	score	4	range	1171-1191	strand	1
	Csa3M077660.1	score	4	range	838-858	strand	1
	Csa3M115610.1	score	4	range	715-736	strand	1
	Csa3M121060.1	score	4	range	1919-1939	strand	-1
	Csa3M122600.1	score	3	range	2660-2680	strand	-1
	Csa3M122610.1	score	3	range	3109-3129	strand	1
	Csa3M132520.1	score	4	range	2708-2728	strand	1
	Csa3M132530.1	score	4	range	740-760	strand	1
	Csa3M134960.1	score	4	range	247-266	strand	-1
	Csa3M164530.1	score	4	range	2152-2173	strand	-1
	Csa3M164540.1	score	4	range	2104-2125	strand	-1
	Csa3M164550.1	score	4	range	250-271	strand	-1
	Csa3M354520.1	score	3.5	range	578-597	strand	1
	Csa3M634350.1	score	3.5	range	404-424	strand	-1
	Csa3M646690.1	score	0	range	1881-1901	strand	-1
	Csa3M696890.1	score	4	range	1999-2020	strand	1
	Csa3M734970.2	score	4	range	1362-1382	strand	-1
	Csa3M741840.1	score	4	range	440-460	strand	-1
	Csa3M748850.1	score	4	range	837-857	strand	-1
	Csa3M810550.1	score	3.5	range	518-538	strand	-1
	Csa3M816040.1	score	4	range	2516-2537	strand	1
	Csa3M839850.1	score	4	range	316-336	strand	-1
	Csa4M011680.1	score	3.5	range	342-363	strand	1
	Csa4M022220.1	score	4	range	1918-1938	strand	1
	Csa4M022950.1	score	4	range	2915-2936	strand	-1
	Csa4M022960.1	score	4	range	392-413	strand	-1
	Csa4M296030.1	score	4	range	2618-2638	strand	-1
	Csa4M332100.1	score	4	range	2108-2128	strand	1
	Csa4M363430.1	score	4	range	3499-3519	strand	1
	Csa4M508530.1	score	4	range	401-421	strand	-1
	Csa5M115170.1	score	4	range	3710-3731	strand	1
	Csa5M157940.1	score	3.5	range	2924-2944	strand	1
	Csa5M180580.1	score	4	range	403-423	strand	1
	Csa5M219380.1	score	3.5	range	2326-2347	strand	-1
	Csa5M517710.1	score	4	range	2193-2214	strand	-1
	Csa5M517720.1	score	4	range	2644-2665	strand	1
	Csa5M548150.1	score	4	range	141-162	strand	1
	Csa5M583340.1	score	4	range	286-305	strand	-1
	Csa5M616340.1	score	4	range	2530-2550	strand	-1
	Csa5M622460.1	score	2.5	range	260-280	strand	1
	Csa6M326910.1	score	3.5	range	717-736	strand	1
	Csa6M326920.1	score	3.5	range	316-335	strand	1
	Csa6M361330.1	score	3.5	range	642-662	strand	-1
	Csa6M483240.1	score	4	range	1968-1988	strand	-1
	Csa6M488340.1	score	3.5	range	2474-2494	strand	-1
	Csa6M494950.1	score	4	range	482-502	strand	1
	Csa7M007900.1	score	4	range	547-567	strand	-1
	Csa7M036440.1	score	4	range	371-390	strand	-1
	Csa7M230900.1	score	4	range	1313-1332	strand	-1
	Csa7M232570.1	score	4	range	623-643	strand	-1
	Csa7M232580.1	score	4	range	2098-2118	strand	-1
	Csa7M236280.1	score	4	range	922-941	strand	1
	Csa7M342760.1	score	4	range	2353-2372	strand	-1
	Csa7M343310.1	score	4	range	2308-2328	strand	1
	Csa7M353000.1	score	3.5	range	1762-1782	strand	-1
	Csa7M387800.1	score	3.5	range	2844-2863	strand	1
	Csa7M396490.1	score	3.5	range	840-859	strand	1
	Csa7M396500.1	score	3.5	range	724-743	strand	-1
	Csa7M432900.1	score	4	range	1417-1437	strand	-1
	Csa7M433150.1	score	4	range	479-499	strand	1
	Csa7M448720.1	score	4	range	99-119	strand	-1
	CsaUNM030480.1	score	4	range	1998-2018	strand	-1
miR2111	Csa3M403980.1
	Csa3M586950.1	score	1	range	1162-1182	strand	1
	Csa3M733350.1	score	0	range	1907-1927	strand	1
	Csa5M608380.1	score	4	range	2491-2511	strand	-1
	Csa6M330990.1	score	3	range	1450-1470	strand	1
	Csa6M331000.1	score	3	range	1892-1912	strand	1
	Csa6M505915.1	score	4	range	420-439	strand	1
miR2628	Csa1M000670.1	score	4	range	2384-2402	strand	-1
	Csa1M000680.1	score	3.5	range	1097-1116	strand	-1
	Csa1M001380.1	score	4	range	1790-1809	strand	-1
	Csa1M004370.1	score	4	range	1332-1350	strand	-1
	Csa1M015820.1	score	4	range	1112-1131	strand	-1
	Csa1M025100.1	score	4	range	921-939	strand	1
	Csa1M025810.1	score	4	range	420-438	strand	1
	Csa1M038990.1	score	4	range	1715-1733	strand	-1
	Csa1M043170.1	score	4	range	2964-2983	strand	1
	Csa1M046090.1	score	4	range	1185-1203	strand	-1
	Csa1M051700.1	score	3	range	1073-1092	strand	1
	Csa1M062920.1	score	4	range	1305-1324	strand	-1
	Csa1M108290.1	score	3.5	range	711-730	strand	1
	Csa1M108300.1	score	3.5	range	414-433	strand	1
	Csa1M109370.1	score	3	range	1043-1062	strand	1
	Csa1M168920.1	score	3.5	range	153-172	strand	1
	Csa1M207820.1	score	2.5	range	476-495	strand	-1
	Csa1M257360.1	score	4	range	413-432	strand	1
	Csa1M267270.1	score	4	range	2500-2519	strand	1
	Csa1M328370.1	score	4	range	937-956	strand	1
	Csa1M328380.1	score	4	range	154-173	strand	1
	Csa1M397140.1	score	4	range	432-450	strand	1
	Csa1M434170.1	score	3	range	454-473	strand	1
	Csa1M439830.1	score	3.5	range	2821-2840	strand	-1
	Csa1M538140.1	score	1	range	4571-4590	strand	1
	Csa1M586750.1	score	3.5	range	2517-2537	strand	1
	Csa1M602530.1	score	4	range	1813-1831	strand	1
	Csa1M658520.1	score	4	range	985-1004	strand	-1
	Csa1M662770.1	score	2	range	2598-2617	strand	1
	Csa1M662770.1	score	4	range	2663-2682	strand	1
	Csa1M698530.1	score	4	range	781-800	strand	-1
	Csa1M703050.1	score	4	range	1370-1390	strand	-1
	Csa1M714710.1	score	4	range	1548-1567	strand	1
	Csa2M005920.1	score	3	range	721-740	strand	1
	Csa2M007970.1	score	4	range	2547-2566	strand	1
	Csa2M007980.1	score	4	range	1023-1042	strand	-1
	Csa2M008670.1	score	3	range	751-769	strand	1
	Csa2M009580.1	score	4	range	1852-1871	strand	1
	Csa2M012730.1	score	4	range	765-785	strand	-1
	Csa2M013250.1	score	4	range	82-101	strand	1
	Csa2M028470.1	score	4	range	1249-1269	strand	-1
	Csa2M075290.1	score	3.5	range	541-560	strand	-1
	Csa2M083735.1	score	2	range	1619-1638	strand	1
	Csa2M083735.1	score	3	range	1678-1697	strand	1
	Csa2M094910.1	score	4	range	3718-3737	strand	-1
	Csa2M108600.1	score	4	range	271-290	strand	1
	Csa2M108630.1	score	2.5	range	706-725	strand	1
	Csa2M119380.1	score	4	range	725-744	strand	1
	Csa2M123580.1	score	2	range	1513-1532	strand	1
	Csa2M123585.1	score	2	range	858-877	strand	-1
	Csa2M139300.1	score	3.5	range	635-654	strand	1
	Csa2M139840.1	score	4	range	1716-1735	strand	-1
	Csa2M149470.1	score	4	range	1017-1036	strand	1
	Csa2M172510.1	score	3	range	3202-3221	strand	1
	Csa2M172510.1	score	3	range	3224-3243	strand	1
	Csa2M173570.1	score	2.5	range	1859-1878	strand	1
	Csa2M222120.1	score	4	range	457-476	strand	1
	Csa2M237740.1	score	3.5	range	2034-2053	strand	1
	Csa2M249810.1	score	3	range	2090-2109	strand	1
	Csa2M258100.1	score	4	range	1696-1715	strand	1
	Csa2M277020.1	score	3	range	26-45	strand	1
	Csa2M297150.1	score	2.5	range	3323-3342	strand	1
	Csa2M336140.1	score	4	range	945-964	strand	-1
	Csa2M343150.1	score	3.5	range	572-591	strand	1
	Csa2M350300.1	score	3	range	866-885	strand	1
	Csa2M357260.1	score	4	range	2765-2784	strand	-1
	Csa2M361620.1	score	3.5	range	872-891	strand	1
	Csa2M404810.1	score	4	range	2206-2225	strand	1
	Csa2M419970.1	score	4	range	1050-1069	strand	-1
	Csa2M433370.1	score	2.5	range	211-230	strand	1
	Csa3M000180.1	score	3.5	range	710-729	strand	-1
	Csa3M002330.1	score	3.5	range	42369	strand	-1
	Csa3M002880.1	score	4	range	2726-2745	strand	1
	Csa3M045170.1	score	4	range	2177-2197	strand	1
	Csa3M049440.1	score	4	range	94-113	strand	1
	Csa3M077690.1	score	4	range	2974-2994	strand	-1
	Csa3M081390.1	score	4	range	253-272	strand	-1
	Csa3M088950.1	score	4	range	1076-1095	strand	-1
	Csa3M088970.1	score	1.5	range	167-186	strand	1
	Csa3M088972.1	score	1.5	range	1732-1751	strand	-1
	Csa3M099670.1	score	4	range	2492-2510	strand	-1
	Csa3M099770.1	score	4	range	1368-1387	strand	-1
	Csa3M107010.1	score	3.5	range	235-254	strand	-1
	Csa3M119500.1	score	4	range	1680-1699	strand	-1
	Csa3M133950.1	score	4	range	3222-3240	strand	1
	Csa3M134870.1	score	4	range	779-797	strand	-1
	Csa3M146470.1	score	3	range	267-286	strand	1
	Csa3M159420.1	score	4	range	372-391	strand	1
	Csa3M171170.1	score	3	range	2057-2076	strand	1
	Csa3M182165.1	score	4	range	330-349	strand	-1
	Csa3M184580.1	score	4	range	3362-3381	strand	-1
	Csa3M186170.1	score	4	range	112-130	strand	-1
	Csa3M202720.1	score	3	range	1860-1879	strand	-1
	Csa3M219170.1	score	4	range	1617-1635	strand	-1
	Csa3M434990.1	score	3	range	232-251	strand	1
	Csa3M449120.1	score	3	range	166-185	strand	1
	Csa3M509930.1	score	3	range	1415-1433	strand	1
	Csa3M610820.1	score	3.5	range	232-251	strand	-1
	Csa3M611910.1	score	4	range	2535-2554	strand	-1
	Csa3M623960.1	score	3.5	range	1791-1810	strand	-1
	Csa3M625080.1	score	3.5	range	378-397	strand	-1
	Csa3M626150.1	score	4	range	1069-1087	strand	1
	Csa3M634360.1	score	3.5	range	3002-3020	strand	1
	Csa3M640560.1	score	4	range	1023-1042	strand	-1
	Csa3M640570.1	score	4	range	2467-2486	strand	-1
	Csa3M651710.1	score	4	range	222-240	strand	-1
	Csa3M698470.1	score	4	range	980-998	strand	1
	Csa3M710730.1	score	3	range	53-72	strand	1
	Csa3M732400.1	score	4	range	2472-2491	strand	-1
	Csa3M734360.1	score	3	range	391-410	strand	-1
	Csa3M734880.1	score	4	range	663-681	strand	-1
	Csa3M749850.1	score	4	range	4177-4196	strand	1
	Csa3M765090.1	score	4	range	375-395	strand	1
	Csa3M782650.1	score	4	range	4411-4430	strand	1
	Csa3M808370.1	score	3.5	range	963-982	strand	-1
	Csa3M811580.1	score	3.5	range	1052-1071	strand	1
	Csa3M812780.1	score	4	range	2210-2228	strand	1
	Csa3M836470.1	score	2.5	range	1154-1173	strand	1
	Csa3M836480.1	score	2.5	range	3269-3288	strand	1
	Csa3M846020.1	score	4	range	2088-2107	strand	1
	Csa3M853160.1	score	4	range	1835-1854	strand	-1
	Csa3M858120.1	score	4	range	2316-2334	strand	1
	Csa3M858870.1	score	4	range	1533-1551	strand	-1
	Csa3M872700.1	score	3.5	range	510-528	strand	1
	Csa3M895960.1	score	4	range	3134-3153	strand	-1
	Csa3M903510.1	score	4	range	1745-1764	strand	-1
	Csa3M911260.1	score	4	range	2371-2390	strand	1
	Csa4M000810.1	score	3.5	range	704-723	strand	1
	Csa4M001670.1	score	3	range	861-881	strand	1
	Csa4M006500.1	score	4	range	1361-1381	strand	-1
	Csa4M025090.1	score	4	range	2223-2243	strand	1
	Csa4M025092.1	score	4	range	214-234	strand	-1
	Csa4M025095.1	score	4	range	1316-1336	strand	-1
	Csa4M055330.1	score	3	range	776-794	strand	1
	Csa4M055340.1	score	3	range	961-979	strand	-1
	Csa4M081250.1	score	4	range	2259-2278	strand	-1
	Csa4M081270.1	score	4	range	583-602	strand	-1
	Csa4M082430.1	score	4	range	2013-2032	strand	-1
	Csa4M095550.1	score	4	range	3017-3036	strand	-1
	Csa4M099220.1	score	2.5	range	3300-3319	strand	-1
	Csa4M099760.1	score	4	range	1009-1028	strand	1
	Csa4M289650.1	score	4	range	2945-2965	strand	-1
	Csa4M290150.1	score	4	range	2912-2932	strand	-1
	Csa4M372600.1	score	4	range	534-553	strand	-1
	Csa4M410800.1	score	4	range	577-596	strand	1
	Csa4M410810.1	score	4	range	1486-1505	strand	1
	Csa4M431900.1	score	3.5	range	2447-2465	strand	1
	Csa4M431930.1	score	4	range	890-910	strand	1
	Csa4M433480.1	score	4	range	351-369	strand	-1
	Csa4M436980.1	score	4	range	876-895	strand	1
	Csa4M457190.1	score	3.5	range	2833-2852	strand	-1
	Csa4M499310.1	score	4	range	814-833	strand	1
	Csa4M539620.1	score	4	range	1561-1580	strand	1
	Csa4M540120.1	score	4	range	2447-2466	strand	-1
	Csa4M540130.1	score	4	range	820-838	strand	-1
	Csa4M554180.1	score	4	range	555-575	strand	-1
	Csa4M641560.1	score	4	range	1678-1697	strand	1
	Csa4M642280.1	score	4	range	454-474	strand	1
	Csa4M642290.1	score	3.5	range	52-71	strand	1
	Csa4M646090.1	score	4	range	3259-3278	strand	-1
	Csa5M014280.1	score	4	range	135-154	strand	1
	Csa5M014290.1	score	4	range	4960-4979	strand	1
	Csa5M057140.1	score	4	range	970-989	strand	1
	Csa5M139180.1	score	3.5	range	3911-3930	strand	-1
	Csa5M146820.1	score	3.5	range	58-77	strand	-1
	Csa5M148660.1	score	4	range	534-553	strand	-1
	Csa5M157260.1	score	4	range	220-238	strand	-1
	Csa5M157320.1	score	3	range	2516-2536	strand	1
	Csa5M165280.1	score	4	range	702-722	strand	1
	Csa5M175930.1	score	4	range	31-50	strand	-1
	Csa5M182720.1	score	4	range	2197-2216	strand	1
	Csa5M187320.1	score	4	range	420-439	strand	1
	Csa5M190440.1	score	4	range	1372-1391	strand	1
	Csa5M211560.1	score	4	range	935-955	strand	1
	Csa5M240140.1	score	3	range	4785-4804	strand	1
	Csa5M261730.1	score	4	range	537-556	strand	1
	Csa5M416270.1	score	3	range	2349-2368	strand	-1
	Csa5M420330.1	score	4	range	1674-1692	strand	1
	Csa5M426400.1	score	3.5	range	3103-3122	strand	1
	Csa5M512900.1	score	3.5	range	279-297	strand	1
	Csa5M512950.1	score	4	range	2311-2330	strand	1
	Csa5M550230.1	score	4	range	820-839	strand	-1
	Csa5M550235.1	score	4	range	1915-1934	strand	1
	Csa5M569360.1	score	3.5	range	433-452	strand	-1
	Csa5M577380.1	score	4	range	1920-1939	strand	1
	Csa5M579565.1	score	4	range	808-826	strand	-1
	Csa5M583250.1	score	4	range	641-659	strand	1
	Csa5M591770.1	score	4	range	925-944	strand	1
	Csa5M603380.1	score	4	range	288-308	strand	1
	Csa5M606700.1	score	4	range	673-691	strand	-1
	Csa5M607980.1	score	4	range	943-961	strand	1
	Csa5M610470.1	score	4	range	2155-2174	strand	1
	Csa5M610500.1	score	3.5	range	632-651	strand	1
	Csa5M622510.1	score	3	range	3389-3409	strand	-1
	Csa5M630750.1	score	2	range	654-672	strand	-1
	Csa5M633790.1	score	3.5	range	1939-1958	strand	-1
	Csa5M646670.1	score	4	range	1761-1780	strand	1
	Csa5M652810.1	score	2.5	range	2736-2755	strand	1
	Csa6M008660.1	score	4	range	1016-1035	strand	1
	Csa6M008670.1	score	4	range	28-47	strand	-1
	Csa6M009410.1	score	4	range	884-903	strand	1
	Csa6M009450.1	score	4	range	2580-2599	strand	1
	Csa6M039145.1	score	4	range	831-850	strand	1
	Csa6M039270.1	score	4	range	384-403	strand	1
	Csa6M041190.1	score	3.5	range	1190-1209	strand	-1
	Csa6M080390.1	score	4	range	26-45	strand	-1
	Csa6M080400.1	score	4	range	931-950	strand	1
	Csa6M080920.1	score	4	range	786-805	strand	1
	Csa6M118300.1	score	3	range	3544-3562	strand	-1
	Csa6M124120.1	score	4	range	513-532	strand	1
	Csa6M128600.1	score	4	range	2402-2421	strand	1
	Csa6M133780.1	score	3	range	551-570	strand	-1
	Csa6M134380.1	score	3	range	296-315	strand	-1
	Csa6M140840.1	score	4	range	462-481	strand	-1
	Csa6M149960.1	score	4	range	765-783	strand	1
	Csa6M151110.1	score	3	range	973-992	strand	1
	Csa6M151700.1	score	4	range	1819-1838	strand	1
	Csa6M184200.1	score	4	range	1684-1703	strand	-1
	Csa6M292430.1	score	4	range	1290-1309	strand	-1
	Csa6M296960.1	score	4	range	2567-2586	strand	1
	Csa6M301620.1	score	4	range	3287-3305	strand	1
	Csa6M318660.1	score	4	range	2599-2618	strand	-1
	Csa6M319720.1	score	3	range	666-685	strand	-1
	Csa6M344260.1	score	3	range	1422-1441	strand	-1
	Csa6M381800.1	score	4	range	3078-3096	strand	-1
	Csa6M382980.1	score	4	range	941-959	strand	1
	Csa6M404240.1	score	3.5	range	2719-2738	strand	1
	Csa6M404250.1	score	3.5	range	2580-2599	strand	-1
	Csa6M406280.1	score	4	range	2007-2026	strand	1
	Csa6M408190.1	score	4	range	2001-2020	strand	1
	Csa6M408230.1	score	4	range	677-696	strand	1
	Csa6M408260.1	score	2	range	1877-1896	strand	-1
	Csa6M408270.1	score	2	range	2219-2238	strand	-1
	Csa6M411310.1	score	4	range	2050-2068	strand	1
	Csa6M416850.1	score	4	range	3926-3945	strand	1
	Csa6M420520.1	score	3	range	812-831	strand	1
	Csa6M422800.1	score	4	range	2413-2432	strand	1
	Csa6M423340.1	score	4	range	783-802	strand	-1
	Csa6M430680.1	score	4	range	2063-2081	strand	1
	Csa6M439430.1	score	4	range	2171-2190	strand	-1
	Csa6M450390.1	score	4	range	5355-5375	strand	-1
	Csa6M487750.1	score	4	range	1040-1059	strand	1
	Csa6M496450.1	score	4	range	2625-2644	strand	1
	Csa6M497190.1	score	3.5	range	942-961	strand	-1
	Csa6M500620.1	score	4	range	741-760	strand	1
	Csa6M511020.1	score	4	range	1050-1069	strand	-1
	Csa6M516510.1	score	4	range	2435-2455	strand	1
	Csa6M519560.1	score	4	range	388-408	strand	1
	Csa6M520320.1	score	4	range	1245-1264	strand	-1
	Csa6M520360.1	score	4	range	1300-1319	strand	1
	Csa6M520370.1	score	4	range	902-921	strand	1
	Csa6M522800.1	score	3	range	909-928	strand	-1
	Csa6M523980.1	score	4	range	2129-2148	strand	-1
	Csa7M027890.1	score	3.5	range	3101-3119	strand	-1
	Csa7M033410.1	score	3	range	2671-2689	strand	-1
	Csa7M051450.1	score	3.5	range	2774-2793	strand	1
	Csa7M061200.1	score	4	range	35-54	strand	1
	Csa7M067440.1	score	3.5	range	980-998	strand	1
	Csa7M071610.1	score	4	range	2236-2254	strand	1
	Csa7M074990.1	score	4	range	1803-1822	strand	-1
	Csa7M076680.1	score	4	range	1054-1073	strand	1
	Csa7M236790.1	score	3.5	range	2103-2122	strand	-1
	Csa7M236800.1	score	3.5	range	6792-6811	strand	1
	Csa7M269030.1	score	3	range	409-428	strand	1
	Csa7M281390.1	score	4	range	249-268	strand	1
	Csa7M298770.1	score	4	range	1274-1294	strand	-1
	Csa7M298780.1	score	4	range	943-963	strand	-1
	Csa7M298790.1	score	4	range	688-708	strand	-1
	Csa7M298800.1	score	4	range	2422-2442	strand	1
	Csa7M325160.1	score	4	range	28-47	strand	-1
	Csa7M336530.1	score	4	range	2061-2080	strand	-1
	Csa7M342760.1	score	4	range	973-993	strand	-1
	Csa7M342770.1	score	4	range	2098-2117	strand	1
	Csa7M387680.1	score	4	range	2813-2832	strand	-1
	Csa7M432520.1	score	4	range	896-914	strand	1
	Csa7M446900.1	score	2.5	range	73-92	strand	-1
	Csa7M446910.1	score	2.5	range	1773-1792	strand	1
	Csa7M451930.1	score	4	range	3308-3327	strand	-1
	Csa7M452030.1	score	4	range	33-52	strand	1
miR2950	Csa1M537390.1	score	4	range	556-576	strand	-1
	Csa2M083770.1	score	4	range	526-546	strand	-1
	Csa2M228410.1	score	4	range	1530-1550	strand	1
	Csa2M292780.1	score	0	range	3028-3048	strand	1
	Csa2M292780.1	score	3.5	range	3079-3099	strand	-1
	Csa3M854260.1	score	4	range	3121-3141	strand	1
	Csa4M293000.1	score	3.5	range	2494-2514	strand	1
	Csa5M161960.1	score	4	range	712-732	strand	-1
	Csa5M428190.1	score	4	range	772-793	strand	1
	Csa5M625970.1	score	4	range	1543-1563	strand	1
	Csa6M044000.1	score	4	range	2343-2363	strand	-1
	Csa6M525360.1	score	4	range	70-90	strand	-1
	Csa7M027840.1	score	4	range	2077-2096	strand	1
	Csa7M027860.1	score	4	range	1241-1260	strand	-1
	Csa7M027870.1	score	4	range	2146-2165	strand	-1
	Csa7M368190.1	score	3.5	range	1236-1255	strand	1
	Csa7M390740.1	score	4	range	1083-1103	strand	1
miR3512	Csa1M005770.1	score	3.5	range	1820-1839	strand	1
	Csa1M011510.1	score	4	range	853-871	strand	1
	Csa1M042320.1	score	4	range	1082-1100	strand	-1
	Csa1M042660.1	score	4	range	1413-1432	strand	-1
	Csa1M046020.1	score	4	range	2478-2497	strand	1
	Csa1M097710.1	score	3	range	2429-2447	strand	1
	Csa1M265640.1	score	3.5	range	860-879	strand	1
	Csa1M265640.1	score	4	range	1710-1728	strand	1
	Csa1M385560.1	score	4	range	2622-2640	strand	-1
	Csa1M423120.1	score	4	range	3079-3098	strand	1
	Csa1M574820.1	score	3.5	range	865-883	strand	-1
	Csa1M600920.1	score	4	range	577-595	strand	-1
	Csa1M602540.1	score	4	range	810-829	strand	-1
	Csa1M714710.1	score	4	range	500-520	strand	-1
	Csa2M000350.1	score	4	range	2929-2947	strand	-1
	Csa2M006090.1	score	3.5	range	1993-2011	strand	-1
	Csa2M008720.1	score	4	range	293-312	strand	-1
	Csa2M140870.1	score	3	range	431-449	strand	-1
	Csa2M360770.1	score	3.5	range	3059-3077	strand	1
	Csa2M374640.1	score	0	range	915-934	strand	-1
	Csa2M374650.1	score	0	range	832-851	strand	1
	Csa2M427880.1	score	4	range	769-788	strand	1
	Csa2M435520.1	score	3.5	range	1797-1815	strand	-1
	Csa3M000160.1	score	3	range	1891-1910	strand	1
	Csa3M119550.1	score	4	range	5331-5350	strand	-1
	Csa3M119560.1	score	4	range	1864-1883	strand	1
	Csa3M141760.1	score	3.5	range	3152-3170	strand	1
	Csa3M141770.1	score	3.5	range	2053-2071	strand	-1
	Csa3M146450.1	score	4	range	51-70	strand	-1
	Csa3M212490.1	score	4	range	896-915	strand	-1
	Csa3M215590.1	score	3.5	range	2226-2245	strand	-1
	Csa3M416130.1	score	2.5	range	296-316	strand	-1
	Csa3M607130.1	score	3.5	range	1228-1246	strand	1
	Csa3M697910.1	score	2.5	range	87-105	strand	1
	Csa3M710765.1	score	4	range	2299-2318	strand	1
	Csa3M710770.1	score	4	range	42369	strand	-1
	Csa3M836520.1	score	3.5	range	382-401	strand	1
	Csa3M850640.1	score	4	range	2004-2024	strand	1
	Csa4M164350.1	score	4	range	4521-4540	strand	1
	Csa4M179160.1	score	3.5	range	2723-2741	strand	1
	Csa4M182270.1	score	2.5	range	2876-2894	strand	-1
	Csa4M182280.1	score	2.5	range	1716-1734	strand	1
	Csa4M295440.1	score	4	range	3794-3812	strand	1
	Csa4M593880.1	score	3.5	range	2626-2645	strand	-1
	Csa4M638500.1	score	4	range	5430-5449	strand	-1
	Csa5M139390.1	score	4	range	433-451	strand	1
	Csa5M198210.1	score	4	range	3158-3177	strand	-1
	Csa5M321430.1	score	3	range	186-204	strand	-1
	Csa5M387960.1	score	3.5	range	791-810	strand	1
	Csa5M418270.1	score	3.5	range	2379-2398	strand	1
	Csa5M435070.1	score	3	range	2502-2522	strand	1
	Csa5M523110.1	score	4	range	603-622	strand	1
	Csa5M523120.1	score	4	range	3803-3822	strand	1
	Csa5M524800.1	score	2.5	range	541-560	strand	1
	Csa5M603300.1	score	3.5	range	1494-1512	strand	1
	Csa5M604400.1	score	4	range	303-322	strand	-1
	Csa5M608140.1	score	4	range	585-603	strand	1
	Csa5M623850.1	score	3.5	range	2553-2573	strand	1
	Csa5M632080.1	score	4	range	667-686	strand	-1
	Csa5M635400.1	score	4	range	1434-1452	strand	-1
	Csa5M647250.1	score	3.5	range	836-854	strand	-1
	Csa6M003440.1	score	4	range	2509-2527	strand	1
	Csa6M014480.1	score	2.5	range	3646-3664	strand	1
	Csa6M041150.1	score	4	range	1307-1325	strand	1
	Csa6M080320.1	score	4	range	457-475	strand	1
	Csa6M082010.1	score	4	range	425-444	strand	1
	Csa6M082020.1	score	4	range	1807-1826	strand	1
	Csa6M121970.1	score	3.5	range	1287-1306	strand	-1
	Csa6M147490.1	score	3.5	range	770-789	strand	-1
	Csa6M147495.1	score	4	range	779-798	strand	-1
	Csa6M325410.1	score	4	range	2147-2166	strand	-1
	Csa6M326160.1	score	4	range	169-188	strand	1
	Csa6M434405.1	score	3.5	range	35-53	strand	1
	Csa6M454420.1	score	3	range	272-290	strand	-1
	Csa6M488320.1	score	4	range	1655-1674	strand	-1
	Csa6M511850.1	score	3.5	range	2853-2872	strand	-1
	Csa7M004022.1	score	4	range	1250-1268	strand	-1
	Csa7M004025.1	score	4	range	1776-1794	strand	-1
	Csa7M071530.1	score	4	range	4485-4505	strand	1
	Csa7M230950.1	score	4	range	1549-1567	strand	1
	Csa7M305890.1	score	4	range	141-159	strand	-1
	Csa7M336560.1	score	4	range	1610-1629	strand	1
	Csa7M447120.1	score	4	range	3264-3283	strand	-1
	Csa7M451910.1	score	3.5	range	5243-5262	strand	-1
miR3704	Csa4M038760.1	score	4	range	1674-1696	strand	-1
	Csa4M293080.1	score	4	range	1022-1043	strand	-1
miR4234	Csa1M448980.1	score	3.5	range	833-851	strand	-1
	Csa1M662750.1	score	3	range	716-735	strand	1
	Csa2M100530.1	score	4	range	1746-1764	strand	1
	Csa2M200430.1	score	3.5	range	2139-2158	strand	-1
	Csa2M277000.1	score	4	range	713-733	strand	-1
	Csa3M116880.1	score	2.5	range	6004-6023	strand	1
	Csa3M168940.1	score	3.5	range	648-667	strand	-1
	Csa3M346930.1	score	4	range	2085-2103	strand	1
	Csa3M346940.1	score	2	range	2273-2292	strand	-1
	Csa3M346940.1	score	4	range	1134-1152	strand	-1
	Csa3M497890.1	score	3.5	range	2025-2043	strand	1
	Csa3M516510.1	score	4	range	354-373	strand	1
	Csa3M588460.1	score	4	range	2442-2461	strand	1
	Csa3M731010.1	score	4	range	2319-2338	strand	-1
	Csa3M760500.1	score	4	range	1859-1878	strand	1
	Csa3M848290.1	score	4	range	2624-2643	strand	1
	Csa3M881890.1	score	4	range	422-440	strand	1
	Csa3M881895.1	score	4	range	1912-1930	strand	-1
	Csa3M889700.1	score	3.5	range	478-497	strand	-1
	Csa3M889710.1	score	3.5	range	3018-3037	strand	1
	Csa4M099760.1	score	4	range	4846-4865	strand	1
	Csa4M416990.1	score	4	range	48-67	strand	-1
	Csa4M436990.1	score	4	range	652-671	strand	1
	Csa4M617340.1	score	3.5	range	653-672	strand	1
	Csa4M642550.1	score	3.5	range	785-804	strand	1
	Csa5M138760.1	score	4	range	881-901	strand	-1
	Csa5M159610.1	score	3.5	range	2601-2619	strand	-1
	Csa5M218180.1	score	4	range	475-493	strand	-1
	Csa5M478610.1	score	3.5	range	184-204	strand	-1
	Csa5M478620.1	score	3.5	range	1532-1552	strand	-1
	Csa5M534970.1	score	4	range	1134-1152	strand	-1
	Csa5M561250.1	score	4	range	126-145	strand	-1
	Csa5M604070.1	score	4	range	281-299	strand	-1
	Csa5M623915.1	score	3	range	432-450	strand	1
	Csa5M623920.1	score	3	range	1923-1941	strand	-1
	Csa6M006750.1	score	4	range	2298-2318	strand	-1
	Csa6M008680.1	score	3	range	702-722	strand	-1
	Csa6M045190.1	score	4	range	2440-2459	strand	1
	Csa6M303780.1	score	4	range	487-506	strand	1
	Csa6M303790.1	score	4	range	1370-1389	strand	-1
	Csa6M361220.1	score	3.5	range	2039-2058	strand	-1
	Csa6M361230.1	score	3.5	range	885-904	strand	-1
	Csa6M445190.1	score	4	range	2060-2080	strand	-1
	Csa6M446480.1	score	3.5	range	198-217	strand	-1
	Csa6M490830.1	score	4	range	151-169	strand	1
	Csa7M239580.1	score	3.5	range	1975-1993	strand	-1
	Csa7M239590.1	score	3.5	range	1362-1380	strand	1
	Csa7M239600.1	score	3.5	range	3381-3399	strand	1
	Csa7M328300.1	score	4	range	162-182	strand	1
	Csa7M432060.1	score	4	range	376-394	strand	1
	Csa7M432380.1	score	4	range	2078-2097	strand	1
	Csa7M432390.1	score	4	range	2676-2695	strand	-1
miR4249	Csa1M012100.1	score	3	range	1226-1246	strand	1
	Csa1M021960.1	score	3.5	range	1043-1064	strand	1
	Csa1M025970.1	score	4	range	910-931	strand	-1
	Csa1M039310.1	score	3.5	range	1411-1430	strand	1
	Csa1M460000.1	score	1.5	range	4580-4600	strand	1
	Csa1M467210.1	score	3.5	range	973-992	strand	1
	Csa1M523075.1	score	4	range	1447-1467	strand	1
	Csa1M523080.1	score	4	range	965-985	strand	-1
	Csa1M523090.1	score	4	range	463-483	strand	-1
	Csa1M524660.1	score	3.5	range	2680-2700	strand	1
	Csa1M541890.1	score	4	range	3717-3737	strand	1
	Csa1M554560.1	score	3	range	886-906	strand	-1
	Csa1M605680.1	score	4	range	841-861	strand	1
	Csa1M664830.1	score	3.5	range	3219-3239	strand	-1
	Csa1M690370.1	score	4	range	1510-1529	strand	-1
	Csa1M701210.1	score	4	range	157-177	strand	1
	Csa1M707110.1	score	2.5	range	291-312	strand	1
	Csa2M005335.1	score	4	range	1184-1203	strand	-1
	Csa2M005340.1	score	4	range	958-977	strand	1
	Csa2M010210.1	score	3	range	1392-1412	strand	-1
	Csa2M062620.1	score	3.5	range	1461-1480	strand	-1
	Csa2M074130.1	score	3	range	1306-1325	strand	1
	Csa2M149480.1	score	1.5	range	203-223	strand	-1
	Csa2M215480.1	score	4	range	964-984	strand	1
	Csa2M237130.1	score	4	range	5752-5773	strand	-1
	Csa2M307330.1	score	4	range	2703-2722	strand	1
	Csa2M308370.1	score	4	range	1172-1192	strand	1
	Csa2M326480.1	score	3	range	954-973	strand	1
	Csa2M350430.1	score	4	range	1381-1401	strand	-1
	Csa2M354810.1	score	4	range	1927-1947	strand	1
	Csa2M354820.1	score	4	range	908-928	strand	1
	Csa2M357280.1	score	4	range	936-957	strand	1
	Csa2M374590.1	score	4	range	1049-1069	strand	1
	Csa2M375760.1	score	4	range	5874-5893	strand	-1
	Csa2M401490.1	score	4	range	1531-1551	strand	1
	Csa2M421000.1	score	3	range	57-77	strand	1
	Csa2M435500.1	score	3.5	range	1791-1811	strand	-1
	Csa2M435505.1	score	3.5	range	928-948	strand	1
	Csa2M439190.1	score	4	range	1855-1876	strand	-1
	Csa3M002440.1	score	4	range	1897-1917	strand	-1
	Csa3M002445.1	score	4	range	390-410	strand	1
	Csa3M076570.1	score	4	range	914-935	strand	1
	Csa3M127220.1	score	3.5	range	3292-3311	strand	-1
	Csa3M129740.1	score	3.5	range	128-147	strand	-1
	Csa3M135670.1	score	3.5	range	1102-1121	strand	1
	Csa3M150810.1	score	4	range	803-824	strand	1
	Csa3M153200.1	score	4	range	58-77	strand	-1
	Csa3M159410.1	score	4	range	876-896	strand	-1
	Csa3M172400.1	score	4	range	3448-3467	strand	-1
	Csa3M206330.1	score	3.5	range	1312-1331	strand	1
	Csa3M221740.1	score	4	range	1786-1807	strand	-1
	Csa3M280960.1	score	3.5	range	1052-1072	strand	-1
	Csa3M285540.1	score	4	range	328-347	strand	-1
	Csa3M346890.1	score	3.5	range	3356-3377	strand	-1
	Csa3M395420.1	score	4	range	1611-1630	strand	-1
	Csa3M651820.1	score	4	range	168-189	strand	-1
	Csa3M731895.1	score	3.5	range	1138-1157	strand	-1
	Csa3M733880.1	score	4	range	1533-1553	strand	1
	Csa3M748220.1	score	4	range	1185-1205	strand	-1
	Csa3M775310.1	score	4	range	2320-2340	strand	1
	Csa3M810530.1	score	2.5	range	1395-1415	strand	-1
	Csa3M814335.1	score	3	range	1717-1737	strand	-1
	Csa3M836420.1	score	4	range	733-752	strand	1
	Csa3M837570.1	score	2.5	range	956-975	strand	1
	Csa3M838660.1	score	3.5	range	3868-3887	strand	-1
	Csa3M848190.1	score	4	range	1330-1350	strand	-1
	Csa3M856010.1	score	4	range	1809-1829	strand	-1
	Csa3M875980.1	score	4	range	787-808	strand	1
	Csa3M875990.1	score	4	range	1825-1846	strand	1
	Csa3M878800.1	score	3.5	range	1341-1361	strand	-1
	Csa4M004800.1	score	3	range	636-656	strand	-1
	Csa4M056000.1	score	4	range	1421-1440	strand	1
	Csa4M056660.1	score	4	range	2763-2782	strand	-1
	Csa4M064630.1	score	3.5	range	899-919	strand	1
	Csa4M075240.1	score	3	range	1298-1317	strand	1
	Csa4M289620.1	score	3	range	918-938	strand	1
	Csa4M289630.1	score	3	range	3922-3942	strand	1
	Csa4M293290.1	score	3	range	1150-1169	strand	-1
	Csa4M305340.1	score	3.5	range	2694-2715	strand	-1
	Csa4M420130.1	score	4	range	2994-3013	strand	-1
	Csa4M471190.1	score	4	range	1734-1754	strand	1
	Csa4M595970.1	score	4	range	1095-1115	strand	1
	Csa4M621190.1	score	4	range	238-258	strand	-1
	Csa4M637700.1	score	4	range	892-911	strand	1
	Csa4M639820.1	score	4	range	444-465	strand	1
	Csa4M652140.1	score	4	range	1759-1778	strand	-1
	Csa5M126730.1	score	2	range	215-235	strand	-1
	Csa5M138460.1	score	3	range	320-340	strand	1
	Csa5M139350.1	score	4	range	1081-1100	strand	-1
	Csa5M155450.1	score	3	range	2357-2376	strand	-1
	Csa5M158480.1	score	4	range	2181-2201	strand	-1
	Csa5M167090.1	score	4	range	2540-2561	strand	1
	Csa5M167095.1	score	4	range	614-635	strand	-1
	Csa5M217170.1	score	1.5	range	2895-2915	strand	1
	Csa5M229140.1	score	3.5	range	4299-4318	strand	-1
	Csa5M308790.1	score	2.5	range	616-636	strand	-1
	Csa5M312320.1	score	2.5	range	729-748	strand	1
	Csa5M434550.1	score	4	range	908-928	strand	1
	Csa5M467910.1	score	4	range	3153-3173	strand	1
	Csa5M512950.1	score	3	range	1321-1341	strand	-1
	Csa5M551250.1	score	4	range	2757-2777	strand	-1
	Csa5M626040.1	score	4	range	88-108	strand	-1
	Csa5M652250.1	score	4	range	2181-2201	strand	-1
	Csa6M000650.1	score	3.5	range	6984-7004	strand	-1
	Csa6M007400.1	score	3.5	range	210-230	strand	1
	Csa6M057120.1	score	4	range	2082-2102	strand	-1
	Csa6M079180.1	score	3.5	range	107-126	strand	-1
	Csa6M081470.1	score	4	range	3928-3948	strand	1
	Csa6M141360.1	score	4	range	829-849	strand	1
	Csa6M168270.1	score	3.5	range	3133-3153	strand	1
	Csa6M190380.1	score	4	range	536-556	strand	1
	Csa6M190390.1	score	4	range	2710-2730	strand	1
	Csa6M290290.1	score	3	range	1509-1528	strand	1
	Csa6M421740.1	score	4	range	267-286	strand	1
	Csa6M449820.1	score	4	range	546-565	strand	-1
	Csa6M490210.1	score	3.5	range	1887-1906	strand	1
	Csa6M490220.1	score	4	range	548-569	strand	-1
	Csa6M490870.1	score	4	range	635-655	strand	-1
	Csa6M497120.1	score	4	range	1186-1206	strand	-1
	Csa6M523440.1	score	3	range	792-812	strand	1
	Csa7M032240.1	score	4	range	2291-2311	strand	1
	Csa7M048630.1	score	4	range	3521-3541	strand	1
	Csa7M071610.1	score	3.5	range	2563-2583	strand	-1
	Csa7M278210.1	score	4	range	42212	strand	-1
	Csa7M374560.1	score	3	range	173-194	strand	-1
	Csa7M391790.1	score	4	range	2023-2044	strand	1
	Csa7M432520.1	score	3.5	range	2478-2498	strand	1
	Csa7M447080.1	score	3	range	1158-1178	strand	-1
	Csa7M448730.1	score	4	range	1890-1910	strand	-1
	Csa7M452290.1	score	1.5	range	1624-1643	strand	1
miR4383	Csa1M152500.1	score	2.5	range	56-78	strand	-1
	Csa2M432250.1	score	0.5	range	1814-1836	strand	1
	Csa3M040860.1	score	0	range	2284-2306	strand	-1
	Csa3M180200.1	score	2	range	15-37	strand	1
	Csa3M185140.1	score	3	range	297-320	strand	1
	Csa3M187240.1	score	1	range	407-429	strand	-1
	Csa3M856020.1	score	4	range	633-655	strand	1
	Csa3M881750.1	score	1.5	range	3211-3233	strand	-1
	Csa4M652870.1	score	3	range	42059	strand	-1
	Csa5M038312.1	score	3.5	range	160-182	strand	-1
	Csa5M118170.1	score	3.5	range	2932-2954	strand	-1
	Csa5M156200.1	score	0	range	2710-2732	strand	-1
	Csa5M187870.1	score	3.5	range	4091-4112	strand	-1
	Csa6M476690.1	score	2.5	range	2704-2726	strand	-1
	Csa7M011880.1	score	2	range	2040-2062	strand	-1
	Csa7M186190.1	score	2	range	2405-2427	strand	-1
	Csa7M378390.1	score	0	range	427-449	strand	1
	Csa7M447050.1	score	1	range	2346-2368	strand	-1
miR4414	Csa1M060770.1	score	4	range	36-55	strand	-1
	Csa5M615310.1	score	2.5	range	3782-3802	strand	1
miR5041	Csa1M040010.1	score	3	range	847-867	strand	-1
	Csa1M561930.1	score	4	range	2044-2064	strand	-1
	Csa2M427340.1	score	3.5	range	657-676	strand	1
	Csa3M119702.1	score	4	range	1614-1635	strand	1
	Csa3M121710.1	score	4	range	1988-2008	strand	-1
	Csa3M121720.1	score	4	range	3462-3482	strand	1
	Csa3M313240.1	score	2.5	range	2179-2199	strand	-1
	Csa3M589570.1	score	4	range	3167-3187	strand	-1
	Csa3M608160.1	score	3.5	range	966-985	strand	1
	Csa4M004980.1	score	4	range	481-501	strand	-1
	Csa4M507420.1	score	4	range	1199-1218	strand	-1
	Csa5M576610.1	score	4	range	2777-2796	strand	-1
	Csa5M606520.1	score	4	range	4561-4582	strand	1
	Csa6M004480.1	score	4	range	2195-2216	strand	1
	Csa6M040560.1	score	4	range	3382-3403	strand	-1
	Csa6M363590.1	score	4	range	2225-2245	strand	-1
	Csa6M485130.1	score	4	range	1367-1386	strand	-1
	Csa6M485135.1	score	4	range	1122-1141	strand	1
	Csa6M518170.1	score	3	range	1364-1384	strand	-1
	Csa7M033320.1	score	4	range	348-368	strand	-1
	Csa7M047430.1	score	4	range	2147-2166	strand	-1
	Csa7M428860.1	score	4	range	1288-1309	strand	-1
	CsaUNM000003.1	score	0	range	2165-2185	strand	-1
	CsaUNM000003.1	score	3	range	1988-2008	strand	-1
miR5083	Csa1M364960.1	score	4	range	3211-3229	strand	-1
	Csa1M480160.1	score	4	range	1343-1362	strand	-1
	Csa1M480680.1	score	4	range	1343-1362	strand	-1
	Csa1M573710.1	score	4	range	2684-2703	strand	-1
	Csa2M377960.1	score	4	range	155-173	strand	1
	Csa3M114490.1	score	4	range	2529-2549	strand	-1
	Csa3M609260.1	score	4	range	632-651	strand	-1
	Csa3M774730.1	score	3.5	range	135-155	strand	-1
	Csa4M252910.1	score	4	range	4011-4031	strand	-1
	Csa6M367110.1	score	4	range	2935-2954	strand	-1
	Csa6M507150.1	score	4	range	1741-1761	strand	-1
	Csa6M513580.1	score	4	range	88-107	strand	-1
	Csa6M513590.1	score	4	range	393-412	strand	-1
	Csa6M518050.1	score	2	range	73-91	strand	1
	Csa7M394040.1	score	4	range	1691-1710	strand	1
	Csa7M395210.1	score	0	range	3317-3336	strand	1
	Csa7M395220.1	score	0	range	2071-2090	strand	-1
miR5242	Csa1M708660.1	score	4	range	985-1006	strand	-1
	Csa2M034530.1	score	3.5	range	2812-2832	strand	1
	Csa2M060420.1	score	4	range	3812-3832	strand	-1
	Csa2M324440.1	score	4	range	1876-1896	strand	1
	Csa2M361620.1	score	3.5	range	2532-2552	strand	-1
	Csa2M379900.1	score	4	range	1263-1284	strand	-1
	Csa2M418960.1	score	4	range	1353-1373	strand	-1
	Csa3M005550.1	score	4	range	177-197	strand	-1
	Csa3M005560.1	score	4	range	215-235	strand	1
	Csa3M008850.1	score	3.5	range	2170-2191	strand	1
	Csa3M149310.1	score	4	range	3042-3061	strand	1
	Csa3M149320.1	score	4	range	3728-3747	strand	-1
	Csa3M640040.1	score	4	range	2421-2442	strand	1
	Csa3M664590.1	score	4	range	2284-2303	strand	-1
	Csa3M738970.1	score	3	range	2064-2083	strand	-1
	Csa3M777600.1	score	4	range	1291-1311	strand	1
	Csa4M617360.1	score	3	range	1144-1164	strand	1
	Csa5M169080.1	score	4	range	509-528	strand	1
	Csa5M172930.1	score	4	range	122-141	strand	-1
	Csa5M273440.1	score	4	range	1404-1424	strand	1
	Csa5M630910.1	score	4	range	1011-1032	strand	-1
	Csa5M640590.1	score	4	range	1987-2007	strand	1
	Csa6M011620.1	score	4	range	2438-2458	strand	-1
	Csa6M077430.1	score	4	range	1616-1635	strand	1
	Csa6M497020.1	score	4	range	2865-2885	strand	-1
	Csa6M507070.1	score	4	range	2449-2468	strand	-1
	Csa6M507080.1	score	4	range	843-862	strand	-1
	Csa6M519670.1	score	4	range	1347-1366	strand	-1
	Csa6M521040.1	score	4	range	3883-3903	strand	-1
	Csa6M521050.1	score	4	range	1050-1070	strand	-1
	Csa6M521060.1	score	4	range	1050-1070	strand	-1
	Csa7M043040.1	score	3.5	range	213-232	strand	-1
	Csa7M043570.1	score	4	range	500-520	strand	-1
	Csa7M047380.1	score	3	range	2312-2332	strand	-1
	Csa7M047390.1	score	3	range	993-1013	strand	-1
	Csa7M290580.1	score	4	range	1852-1872	strand	-1
	Csa7M290590.1	score	4	range	77-97	strand	1
	Csa7M352420.1	score	4	range	53-72	strand	-1
	Csa7M420760.1	score	4	range	1855-1875	strand	-1
miR5225	Csa5M633810.1
miR5337	Csa1M022490.1	score	3.5	range	2649-2669	strand	1
	Csa1M537340.1	score	0	range	192-212	strand	-1
	Csa1M537340.1	score	4	range	35-55	strand	-1
	Csa3M608710.1	score	0	range	1920-1940	strand	1
	Csa4M343090.1	score	4	range	2138-2157	strand	1
	Csa4M410800.1	score	4	range	2045-2065	strand	-1
	Csa5M611720.1	score	4	range	1207-1227	strand	1
	Csa6M046310.1	score	3	range	95-115	strand	-1
	Csa6M476030.1	score	4	range	1742-1761	strand	-1
	Csa6M517950.1	score	4	range	1326-1347	strand	1
miR5532	Csa3M078250.1	score	3.5	range	1282-1301	strand	-1
	Csa3M133990.1	score	3.5	range	3633-3653	strand	-1
	Csa3M134000.1	score	3.5	range	2121-2141	strand	1
	Csa3M792040.1	score	3.5	range	5856-5875	strand	1
	Csa4M292970.1	score	4	range	564-585	strand	-1
	Csa4M303680.1	score	3.5	range	218-238	strand	-1
	Csa4M312830.1	score	3.5	range	2412-2431	strand	-1
	Csa4M627270.1	score	4	range	381-400	strand	-1
	Csa5M182740.1	score	4	range	2054-2073	strand	1
	Csa5M577360.1	score	1	range	381-401	strand	1
	Csa6M505220.1	score	3.5	range	1384-1404	strand	-1
	Csa7M397020.1	score	0.5	range	186-206	strand	1
	Csa7M397020.1	score	1.5	range	143-163	strand	1
miR5667	Csa1M004970.1	score	3.5	range	1582-1603	strand	1
	Csa1M058100.1	score	4	range	2501-2521	strand	-1
	Csa1M212840.1	score	4	range	469-489	strand	-1
	Csa1M212850.1	score	4	range	1274-1294	strand	-1
	Csa1M433050.1	score	4	range	2361-2382	strand	1
	Csa1M523610.1	score	4	range	3421-3441	strand	1
	Csa2M055050.1	score	4	range	3239-3259	strand	1
	Csa2M363570.1	score	3.5	range	2451-2470	strand	1
	Csa2M393180.1	score	4	range	51-70	strand	-1
	Csa2M393185.1	score	4	range	998-1017	strand	-1
	Csa3M150190.1	score	3.5	range	2273-2293	strand	-1
	Csa3M153160.1	score	4	range	460-481	strand	-1
	Csa3M362650.1	score	4	range	2103-2123	strand	1
	Csa3M710790.1	score	3.5	range	232-252	strand	-1
	Csa3M778200.1	score	3.5	range	799-820	strand	-1
	Csa3M808390.1	score	3.5	range	6012-6031	strand	-1
	Csa3M878900.1	score	3.5	range	2805-2825	strand	1
	Csa4M056770.1	score	4	range	169-189	strand	1
	Csa4M417510.1	score	4	range	285-305	strand	-1
	Csa4M419610.1	score	4	range	1128-1148	strand	1
	Csa4M598020.1	score	4	range	1634-1653	strand	1
	Csa4M627160.1	score	4	range	1496-1516	strand	-1
	Csa5M180920.1	score	2.5	range	660-680	strand	1
	Csa5M188380.1	score	1	range	3489-3509	strand	-1
	Csa5M308760.1	score	3.5	range	4434-4455	strand	1
	Csa5M522920.1	score	2.5	range	3233-3252	strand	1
	Csa5M583285.1	score	3.5	range	210-229	strand	-1
	Csa5M583290.1	score	3.5	range	1339-1358	strand	1
	Csa5M638380.1	score	4	range	933-953	strand	1
	Csa6M041770.1	score	4	range	1669-1688	strand	-1
	Csa6M052030.1	score	4	range	1916-1936	strand	-1
	Csa6M052640.1	score	4	range	1951-1972	strand	-1
	Csa6M111370.1	score	4	range	3513-3532	strand	1
	Csa6M139210.1	score	4	range	275-295	strand	1
	Csa6M190440.1	score	4	range	1809-1828	strand	1
	Csa6M290860.1	score	4	range	2582-2602	strand	1
	Csa7M193720.1	score	3	range	2592-2612	strand	1
	Csa7M299340.1	score	4	range	1755-1775	strand	1
miR5671	Csa5M138510.1	score	3.5	range	2196-2218	strand	1
miR5747	Csa2M365140.1
	Csa3M893380.1
	Csa3M358620.1
	Csa1M004240.1
	Csa1M324370.1
miR5751	Csa3M017140.1	score	4	range	1203-1224	strand	-1
	Csa3M172960.1	score	4	range	2611-2634	strand	1
	Csa3M172970.1	score	4	range	4249-4272	strand	-1
	Csa3M194390.1	score	4	range	2900-2921	strand	-1
	Csa3M194400.1	score	4	range	2925-2946	strand	1
	Csa4M004910.1	score	3	range	850-872	strand	-1
	Csa4M004915.1	score	3	range	1597-1619	strand	1
	Csa5M529950.1	score	4	range	3995-4016	strand	1
	Csa5M615810.1	score	4	range	2624-2645	strand	1
	Csa6M150500.1	score	4	range	3189-3210	strand	-1
miR5760	Csa1M077750.1	score	2	range	1905-1925	strand	-1
	Csa2M034750.1	score	4	range	3022-3044	strand	1
	Csa3M132590.1	score	4	range	3811-3831	strand	-1
	Csa3M282480.1	score	4	range	1449-1469	strand	1
	Csa3M882920.1	score	4	range	1993-2013	strand	-1
	Csa4M011060.1	score	4	range	1296-1317	strand	1
	Csa4M063980.1	score	4	range	2803-2823	strand	1
	Csa4M568200.1	score	3.5	range	657-677	strand	-1
	Csa5M050530.1	score	4	range	476-496	strand	-1
	Csa5M635380.1	score	4	range	1358-1378	strand	1
	Csa6M052800.1	score	4	range	626-648	strand	-1
	Csa6M230040.1	score	4	range	2033-2053	strand	1
	Csa7M099280.1	score	0	range	301-322	strand	-1
miR5788	Csa3M183915.1	score	4	range	332-351	strand	1
	Csa3M212480.1	score	4	range	1789-1809	strand	1
	Csa3M219170.1	score	0	range	12-32	strand	-1
	Csa3M769645.1	score	4	range	42338	strand	-1
	Csa3M799650.1	score	0.5	range	466-486	strand	-1
	Csa3M878760.1	score	4	range	2468-2489	strand	1
	Csa5M610490.1	score	3.5	range	1014-1034	strand	-1
	Csa5M611690.1	score	4	range	1455-1475	strand	1
	Csa5M623850.1	score	4	range	2850-2871	strand	1
	Csa6M117180.1	score	4	range	794-814	strand	-1
	Csa6M476700.1	score	4	range	2445-2465	strand	-1
	Csa6M489880.1	score	4	range	4522-4542	strand	-1
	Csa6M499020.1	score	4	range	56-75	strand	1
	Csa7M044830.1	score	4	range	2231-2250	strand	1
	Csa7M307400.1	score	4	range	3606-3626	strand	1
	Csa7M452150.1	score	4	range	900-920	strand	-1
	Csa7M452160.1	score	4	range	1517-1537	strand	-1
	Csa7M452170.1	score	4	range	3424-3444	strand	-1
	Csa7M452180.1	score	4	range	3129-3149	strand	-1
miR6182	Csa1M064140.1	score	4	range	1988-2009	strand	-1
	Csa1M064150.1	score	4	range	3418-3439	strand	1
	Csa2M036700.1	score	4	range	1499-1522	strand	1
	Csa6M108580.1	score	4	range	1039-1060	strand	-1
	Csa6M454320.1	score	4	range	2837-2858	strand	1
miR6257	Csa1M001330.1	score	4	range	3449-3469	strand	1
	Csa1M005665.1	score	3	range	197-218	strand	1
	Csa1M008520.1	score	4	range	408-428	strand	-1
	Csa1M031840.1	score	4	range	2578-2598	strand	-1
	Csa1M042770.1	score	3.5	range	1888-1908	strand	-1
	Csa1M062280.1	score	3.5	range	2681-2701	strand	1
	Csa1M062930.1	score	4	range	2685-2705	strand	-1
	Csa1M531690.1	score	4	range	171-191	strand	-1
	Csa1M538830.1	score	4	range	2798-2817	strand	1
	Csa1M586830.1	score	4	range	2861-2881	strand	-1
	Csa1M701380.1	score	0.5	range	93-113	strand	1
	Csa1M703070.1	score	4	range	2218-2238	strand	-1
	Csa2M349600.1	score	4	range	671-690	strand	-1
	Csa2M362510.1	score	3.5	range	214-234	strand	-1
	Csa2M439210.1	score	4	range	119-140	strand	1
	Csa3M002350.1	score	1.5	range	4301-4321	strand	-1
	Csa3M002765.1	score	0.5	range	205-225	strand	1
	Csa3M120490.1	score	3.5	range	2549-2569	strand	-1
	Csa3M124850.1	score	3.5	range	2428-2448	strand	-1
	Csa3M127120.1	score	4	range	2856-2876	strand	1
	Csa3M129510.1	score	1.5	range	316-336	strand	-1
	Csa3M165670.1	score	0	range	2210-2230	strand	1
	Csa3M165680.1	score	0	range	1995-2015	strand	-1
	Csa3M166350.1	score	3.5	range	2546-2566	strand	1
	Csa3M176320.1	score	4	range	137-158	strand	1
	Csa3M176325.1	score	4	range	2440-2461	strand	-1
	Csa3M214050.1	score	4	range	2855-2874	strand	1
	Csa3M214060.1	score	4	range	2567-2586	strand	-1
	Csa3M560230.1	score	3.5	range	1646-1667	strand	1
	Csa3M690830.1	score	2.5	range	1438-1457	strand	1
	Csa3M776340.1	score	4	range	1466-1486	strand	-1
	Csa3M809400.1	score	3.5	range	2146-2166	strand	-1
	Csa3M810510.1	score	3.5	range	64-84	strand	-1
	Csa3M816150.1	score	2	range	2414-2434	strand	-1
	Csa3M823660.1	score	2	range	609-629	strand	-1
	Csa3M824820.1	score	1	range	2724-2743	strand	-1
	Csa3M895900.1	score	2	range	1714-1734	strand	1
	Csa4M003620.1	score	4	range	158-178	strand	1
	Csa4M006410.1	score	4	range	3139-3159	strand	1
[truncated: 777 more rows]

## Sheet: table S9
Table S9 targets of novel miRNAs predicted by TargetFinder
	miRNA	targets
mir-166	csa-mir-322	Csa1M045770.1
	csa-mir-322	Csa1M192700.1
	csa-mir-322	Csa1M385050.1
	csa-mir-322	Csa1M386570.1
	csa-mir-322	Csa1M629050.1
	csa-mir-322	Csa1M648050.1
	csa-mir-322	Csa1M659620.1
	csa-mir-322	Csa1M660120.1
	csa-mir-322	Csa2M001000.1
	csa-mir-322	Csa2M010320.1
	csa-mir-322	Csa2M076010.1
	csa-mir-322	Csa2M223160.1
	csa-mir-322	Csa2M377910.1
	csa-mir-322	Csa3M099760.1
	csa-mir-322	Csa3M110090.1
	csa-mir-322	Csa3M223320.1
	csa-mir-322	Csa3M379230.1
	csa-mir-322	Csa3M416670.1
	csa-mir-322	Csa3M564310.1
	csa-mir-322	Csa3M588490.1
	csa-mir-322	Csa3M625640.1
	csa-mir-322	Csa3M851720.1
	csa-mir-322	Csa3M860330.1
	csa-mir-322	Csa3M878910.1
	csa-mir-322	Csa4M093000.1
	csa-mir-322	Csa4M109540.1
	csa-mir-322	Csa4M153800.1
	csa-mir-322	Csa4M172560.1
	csa-mir-322	Csa4M181720.1
	csa-mir-322	Csa4M187870.1
	csa-mir-322	Csa4M361280.1
	csa-mir-322	Csa4M493710.1
	csa-mir-322	Csa4M561690.1
	csa-mir-322	Csa4M622220.1
	csa-mir-322	Csa4M627820.1
	csa-mir-322	Csa5M073680.1
	csa-mir-322	Csa5M292240.1
	csa-mir-322	Csa5M349070.1
	csa-mir-322	Csa5M406560.1
	csa-mir-322	Csa5M487190.1
	csa-mir-322	Csa5M489310.1
	csa-mir-322	Csa6M017030.1
	csa-mir-322	Csa6M152340.1
	csa-mir-322	Csa6M190470.1
	csa-mir-322	Csa6M381840.1
	csa-mir-322	Csa6M511760.1
	csa-mir-322	Csa6M526250.1
	csa-mir-322	Csa7M279750.1
	csa-mir-322	Csa7M290580.1
	csa-mir-322	Csa7M330400.1
	csa-mir-322	Csa7M361530.1
	csa-mir-322	Csa7M429600.1
	csa-mir-322	CsaUNM019150.1
mir-175	csa-mir-175	Csa1M073620.1
	csa-mir-175	Csa1M534760.1
	csa-mir-175	Csa1M542420.1
	csa-mir-175	Csa1M616290.1
	csa-mir-175	Csa1M697030.1
	csa-mir-175	Csa2M075330.1
	csa-mir-175	Csa2M386160.1
	csa-mir-175	Csa3M182070.1
	csa-mir-175	Csa3M234520.1
	csa-mir-175	Csa3M298050.1
	csa-mir-175	Csa3M622450.1
	csa-mir-175	Csa3M822260.1
	csa-mir-175	Csa3M822270.1
	csa-mir-175	Csa4M015810.1
	csa-mir-175	Csa4M028420.1
	csa-mir-175	Csa4M083640.1
	csa-mir-175	Csa4M311730.1
	csa-mir-175	Csa4M338970.1
	csa-mir-175	Csa4M351120.1
	csa-mir-175	Csa4M420180.1
	csa-mir-175	Csa4M436990.1
	csa-mir-175	Csa4M628330.1
	csa-mir-175	Csa5M315390.1
	csa-mir-175	Csa5M466880.1
	csa-mir-175	Csa5M485180.1
	csa-mir-175	Csa6M118330.1
	csa-mir-175	Csa6M118335.1
	csa-mir-175	Csa7M048070.1
	csa-mir-175	Csa7M232580.1
	csa-mir-175	Csa7M237870.1
	csa-mir-175	Csa7M375730.1
	csa-mir-175	Csa7M441620.1
mir-176	csa-mir-176	Csa4M431940.1
	csa-mir-176	Csa7M009180.1
	csa-mir-176	Csa3M847215.1
	csa-mir-176	Csa2M382510.1
	csa-mir-176	Csa5M608040.1
	csa-mir-176	Csa6M490770.1
	csa-mir-176	Csa2M171950.1
	csa-mir-176	Csa3M731880.1
	csa-mir-176	Csa3M119760.1
	csa-mir-176	Csa5M528450.1
	csa-mir-176	Csa5M197120.1
	csa-mir-176	Csa3M114460.1
	csa-mir-176	Csa3M036470.1
	csa-mir-176	Csa6M451480.1
	csa-mir-176	Csa3M819790.1
	csa-mir-176	Csa4M279860.1
	csa-mir-176	Csa6M319800.1
	csa-mir-176	Csa5M505240.1
	csa-mir-176	Csa6M487620.1
	csa-mir-176	Csa5M146240.1
	csa-mir-176	Csa2M383910.1
	csa-mir-176	Csa6M490860.1
	csa-mir-176	Csa2M000200.1
	csa-mir-176	Csa5M266320.1
	csa-mir-176	Csa3M119660.1
	csa-mir-176	Csa3M033795.1
	csa-mir-176	Csa7M425950.1
	csa-mir-176	Csa3M134600.1
	csa-mir-176	Csa5M201310.1
	csa-mir-176	Csa1M629040.1
	csa-mir-176	Csa6M011040.1
	csa-mir-176	Csa3M119770.1
	csa-mir-176	Csa6M495680.1
	csa-mir-176	Csa5M505230.1
	csa-mir-176	Csa6M502710.1
	csa-mir-176	Csa3M033790.1
	csa-mir-176	Csa5M175930.1
	csa-mir-176	Csa7M044840.1
	csa-mir-176	Csa4M308640.1
	csa-mir-176	Csa6M318690.1
	csa-mir-176	Csa7M363060.1
	csa-mir-176	Csa1M435770.1
	csa-mir-176	Csa2M129160.1
	csa-mir-176	Csa5M331030.1
	csa-mir-176	Csa4M312250.1
	csa-mir-176	Csa2M000210.1
	csa-mir-176	Csa5M197620.1
	csa-mir-176	Csa3M730980.1
mir-181	csa-mir-181	Csa1M004360.1
	csa-mir-181	Csa1M004870.1
	csa-mir-181	Csa1M005550.1
	csa-mir-181	Csa1M005560.1
	csa-mir-181	Csa1M011580.1
	csa-mir-181	Csa1M025945.1
	csa-mir-181	Csa1M031820.1
	csa-mir-181	Csa1M045430.1
	csa-mir-181	Csa1M077130.1
	csa-mir-181	Csa1M077200.1
	csa-mir-181	Csa1M077210.1
	csa-mir-181	Csa1M108285.1
	csa-mir-181	Csa1M165230.1
	csa-mir-181	Csa1M166810.1
	csa-mir-181	Csa1M168920.1
	csa-mir-181	Csa1M185110.1
	csa-mir-181	Csa1M294610.1
	csa-mir-181	Csa1M342430.1
	csa-mir-181	Csa1M397640.1
	csa-mir-181	Csa1M533720.1
	csa-mir-181	Csa1M569490.1
	csa-mir-181	Csa1M572410.1
	csa-mir-181	Csa1M572970.1
	csa-mir-181	Csa1M602530.1
	csa-mir-181	Csa1M612910.1
	csa-mir-181	Csa1M612920.1
	csa-mir-181	Csa1M612925.1
	csa-mir-181	Csa2M00090.1
	csa-mir-181	Csa2M049340.1
	csa-mir-181	Csa2M062615.1
	csa-mir-181	Csa2M072430.1
	csa-mir-181	Csa2M075340.1
	csa-mir-181	Csa2M100530.1
	csa-mir-181	Csa2M100590.1
	csa-mir-181	Csa2M121980.1
	csa-mir-181	Csa2M122000.1
	csa-mir-181	Csa2M148430.1
	csa-mir-181	Csa2M166690.1
	csa-mir-181	Csa2M287040.1
	csa-mir-181	Csa2M295160.1
	csa-mir-181	Csa2M296040.1
	csa-mir-181	Csa2M354920.1
	csa-mir-181	Csa2M369230.1
	csa-mir-181	Csa2M370570.1
	csa-mir-181	Csa2M380080.1
	csa-mir-181	Csa2M382590.1
	csa-mir-181	Csa2M382600.1
	csa-mir-181	Csa2M406790.1
	csa-mir-181	Csa2M414000.1
	csa-mir-181	Csa2M416110.1
	csa-mir-181	Csa2M420470.1
	csa-mir-181	Csa2M430820.1
	csa-mir-181	Csa2M432250.1
	csa-mir-181	Csa2M432255.1
	csa-mir-181	Csa2M432260.1
	csa-mir-181	Csa2M435520.1
	csa-mir-181	Csa3M002840.1
	csa-mir-181	Csa3M013360.1
	csa-mir-181	Csa3M019330.1
	csa-mir-181	Csa3M019950.1
	csa-mir-181	Csa3M020010.1
	csa-mir-181	Csa3M047840.1
	csa-mir-181	Csa3M047850.1
	csa-mir-181	Csa3M116630.1
	csa-mir-181	Csa3M119730.1
	csa-mir-181	Csa3M125520.1
	csa-mir-181	Csa3M126250.1
	csa-mir-181	Csa3M142920.1
	csa-mir-181	Csa3M142925.1
	csa-mir-181	Csa3M174580.1
	csa-mir-181	Csa3M207910.1
	csa-mir-181	Csa3M229380.1
	csa-mir-181	Csa3M229390.1
	csa-mir-181	Csa3M229420.1
	csa-mir-181	Csa3M252460.1
	csa-mir-181	Csa3M279920.1
	csa-mir-181	Csa3M334350.1
	csa-mir-181	Csa3M415130.1
	csa-mir-181	Csa3M416670.1
	csa-mir-181	Csa3M418740.1
	csa-mir-181	Csa3M418745.1
	csa-mir-181	Csa3M418750.1
	csa-mir-181	Csa3M423815.1
	csa-mir-181	Csa3M423820.1
	csa-mir-181	Csa3M481220.1
	csa-mir-181	Csa3M512980.1
	csa-mir-181	Csa3M733960.1
	csa-mir-181	Csa3M741840.1
	csa-mir-181	Csa3M812140.1
	csa-mir-181	Csa3M816690.1
	csa-mir-181	Csa3M827210.1
	csa-mir-181	Csa3M838750.1
	csa-mir-181	Csa3M848120.1
	csa-mir-181	Csa3M872140.1
	csa-mir-181	Csa3M889130.1
	csa-mir-181	Csa3M900960.1
	csa-mir-181	Csa4M000940.1
	csa-mir-181	Csa4M000950.1
	csa-mir-181	Csa4M006210.1
	csa-mir-181	Csa4M006480.1
	csa-mir-181	Csa4M011650.1
	csa-mir-181	Csa4M012450.1
	csa-mir-181	Csa4M012460.1
	csa-mir-181	Csa4M043955.1
	csa-mir-181	Csa4M097620.1
	csa-mir-181	Csa4M109030.1
	csa-mir-181	Csa4M109540.1
	csa-mir-181	Csa4M314470.1
	csa-mir-181	Csa4M351110.1
	csa-mir-181	Csa4M372600.1
	csa-mir-181	Csa4M372610.1
	csa-mir-181	Csa4M427280.1
	csa-mir-181	Csa4M430850.1
	csa-mir-181	Csa4M431890.1
	csa-mir-181	Csa4M491690.1
	csa-mir-181	Csa4M492190.1
	csa-mir-181	Csa4M492200.1
	csa-mir-181	Csa4M627110.1
	csa-mir-181	Csa4M651740.1
	csa-mir-181	Csa4M664230.1
	csa-mir-181	Csa5M025940.1
	csa-mir-181	Csa5M046520.1
	csa-mir-181	Csa5M114610.1
	csa-mir-181	Csa5M114620.1
	csa-mir-181	Csa5M118690.1
	csa-mir-181	Csa5M137430.1
	csa-mir-181	Csa5M154220.1
	csa-mir-181	Csa5M165230.1
	csa-mir-181	Csa5M177700.1
	csa-mir-181	Csa5M189930.1
	csa-mir-181	Csa5M198750.1
	csa-mir-181	Csa5M207950.1
	csa-mir-181	Csa5M211580.1
	csa-mir-181	Csa5M211590.1
	csa-mir-181	Csa5M212340.1
	csa-mir-181	Csa5M244150.1
	csa-mir-181	Csa5M351590.1
	csa-mir-181	Csa5M374750.1
	csa-mir-181	Csa5M431540.1
	csa-mir-181	Csa5M468440.1
	csa-mir-181	Csa5M528420.1
	csa-mir-181	Csa5M579000.1
	csa-mir-181	Csa5M588730.1
	csa-mir-181	Csa5M590210.1
	csa-mir-181	Csa5M598040.1
	csa-mir-181	Csa5M603980.1
	csa-mir-181	Csa5M631500.1
	csa-mir-181	Csa6M011730.1
	csa-mir-181	Csa6M017090.1
	csa-mir-181	Csa6M025440.1
	csa-mir-181	Csa6M038520.1
	csa-mir-181	Csa6M038770.1
	csa-mir-181	Csa6M039020.1
	csa-mir-181	Csa6M107910.1
	csa-mir-181	Csa6M119390.1
	csa-mir-181	Csa6M136520.1
	csa-mir-181	Csa6M157380.1
	csa-mir-181	Csa6M169310.1
	csa-mir-181	Csa6M176940.1
	csa-mir-181	Csa6M178440.1
	csa-mir-181	Csa6M240200.1
	csa-mir-181	Csa6M306300.1
	csa-mir-181	Csa6M309970.1
	csa-mir-181	Csa6M397190.1
	csa-mir-181	Csa6M406020.1
	csa-mir-181	Csa6M421060.1
	csa-mir-181	Csa6M434300.1
	csa-mir-181	Csa6M445210.1
	csa-mir-181	Csa6M490200.1
	csa-mir-181	Csa6M491690.1
	csa-mir-181	Csa6M510320.1
	csa-mir-181	Csa6M525620.1
	csa-mir-181	Csa7M000010.1
	csa-mir-181	Csa7M019910.1
	csa-mir-181	Csa7M044190.1
	csa-mir-181	Csa7M068580.1
	csa-mir-181	Csa7M073420.1
	csa-mir-181	Csa7M206990.1
	csa-mir-181	Csa7M224890.1
	csa-mir-181	Csa7M253750.1
	csa-mir-181	Csa7M327750.1
	csa-mir-181	Csa7M336540.1
	csa-mir-181	Csa7M336820.1
	csa-mir-181	Csa7M390200.1
	csa-mir-181	Csa7M432300.1
	csa-mir-181	Csa7M432310.1
	csa-mir-181	CsaUNM019170.1
	csa-mir-181	CsaUNM019180.1
	csa-mir-181	CsaUNM030430.1
	csa-mir-181	CsaUNM030435.1
mir-214	csa-mir-214	Csa1M103260.1
	csa-mir-214	Csa1M662760.1
	csa-mir-214	Csa2M074120.1
	csa-mir-214	Csa3M002590.1
	csa-mir-214	Csa3M002600.1
	csa-mir-214	Csa3M664570.1
	csa-mir-214	Csa5M011730.1
	csa-mir-214	Csa5M406550.1
	csa-mir-214	Csa5M429950.1
	csa-mir-214	Csa5M537010.1
	csa-mir-214	Csa7M044840.1
	csa-mir-214	Csa7M068560.1
	csa-mir-214	Csa7M232590.1
	csa-mir-214	Csa7M450500.1
mir-282	csa-mir-282	Csa6M485130.1
	csa-mir-282	Csa2M172470.1
	csa-mir-282	Csa2M162130.1
	csa-mir-282	Csa1M002900.1
	csa-mir-282	Csa5M083800.1
	csa-mir-282	Csa2M385070.1
	csa-mir-282	Csa1M046180.1
	csa-mir-282	Csa5M632090.1
	csa-mir-282	Csa1M479640.1
	csa-mir-282	Csa7M007810.1
	csa-mir-282	Csa3M182100.1
	csa-mir-282	Csa6M318700.1
	csa-mir-282	Csa4M442590.1
	csa-mir-282	Csa6M088180.1
	csa-mir-282	Csa6M107330.1
	csa-mir-282	Csa5M177100.1
	csa-mir-282	Csa6M485120.1
	csa-mir-282	Csa6M485135.1
	csa-mir-282	Csa7M074810.1
	csa-mir-282	Csa7M018730.1
	csa-mir-282	Csa7M006300.1
	csa-mir-282	Csa2M245460.1
	csa-mir-282	Csa5M177110.1
	csa-mir-1	Csa1M028030.1
	csa-mir-1	Csa1M715740.1
	csa-mir-1	Csa5M011740.1
	csa-mir-1	Csa6M397440.1
	csa-mir-1	Csa4M665680.1
	csa-mir-1	Csa5M013280.1
	csa-mir-1	Csa1M714700.1
	csa-mir-1	Csa4M099740.1
	csa-mir-1	Csa1M665360.1
	csa-mir-1	Csa1M587450.1
	csa-mir-1	Csa7M113320.1
	csa-mir-1	Csa1M423320.1
	csa-mir-1	Csa5M594450.1
	csa-mir-1	Csa6M205850.1
	csa-mir-1	Csa4M188795.1
	csa-mir-1	Csa6M408240.1
	csa-mir-1	Csa6M040590.1
	csa-mir-1	Csa2M108660.1
	csa-mir-1	Csa5M649900.1
	csa-mir-1	Csa1M031768.1
	csa-mir-1	Csa1M714720.1
	csa-mir-1	Csa5M052550.1
	csa-mir-1	Csa4M182220.1
	csa-mir-1	Csa7M219230.1
	csa-mir-1	Csa1M164690.1
	csa-mir-1	Csa1M598860.1
	csa-mir-1	Csa1M673540.1
	csa-mir-1	Csa2M335050.1
	csa-mir-1	Csa1M673510.1
	csa-mir-1	Csa1M087430.1
	csa-mir-1	Csa3M187280.1
	csa-mir-1	Csa5M051040.1
	csa-mir-1	Csa5M625960.1
	csa-mir-1	Csa5M537530.1
	csa-mir-1	Csa5M467400.1
	csa-mir-1	Csa4M107510.1
	csa-mir-1	Csa2M395190.1
	csa-mir-1	Csa1M145890.1
	csa-mir-1	Csa6M042290.1
	csa-mir-1	Csa5M390000.1
	csa-mir-1	Csa1M448940.1
	csa-mir-1	Csa7M252150.1
	csa-mir-1	Csa7M113310.1
	csa-mir-1	Csa3M228370.1
	csa-mir-1	Csa2M232490.1
	csa-mir-1	Csa2M395940.1
	csa-mir-1	Csa4M441080.1
	csa-mir-1	Csa1M674040.1
	csa-mir-1	Csa5M595970.1
	csa-mir-1	Csa1M084260.1
	csa-mir-1	Csa4M338430.1
	csa-mir-1	Csa1M028040.1
	csa-mir-1	Csa5M152830.1
	csa-mir-1	Csa1M030680.1
	csa-mir-1	Csa4M132690.1
	csa-mir-1	Csa5M528410.1
	csa-mir-1	Csa5M031450.1
	csa-mir-1	Csa3M624010.1
	csa-mir-1	CsaUNM008280.1
	csa-mir-1	Csa3M000020.1
	csa-mir-1	Csa6M410020.1
	csa-mir-1	Csa3M171010.1
	csa-mir-1	Csa6M042380.1
	csa-mir-1	Csa1M673520.1
	csa-mir-1	Csa6M408250.1
	csa-mir-1	Csa1M534760.1
	csa-mir-1	Csa2M108650.1
	csa-mir-1	Csa3M842670.1
	csa-mir-1	Csa6M022250.1
	csa-mir-1	Csa1M031767.1
	csa-mir-1	Csa3M912290.1
	csa-mir-1	Csa3M169510.1
	csa-mir-1	Csa4M442580.1
	csa-mir-100	Csa2M192810.1
	csa-mir-100	Csa4M332370.1
	csa-mir-100	Csa7M404810.1
	csa-mir-101	Csa4M006300.1
	csa-mir-101	Csa6M073990.1
	csa-mir-101	Csa5M454720.1
	csa-mir-101	Csa4M006310.1
	csa-mir-101	Csa3M008920.1
	csa-mir-102	Csa5M601600.1
	csa-mir-102	Csa1M612880.1
	csa-mir-103	Csa5M488240.1
	csa-mir-103	Csa4M007610.1
	csa-mir-104	Csa1M033030.1
	csa-mir-104	Csa7M064600.1
	csa-mir-104	Csa4M632110.1
	csa-mir-104	Csa5M173440.1
	csa-mir-104	Csa3M124760.1
	csa-mir-104	Csa5M173430.1
	csa-mir-105	Csa7M009170.1
	csa-mir-105	Csa2M222030.1
	csa-mir-105	Csa7M062730.1
	csa-mir-105	Csa3M182230.1
	csa-mir-105	Csa4M338970.1
	csa-mir-105	Csa6M409370.1
	csa-mir-105	Csa3M116720.1
	csa-mir-105	Csa6M022380.1
	csa-mir-105	Csa2M285360.1
	csa-mir-105	Csa5M286050.1
	csa-mir-105	Csa7M062740.1
	csa-mir-105	Csa1M662830.1
	csa-mir-105	Csa5M580660.1
	csa-mir-105	Csa1M269850.1
	csa-mir-105	Csa6M489880.1
	csa-mir-105	Csa1M072440.1
	csa-mir-105	Csa7M305380.1
	csa-mir-106	Csa6M014570.1
	csa-mir-106	Csa7M037520.1
	csa-mir-106	Csa1M423260.1
	csa-mir-106	Csa5M056610.1
	csa-mir-107	Csa2M349620.1
	csa-mir-107	Csa4M255930.1
	csa-mir-107	Csa5M608370.1
	csa-mir-107	Csa1M630300.1
	csa-mir-107	Csa3M740090.1
	csa-mir-107	Csa7M452020.1
	csa-mir-107	Csa1M240070.1
	csa-mir-108	Csa2M336690.1
	csa-mir-108	Csa7M453250.1
	csa-mir-108	Csa2M390180.1
	csa-mir-108	Csa6M042380.1
	csa-mir-108	Csa3M011760.1
	csa-mir-108	Csa3M176300.1
	csa-mir-108	Csa1M604943.1
	csa-mir-108	Csa1M650100.1
	csa-mir-108	Csa2M335050.1
	csa-mir-108	Csa7M252680.1
	csa-mir-108	Csa5M528420.1
	csa-mir-108	Csa3M852510.1
	csa-mir-108	Csa4M665680.1
	csa-mir-108	Csa3M346890.1
	csa-mir-108	Csa7M252150.1
	csa-mir-108	Csa4M099740.1
	csa-mir-108	Csa3M842040.1
	csa-mir-108	CsaUNM008280.1
	csa-mir-108	Csa5M013260.1
	csa-mir-108	Csa1M714720.1
	csa-mir-108	Csa5M534990.1
	csa-mir-109	Csa3M017010.1
	csa-mir-109	Csa3M017000.1
	csa-mir-110	Csa3M184060.1
	csa-mir-110	Csa3M903460.1
	csa-mir-110	Csa2M427340.1
	csa-mir-110	Csa6M358690.1
	csa-mir-110	Csa7M062880.1
	csa-mir-110	Csa5M606685.1
	csa-mir-110	Csa5M505800.1
	csa-mir-110	Csa7M062890.1
	csa-mir-110	Csa6M044000.1
	csa-mir-110	Csa3M416130.1
	csa-mir-110	Csa3M184050.1
	csa-mir-110	Csa3M128915.1
	csa-mir-110	Csa6M358680.1
	csa-mir-110	Csa3M128920.1
	csa-mir-110	Csa5M606690.1
	csa-mir-110	Csa6M483248.1
	csa-mir-110	Csa7M267960.1
	csa-mir-110	Csa7M062900.1
	csa-mir-110	Csa3M844890.1
	csa-mir-110	Csa5M218820.1
	csa-mir-110	Csa3M710790.1
	csa-mir-110	Csa5M154790.1
	csa-mir-110	Csa3M824230.1
	csa-mir-110	Csa3M098550.1
	csa-mir-111	Csa2M350270.1
	csa-mir-111	Csa7M071690.1
	csa-mir-111	Csa6M525400.1
	csa-mir-111	Csa5M409710.1
	csa-mir-111	Csa2M350280.1
	csa-mir-111	Csa1M461010.1
	csa-mir-112	Csa6M381830.1
	csa-mir-112	Csa6M006870.1
	csa-mir-112	Csa7M111305.1
	csa-mir-112	Csa3M567330.1
	csa-mir-112	Csa7M111300.1
	csa-mir-112	Csa1M154090.1
	csa-mir-112	Csa3M881590.1
	csa-mir-112	Csa2M169720.1
	csa-mir-112	Csa5M622800.1
	csa-mir-112	Csa6M136560.1
	csa-mir-113	Csa6M042380.1
	csa-mir-113	Csa6M042390.1
	csa-mir-113	Csa2M062620.1
	csa-mir-113	Csa2M005900.1
	csa-mir-115	Csa7M236790.1
	csa-mir-115	Csa1M361460.1
	csa-mir-115	Csa3M814380.1
	csa-mir-115	Csa1M589080.1
	csa-mir-115	Csa5M207940.1
	csa-mir-115	Csa2M100840.1
	csa-mir-115	Csa4M099765.1
	csa-mir-115	Csa7M058610.1
	csa-mir-115	Csa1M527930.1
	csa-mir-115	Csa6M088110.1
	csa-mir-115	Csa7M039780.1
	csa-mir-115	Csa3M881740.1
	csa-mir-115	Csa7M075640.1
	csa-mir-115	Csa7M430240.1
	csa-mir-115	Csa2M076015.1
	csa-mir-115	Csa6M108500.1
	csa-mir-115	Csa7M058620.1
	csa-mir-115	Csa1M570750.1
	csa-mir-115	Csa2M375170.1
	csa-mir-115	Csa1M042660.1
	csa-mir-115	Csa7M392400.1
	csa-mir-115	Csa6M222480.1
	csa-mir-115	Csa2M222050.1
	csa-mir-115	Csa1M039040.1
	csa-mir-115	Csa7M236800.1
	csa-mir-115	Csa4M648580.1
	csa-mir-115	Csa3M175590.1
	csa-mir-115	Csa6M448140.1
	csa-mir-115	Csa4M099760.1
	csa-mir-115	Csa2M003590.1
	csa-mir-115	Csa2M150000.1
	csa-mir-116	Csa2M348270.1
	csa-mir-116	Csa3M126180.1
	csa-mir-116	Csa6M516920.1
	csa-mir-116	Csa5M413260.1
	csa-mir-116	Csa1M294090.1
	csa-mir-116	Csa6M517000.1
	csa-mir-116	Csa5M410730.1
	csa-mir-116	Csa3M177940.1
	csa-mir-116	Csa4M056770.1
	csa-mir-116	Csa4M651950.1
	csa-mir-116	Csa6M434390.1
	csa-mir-116	Csa6M486670.1
	csa-mir-116	Csa6M510290.1
	csa-mir-116	CsaUNM008270.1
	csa-mir-116	Csa5M630870.1
	csa-mir-116	Csa3M253500.1
	csa-mir-116	Csa5M024910.1
	csa-mir-116	Csa3M775290.1
	csa-mir-116	Csa5M223060.1
	csa-mir-116	Csa3M081920.1
	csa-mir-116	Csa3M849960.1
	csa-mir-116	Csa6M298990.1
	csa-mir-116	Csa7M429550.1
	csa-mir-116	Csa6M003410.1
	csa-mir-116	Csa6M016960.1
	csa-mir-116	Csa2M348280.1
	csa-mir-116	Csa1M039020.1
	csa-mir-116	Csa5M602750.1
	csa-mir-116	Csa4M000030.1
	csa-mir-116	Csa7M390190.1
	csa-mir-116	Csa1M072450.1
	csa-mir-116	Csa2M034780.1
	csa-mir-116	Csa5M023910.1
	csa-mir-116	Csa2M028490.1
	csa-mir-116	Csa2M327510.1
	csa-mir-116	Csa6M117710.1
	csa-mir-116	Csa3M902340.1
	csa-mir-116	Csa6M344220.1
	csa-mir-116	Csa5M608360.1
	csa-mir-116	Csa4M290840.1
	csa-mir-116	Csa4M064020.1
	csa-mir-116	Csa5M591750.1
	csa-mir-116	Csa3M020070.1
	csa-mir-116	Csa3M174540.1
	csa-mir-116	Csa3M829230.1
	csa-mir-116	Csa6M023390.1
	csa-mir-116	Csa3M732580.1
	csa-mir-116	Csa6M500650.1
	csa-mir-116	Csa3M840980.1
	csa-mir-116	Csa7M270560.1
	csa-mir-116	Csa4M627100.1
	csa-mir-116	Csa7M336490.1
	csa-mir-116	Csa6M504480.1
	csa-mir-116	Csa4M012530.1
	csa-mir-116	Csa3M842660.1
	csa-mir-116	Csa2M354760.1
	csa-mir-116	Csa5M606800.1
	csa-mir-116	Csa7M168060.1
	csa-mir-116	Csa7M270550.1
	csa-mir-116	Csa6M419520.1
	csa-mir-116	Csa5M593360.1
	csa-mir-116	Csa2M264620.1
	csa-mir-116	Csa3M859720.1
	csa-mir-116	Csa1M005620.1
	csa-mir-116	Csa3M134660.1
	csa-mir-116	Csa3M119780.1
	csa-mir-116	Csa4M332110.1
	csa-mir-116	Csa3M731120.1
	csa-mir-116	Csa4M252930.1
	csa-mir-116	Csa7M449450.1
	csa-mir-116	Csa1M166250.1
	csa-mir-116	Csa6M169310.1
	csa-mir-116	Csa7M066300.1
	csa-mir-116	Csa6M118310.1
	csa-mir-116	Csa7M047330.1
	csa-mir-116	Csa1M046120.1
	csa-mir-116	Csa3M536670.1
	csa-mir-116	Csa3M911260.1
	csa-mir-116	Csa3M901180.1
	csa-mir-116	Csa2M059785.1
	csa-mir-116	Csa4M006070.1
	csa-mir-116	Csa2M007950.1
	csa-mir-116	Csa4M038640.1
	csa-mir-116	Csa4M337350.1
	csa-mir-116	Csa5M440130.1
	csa-mir-116	Csa1M014320.1
	csa-mir-116	Csa4M015090.1
	csa-mir-119	Csa3M356580.1
	csa-mir-119	Csa6M525600.1
	csa-mir-12	Csa4M618470.1
	csa-mir-12	Csa6M046330.1
	csa-mir-12	Csa3M600010.1
	csa-mir-12	Csa4M297540.1
	csa-mir-12	Csa2M000360.1
	csa-mir-12	Csa4M337870.1
	csa-mir-12	Csa1M505960.1
	csa-mir-12	Csa3M124990.1
	csa-mir-12	Csa5M166400.1
	csa-mir-12	Csa3M866470.1
	csa-mir-12	Csa1M533420.1
	csa-mir-12	Csa2M393185.1
	csa-mir-12	Csa3M119400.1
	csa-mir-12	Csa4M594460.1
	csa-mir-12	Csa3M866480.1
	csa-mir-12	Csa4M290180.1
	csa-mir-12	Csa5M150400.1
	csa-mir-12	Csa5M166410.1
	csa-mir-12	Csa7M009730.1
	csa-mir-12	Csa4M290190.1
	csa-mir-12	Csa3M124980.1
	csa-mir-12	Csa3M866490.1
	csa-mir-120	Csa3M827380.1
	csa-mir-120	Csa3M881700.1
	csa-mir-120	Csa5M606490.1
	csa-mir-120	Csa1M045520.1
	csa-mir-120	Csa5M286090.1
	csa-mir-120	Csa6M010000.1
	csa-mir-121	Csa5M074680.1
	csa-mir-122	Csa3M645990.1
	csa-mir-122	Csa5M449150.1
	csa-mir-122	Csa4M013540.1
	csa-mir-122	Csa3M874380.1
	csa-mir-122	Csa2M074130.1
	csa-mir-122	Csa3M734320.1
	csa-mir-122	Csa7M004150.1
	csa-mir-122	Csa6M147620.1
	csa-mir-122	Csa3M149890.1
	csa-mir-122	Csa7M041880.1
	csa-mir-122	Csa3M646000.1
	csa-mir-122	Csa5M649880.1
	csa-mir-122	Csa7M379100.1
	csa-mir-122	Csa5M582750.1
	csa-mir-122	Csa7M447160.1
	csa-mir-122	Csa5M310810.1
	csa-mir-122	Csa2M425740.1
	csa-mir-122	Csa6M290810.1
	csa-mir-122	Csa1M706610.1
	csa-mir-122	Csa2M006170.1
	csa-mir-122	Csa2M425745.1
	csa-mir-122	Csa2M354610.1
	csa-mir-122	Csa6M385070.1
	csa-mir-122	Csa2M264590.1
	csa-mir-122	Csa5M609820.1
	csa-mir-122	Csa7M212110.1
	csa-mir-122	Csa6M418940.1
	csa-mir-122	Csa7M374680.1
	csa-mir-122	Csa3M131930.1
	csa-mir-122	Csa5M582740.1
	csa-mir-122	Csa7M012920.1
	csa-mir-122	Csa1M097720.1
	csa-mir-122	Csa1M470450.1
	csa-mir-122	Csa5M410750.1
	csa-mir-122	Csa7M006220.1
	csa-mir-122	Csa7M083210.1
	csa-mir-122	Csa7M374690.1
	csa-mir-122	Csa3M598890.1
	csa-mir-122	Csa6M504640.1
	csa-mir-122	Csa4M106850.1
	csa-mir-122	Csa1M257940.1
	csa-mir-122	Csa2M401270.1
	csa-mir-124	Csa5M582750.1
	csa-mir-124	Csa7M377870.1
	csa-mir-124	Csa6M087840.1
	csa-mir-125	Csa1M165220.1
	csa-mir-125	Csa3M221740.1
	csa-mir-125	CsaUNM014090.1
	csa-mir-125	Csa6M400300.1
	csa-mir-125	Csa1M051735.1
	csa-mir-125	Csa7M221330.1
	csa-mir-125	Csa6M400290.1
	csa-mir-13	Csa6M138120.1
	csa-mir-13	Csa3M588500.1
	csa-mir-13	Csa2M370410.1
	csa-mir-13	Csa6M525560.1
	csa-mir-130	Csa7M181650.1
	csa-mir-130	Csa7M044850.1
	csa-mir-131	Csa1M505950.1
	csa-mir-131	Csa3M640610.1
	csa-mir-131	Csa1M652800.1
	csa-mir-131	Csa6M040630.1
	csa-mir-131	Csa1M060770.1
	csa-mir-131	Csa1M569160.1
	csa-mir-131	Csa1M574770.1
	csa-mir-131	Csa3M910730.1
	csa-mir-131	Csa2M015330.1
	csa-mir-131	Csa1M629100.1
	csa-mir-131	Csa1M599520.1
	csa-mir-131	Csa6M000030.1
	csa-mir-131	Csa1M145890.1
	csa-mir-131	Csa3M065250.1
	csa-mir-131	Csa7M434960.1
	csa-mir-131	Csa1M269860.1
	csa-mir-131	Csa2M359890.1
	csa-mir-131	Csa5M647260.1
	csa-mir-131	Csa2M014330.1
	csa-mir-131	Csa2M359930.1
	csa-mir-131	Csa6M083550.1
	csa-mir-131	Csa1M059720.1
	csa-mir-131	Csa5M052550.1
	csa-mir-131	Csa1M674040.1
	csa-mir-131	Csa7M113330.1
	csa-mir-131	Csa7M037490.1
	csa-mir-131	Csa3M313220.1
	csa-mir-131	Csa1M673510.1
	csa-mir-131	Csa6M000020.1
	csa-mir-131	Csa4M114240.1
	csa-mir-131	Csa1M059730.1
	csa-mir-131	Csa3M172370.1
	csa-mir-131	Csa2M395190.1
	csa-mir-131	Csa7M067350.1
	csa-mir-131	Csa2M258830.1
	csa-mir-131	Csa6M042410.1
	csa-mir-131	Csa2M057070.1
	csa-mir-131	Csa4M000770.1
	csa-mir-131	Csa1M059750.1
	csa-mir-131	Csa6M505260.1
	csa-mir-131	Csa7M321560.1
	csa-mir-131	Csa3M040870.1
	csa-mir-131	Csa4M287540.1
	csa-mir-131	Csa6M408230.1
	csa-mir-131	Csa4M287020.1
	csa-mir-131	Csa5M453180.1
	csa-mir-131	Csa5M453170.1
	csa-mir-131	Csa6M490780.1
	csa-mir-131	Csa3M027220.1
	csa-mir-131	Csa5M241140.1
	csa-mir-131	Csa3M012860.1
	csa-mir-131	Csa2M149990.1
	csa-mir-131	Csa1M714710.1
	csa-mir-131	Csa6M083570.1
	csa-mir-131	Csa1M653310.1
	csa-mir-132	Csa3M122380.1
	csa-mir-132	Csa6M406550.1
	csa-mir-132	Csa6M401500.1
	csa-mir-132	Csa1M256780.1
	csa-mir-132	Csa4M056685.1
	csa-mir-132	Csa7M273650.1
	csa-mir-132	Csa3M002670.1
	csa-mir-132	Csa6M009500.1
	csa-mir-132	Csa1M599570.1
	csa-mir-132	Csa3M121580.1
	csa-mir-132	Csa6M078670.1
	csa-mir-132	Csa1M320310.1
	csa-mir-132	Csa6M057160.1
	csa-mir-132	Csa3M251930.1
	csa-mir-132	Csa4M056690.1
	csa-mir-132	Csa5M643360.1
	csa-mir-132	Csa6M139780.1
	csa-mir-132	Csa6M117720.1
	csa-mir-132	Csa1M150980.1
	csa-mir-132	Csa3M119250.1
	csa-mir-132	Csa2M377960.1
	csa-mir-132	Csa5M174620.1
	csa-mir-132	Csa3M141850.1
	csa-mir-132	Csa7M435510.1
	csa-mir-132	Csa7M451340.1
	csa-mir-132	Csa2M169740.1
	csa-mir-132	Csa3M851190.1
	csa-mir-132	Csa6M154530.1
	csa-mir-132	Csa6M147670.1
	csa-mir-132	Csa4M056680.1
	csa-mir-132	Csa1M629770.1
	csa-mir-132	Csa1M045900.1
	csa-mir-132	Csa3M865410.1
	csa-mir-132	Csa1M020890.1
	csa-mir-132	Csa7M074870.1
	csa-mir-132	Csa3M135120.1
	csa-mir-132	Csa5M517130.1
	csa-mir-132	Csa6M366480.1
	csa-mir-132	Csa4M604530.1
	csa-mir-132	Csa1M256770.1
	csa-mir-132	Csa3M271310.1
	csa-mir-132	Csa3M251940.1
	csa-mir-132	Csa3M251910.1
	csa-mir-132	Csa3M251920.1
	csa-mir-132	Csa7M451330.1
	csa-mir-132	Csa4M002550.1
	csa-mir-132	Csa6M401510.1
	csa-mir-132	Csa4M012530.1
	csa-mir-132	Csa4M344590.1
	csa-mir-132	Csa2M009550.1
	csa-mir-132	Csa3M135670.1
	csa-mir-132	Csa6M004570.1
	csa-mir-133	Csa2M005950.1
	csa-mir-133	Csa3M689270.1
	csa-mir-133	Csa6M042430.1
	csa-mir-134	Csa5M331030.1
	csa-mir-134	Csa2M079100.1
	csa-mir-134	Csa2M060450.1
	csa-mir-134	Csa2M408940.1
	csa-mir-134	Csa5M073680.1
	csa-mir-134	Csa6M497340.1
	csa-mir-134	Csa5M642140.1
	csa-mir-134	Csa1M132090.1
	csa-mir-134	Csa3M144150.1
	csa-mir-134	Csa3M586450.1
	csa-mir-134	Csa7M237820.1
	csa-mir-134	Csa4M002560.1
	csa-mir-134	Csa5M155520.1
	csa-mir-134	Csa5M410740.1
	csa-mir-134	Csa5M613615.1
	csa-mir-134	Csa6M147500.1
	csa-mir-134	Csa4M414910.1
	csa-mir-134	Csa3M333850.1
	csa-mir-134	Csa1M009790.1
	csa-mir-134	Csa6M349850.1
	csa-mir-134	Csa1M163140.1
	csa-mir-134	Csa1M051720.1
	csa-mir-134	Csa7M072720.1
	csa-mir-134	Csa2M151050.1
	csa-mir-134	Csa3M115070.1
	csa-mir-134	Csa6M188700.1
	csa-mir-134	Csa4M639870.1
	csa-mir-134	Csa6M525260.1
	csa-mir-134	Csa7M074890.1
	csa-mir-134	Csa2M083750.1
	csa-mir-134	Csa6M123990.1
	csa-mir-134	Csa4M431930.1
	csa-mir-134	CsaUNM033150.1
	csa-mir-134	Csa4M112640.1
	csa-mir-134	Csa6M428560.1
	csa-mir-135	Csa7M004720.1
	csa-mir-135	Csa7M372315.1
	csa-mir-135	Csa7M372310.1
	csa-mir-136	Csa3M889810.1
	csa-mir-136	Csa7M446670.1
	csa-mir-136	CsaUNM026650.1
	csa-mir-136	Csa5M638320.1
	csa-mir-136	CsaUNM026660.1
	csa-mir-136	Csa7M084710.1
	csa-mir-136	Csa6M382900.1
	csa-mir-136	Csa7M324130.1
	csa-mir-136	Csa1M423170.1
	csa-mir-136	Csa1M014490.1
	csa-mir-136	Csa5M590000.1
	csa-mir-136	Csa6M410620.1
	csa-mir-136	Csa5M652200.1
	csa-mir-136	Csa6M492270.1
	csa-mir-136	Csa3M117990.1
	csa-mir-136	Csa2M336110.1
	csa-mir-136	Csa6M418660.1
	csa-mir-136	Csa6M151690.1
	csa-mir-136	Csa2M118310.1
	csa-mir-136	Csa3M198470.1
	csa-mir-136	Csa7M085210.1
	csa-mir-136	Csa3M131930.1
	csa-mir-136	Csa5M580650.1
	csa-mir-136	Csa7M229900.1
	csa-mir-136	Csa3M172950.1
	csa-mir-136	Csa6M410610.1
	csa-mir-136	Csa3M881570.1
	csa-mir-136	Csa1M637950.1
	csa-mir-136	Csa5M606520.1
	csa-mir-136	Csa1M701910.1
	csa-mir-136	Csa5M604410.1
	csa-mir-139	Csa5M642140.1
	csa-mir-139	Csa2M099490.1
	csa-mir-139	Csa2M222080.1
	csa-mir-139	Csa1M599542.1
	csa-mir-139	Csa5M604070.1
	csa-mir-139	Csa2M222090.1
	csa-mir-139	Csa7M447760.1
	csa-mir-139	Csa6M487570.1
	csa-mir-14	Csa2M354010.1
	csa-mir-14	Csa3M073820.1
	csa-mir-14	Csa5M168890.1
	csa-mir-14	Csa5M431520.1
	csa-mir-14	Csa3M512980.1
	csa-mir-14	Csa6M051500.1
	csa-mir-14	Csa4M285760.1
	csa-mir-14	Csa6M037510.1
	csa-mir-14	Csa3M731170.1
	csa-mir-14	Csa1M533620.1
	csa-mir-14	Csa5M175700.1
	csa-mir-14	Csa7M036450.1
	csa-mir-14	Csa1M009890.1
	csa-mir-14	Csa4M243390.1
	csa-mir-14	CsaUNM030420.1
	csa-mir-14	CsaUNM030425.1
	csa-mir-14	Csa1M616270.1
	csa-mir-14	Csa4M645820.1
	csa-mir-14	Csa2M302270.1
	csa-mir-14	Csa6M406000.1
	csa-mir-14	Csa6M524690.1
	csa-mir-14	Csa6M113560.1
	csa-mir-14	Csa6M490970.1
	csa-mir-14	Csa6M055960.1
	csa-mir-14	Csa2M252090.1
	csa-mir-14	Csa6M055970.1
	csa-mir-14	Csa5M604350.1
	csa-mir-14	Csa6M505250.1
	csa-mir-14	Csa4M052710.1
	csa-mir-14	Csa5M623500.1
	csa-mir-14	Csa3M353950.1
	csa-mir-14	CsaUNM030435.1
	csa-mir-14	Csa1M533610.1
	csa-mir-14	Csa2M252095.1
	csa-mir-14	Csa7M428840.1
	csa-mir-14	Csa1M701920.1
	csa-mir-14	Csa3M903480.1
	csa-mir-14	Csa6M055965.1
	csa-mir-14	Csa6M487560.1
	csa-mir-14	Csa4M243400.1
	csa-mir-14	Csa2M021540.1
	csa-mir-14	CsaUNM030430.1
	csa-mir-140	Csa5M601550.1
	csa-mir-140	Csa7M307400.1
	csa-mir-140	Csa2M035360.1
	csa-mir-141	Csa3M827380.1
	csa-mir-142	Csa3M180420.1
	csa-mir-143	Csa3M183980.1
	csa-mir-143	Csa2M441740.1
	csa-mir-143	Csa3M118050.1
	csa-mir-143	Csa5M190470.1
	csa-mir-143	Csa3M193880.1
	csa-mir-143	Csa6M116150.1
	csa-mir-143	CsaUNM005230.1
	csa-mir-144	Csa4M000530.1
	csa-mir-144	Csa5M611080.1
	csa-mir-144	Csa1M042220.1
	csa-mir-144	Csa4M622810.1
	csa-mir-144	Csa7M239560.1
	csa-mir-144	Csa7M070253.1
	csa-mir-144	Csa2M023840.1
	csa-mir-144	Csa3M902230.1
	csa-mir-144	Csa6M147650.1
	csa-mir-144	Csa3M182090.1
	csa-mir-144	Csa6M011060.1
	csa-mir-144	Csa1M123490.1
	csa-mir-144	Csa4M372610.1
	csa-mir-144	Csa3M664540.1
	csa-mir-144	Csa1M701260.1
	csa-mir-144	Csa1M532240.1
	csa-mir-144	Csa4M308470.1
	csa-mir-144	Csa4M639120.1
	csa-mir-144	Csa4M663620.1
	csa-mir-144	Csa3M004510.1
	csa-mir-144	Csa6M410660.1
	csa-mir-144	Csa7M368140.1
	csa-mir-144	Csa7M430240.1
	csa-mir-144	Csa3M734330.1
	csa-mir-144	Csa7M046130.1
	csa-mir-144	Csa7M293230.1
	csa-mir-144	Csa6M519430.1
	csa-mir-144	Csa5M141090.1
	csa-mir-144	Csa5M139020.1
	csa-mir-144	Csa3M207340.1
	csa-mir-144	Csa3M120500.1
	csa-mir-144	Csa7M448650.1
	csa-mir-144	Csa5M488800.1
	csa-mir-144	Csa3M002500.1
	csa-mir-144	Csa4M308460.1
	csa-mir-144	Csa7M009080.1
	csa-mir-144	Csa5M290670.1
	csa-mir-144	Csa5M152150.1
	csa-mir-144	Csa1M183070.1
	csa-mir-144	Csa3M740170.1
	csa-mir-144	Csa2M037270.1
	csa-mir-144	Csa4M554160.1
	csa-mir-144	Csa3M892200.1
	csa-mir-144	Csa3M041380.1
	csa-mir-144	Csa5M218210.1
	csa-mir-144	Csa2M234560.1
	csa-mir-144	Csa1M589110.1
	csa-mir-144	Csa6M487020.1
	csa-mir-144	Csa3M879460.1
	csa-mir-144	Csa6M011050.1
	csa-mir-144	Csa6M022390.1
	csa-mir-144	Csa3M892190.1
	csa-mir-144	Csa2M034680.1
	csa-mir-144	Csa6M517970.1
	csa-mir-144	Csa3M664550.1
	csa-mir-144	Csa1M572960.1
	csa-mir-144	Csa3M009550.1
	csa-mir-144	Csa3M002490.1
	csa-mir-144	Csa1M059200.1
	csa-mir-144	Csa6M421780.1
	csa-mir-144	Csa3M778300.1
	csa-mir-144	Csa1M071830.1
	csa-mir-144	Csa1M338930.1
	csa-mir-144	Csa1M569450.1
	csa-mir-144	Csa4M004940.1
	csa-mir-144	Csa5M589980.1
	csa-mir-144	Csa1M064150.1
	csa-mir-144	Csa1M600950.1
	csa-mir-144	Csa2M351840.1
	csa-mir-144	Csa3M172375.1
	csa-mir-144	Csa5M002550.1
	csa-mir-144	Csa6M409320.1
	csa-mir-145	Csa5M580650.1
	csa-mir-145	Csa3M895720.1
	csa-mir-145	Csa1M475980.1
	csa-mir-145	Csa7M029990.1
	csa-mir-145	Csa1M320340.1
	csa-mir-145	Csa3M732500.1
	csa-mir-145	Csa5M023910.1
	csa-mir-145	Csa3M189860.1
	csa-mir-145	Csa5M024910.1
	csa-mir-145	Csa3M750350.1
	csa-mir-145	Csa6M521060.1
	csa-mir-145	Csa2M060340.1
	csa-mir-145	Csa5M638350.1
	csa-mir-145	Csa1M005570.1
	csa-mir-145	Csa1M039310.1
	csa-mir-145	Csa1M422440.1
	csa-mir-145	Csa1M039300.1
	csa-mir-145	Csa1M422430.1
	csa-mir-145	Csa1M005650.1
	csa-mir-145	Csa3M189850.1
	csa-mir-145	Csa6M135400.1
	csa-mir-145	Csa3M778255.1
	csa-mir-145	Csa2M229940.1
	csa-mir-145	Csa1M423270.1
	csa-mir-145	Csa7M446670.1
	csa-mir-145	Csa2M249870.1
	csa-mir-145	Csa3M597250.1
	csa-mir-145	Csa6M303220.1
	csa-mir-145	Csa5M652200.1
	csa-mir-145	Csa7M229900.1
	csa-mir-145	Csa4M309170.1
	csa-mir-145	Csa3M889810.1
	csa-mir-145	Csa6M511010.1
	csa-mir-145	Csa7M290540.1
	csa-mir-146	Csa5M537540.1
	csa-mir-146	Csa2M011420.1
	csa-mir-146	Csa6M081470.1
	csa-mir-146	Csa5M188380.1
	csa-mir-146	Csa1M046000.1
	csa-mir-146	Csa3M855390.1
	csa-mir-146	Csa1M039180.1
	csa-mir-146	Csa4M624970.1
	csa-mir-146	Csa1M005750.1
	csa-mir-146	Csa4M358650.1
	csa-mir-146	Csa6M410030.1
	csa-mir-146	Csa1M628000.1
	csa-mir-146	Csa5M586540.1
	csa-mir-146	Csa5M598780.1
	csa-mir-146	Csa4M188670.1
	csa-mir-146	Csa3M020070.1
	csa-mir-146	Csa3M076580.1
	csa-mir-146	Csa4M627170.1
	csa-mir-146	Csa5M623800.1
	csa-mir-146	Csa4M313380.1
	csa-mir-146	Csa5M636650.1
	csa-mir-146	Csa2M021560.1
	csa-mir-146	Csa7M372960.1
	csa-mir-146	Csa4M112630.1
	csa-mir-146	Csa6M046200.1
	csa-mir-146	Csa1M039170.1
	csa-mir-146	Csa4M627180.1
	csa-mir-146	Csa2M249780.1
	csa-mir-147	Csa6M499030.1
	csa-mir-147	Csa4M553660.1
	csa-mir-148	Csa4M364000.1
	csa-mir-148	Csa3M356080.1
	csa-mir-149	Csa7M238440.1
	csa-mir-149	Csa1M005510.1
	csa-mir-149	Csa2M366700.1
	csa-mir-149	Csa7M253760.1
	csa-mir-149	Csa5M409700.1
	csa-mir-149	Csa2M128640.1
	csa-mir-149	Csa6M521100.1
	csa-mir-149	Csa4M297530.1
	csa-mir-149	Csa7M449430.1
	csa-mir-149	Csa6M499210.1
	csa-mir-149	Csa4M297520.1
	csa-mir-149	Csa2M417830.1
	csa-mir-149	Csa7M407780.1
	csa-mir-149	Csa2M010310.1
	csa-mir-149	Csa2M372190.1
	csa-mir-15	Csa3M734170.1
	csa-mir-150	Csa1M527950.1
	csa-mir-150	Csa5M603330.1
	csa-mir-150	Csa6M077440.1
	csa-mir-150	Csa5M561250.1
	csa-mir-150	Csa6M423390.1
	csa-mir-150	Csa7M006250.1
	csa-mir-150	Csa5M579570.1
	csa-mir-150	Csa1M666980.1
	csa-mir-150	Csa1M527960.1
	csa-mir-150	Csa3M511980.1
	csa-mir-150	Csa6M492240.1
	csa-mir-150	Csa4M023050.1
	csa-mir-150	Csa7M312420.1
	csa-mir-150	Csa6M046340.1
	csa-mir-150	Csa5M646670.1
	csa-mir-150	Csa1M000610.1
	csa-mir-152	Csa2M149480.1
	csa-mir-153	Csa2M034770.1
	csa-mir-153	Csa1M467140.1
	csa-mir-153	Csa2M222120.1
	csa-mir-153	Csa4M647470.1
	csa-mir-153	Csa4M627270.1
	csa-mir-153	Csa3M116840.1
	csa-mir-153	Csa4M000030.1
	csa-mir-153	Csa4M377700.1
	csa-mir-153	Csa3M126870.1
	csa-mir-153	Csa7M446990.1
	csa-mir-153	Csa4M314450.1
	csa-mir-153	Csa6M425080.1
	csa-mir-153	Csa6M057180.1
	csa-mir-153	Csa1M256720.1
	csa-mir-153	Csa3M346900.1
	csa-mir-153	Csa4M361900.1
	csa-mir-153	Csa2M351740.1
	csa-mir-153	Csa5M512910.1
	csa-mir-153	Csa3M145240.1
	csa-mir-153	Csa2M270770.1
	csa-mir-153	Csa3M062580.1
	csa-mir-153	Csa5M514500.1
	csa-mir-153	Csa4M507380.1
	csa-mir-153	Csa5M640540.1
	csa-mir-153	Csa7M071650.1
	csa-mir-153	Csa2M372190.1
	csa-mir-153	Csa1M495290.1
	csa-mir-153	Csa4M578870.1
	csa-mir-153	Csa3M047920.1
	csa-mir-153	Csa4M006480.1
	csa-mir-153	Csa2M252030.1
	csa-mir-153	Csa7M447960.1
	csa-mir-153	Csa5M175990.1
	csa-mir-153	Csa6M091860.1
	csa-mir-153	Csa1M524640.1
	csa-mir-153	Csa3M239830.1
	csa-mir-153	Csa4M308540.1
	csa-mir-153	Csa3M681660.1
	csa-mir-153	Csa1M572440.1
	csa-mir-153	Csa6M006730.1
	csa-mir-153	Csa3M141830.1
	csa-mir-153	Csa4M331070.1
	csa-mir-153	Csa3M748800.1
	csa-mir-153	Csa2M034825.1
	csa-mir-153	Csa3M110620.1
	csa-mir-153	Csa7M062890.1
	csa-mir-153	Csa6M448080.1
	csa-mir-153	Csa6M487780.1
	csa-mir-153	Csa2M360720.1
	csa-mir-153	Csa3M565320.1
	csa-mir-153	Csa2M245410.1
	csa-mir-153	Csa2M173060.1
	csa-mir-153	Csa6M511040.1
	csa-mir-153	Csa6M004520.1
	csa-mir-153	Csa2M174110.1
	csa-mir-153	Csa1M505960.1
	csa-mir-153	Csa5M209490.1
	csa-mir-153	Csa5M584380.1
	csa-mir-153	Csa3M002835.1
	csa-mir-153	Csa2M169780.1
	csa-mir-153	Csa6M308410.1
	csa-mir-153	Csa5M139150.1
	csa-mir-153	Csa6M046450.1
	csa-mir-153	Csa3M912900.1
	csa-mir-153	Csa5M635410.1
	csa-mir-153	Csa1M015600.1
	csa-mir-153	Csa4M652810.1
	csa-mir-153	Csa4M056630.1
	csa-mir-153	Csa4M616760.1
	csa-mir-153	Csa2M326480.1
	csa-mir-153	Csa1M024240.1
	csa-mir-153	Csa1M599430.1
	csa-mir-153	Csa2M432240.1
	csa-mir-153	Csa6M319710.1
	csa-mir-153	Csa6M118335.1
	csa-mir-153	Csa3M135050.1
	csa-mir-153	Csa3M483770.1
	csa-mir-153	Csa2M377880.1
	csa-mir-153	Csa3M734895.1
	csa-mir-153	Csa4M615235.1
	csa-mir-153	Csa6M318150.1
	csa-mir-153	Csa6M199780.1
	csa-mir-153	Csa4M663670.1
	csa-mir-153	Csa7M062870.1
	csa-mir-153	Csa2M118310.1
	csa-mir-153	Csa3M154400.1
	csa-mir-153	Csa6M449820.1
	csa-mir-153	Csa4M304230.1
	csa-mir-153	Csa4M651990.1
	csa-mir-153	Csa2M000410.1
	csa-mir-153	Csa3M736630.1
	csa-mir-153	Csa1M532380.1
	csa-mir-153	Csa3M077670.1
	csa-mir-153	Csa3M878870.1
	csa-mir-153	Csa5M622490.1
	csa-mir-153	Csa2M351690.1
	csa-mir-153	Csa4M641500.1
	csa-mir-153	Csa3M064200.1
	csa-mir-153	Csa5M640000.1
	csa-mir-153	Csa4M081270.1
	csa-mir-153	Csa6M010000.1
	csa-mir-153	Csa2M258640.1
	csa-mir-153	Csa3M104900.1
	csa-mir-153	Csa3M750910.1
	csa-mir-153	Csa3M389880.1
	csa-mir-153	Csa2M034750.1
	csa-mir-153	Csa3M077610.1
	csa-mir-153	Csa7M372320.1
	csa-mir-153	Csa4M011720.1
	csa-mir-153	Csa1M426700.1
	csa-mir-153	Csa6M078510.1
	csa-mir-153	Csa4M279860.1
	csa-mir-153	Csa5M576590.1
	csa-mir-153	Csa3M731220.1
	csa-mir-153	Csa1M257320.1
	csa-mir-153	Csa2M022260.1
	csa-mir-153	Csa6M041160.1
	csa-mir-153	Csa3M204780.1
	csa-mir-153	Csa6M077350.1
	csa-mir-153	Csa7M327730.1
	csa-mir-153	Csa3M151440.1
	csa-mir-153	Csa4M377760.1
	csa-mir-153	Csa1M002890.1
	csa-mir-153	Csa2M000460.1
	csa-mir-153	Csa1M320310.1
	csa-mir-153	Csa2M428990.1
	csa-mir-153	Csa7M291700.1
	csa-mir-153	Csa5M650580.1
	csa-mir-153	Csa1M042580.1
	csa-mir-153	Csa6M476660.1
	csa-mir-153	Csa6M407080.1
	csa-mir-153	Csa5M182070.1
	csa-mir-153	Csa1M480170.1
	csa-mir-153	Csa3M047930.1
	csa-mir-153	Csa5M492870.1
	csa-mir-153	Csa5M642730.1
	csa-mir-153	Csa1M522520.1
	csa-mir-153	Csa2M162660.1
	csa-mir-153	Csa6M011620.1
	csa-mir-153	Csa4M022920.1
	csa-mir-153	Csa5M139180.1
	csa-mir-153	Csa4M094000.1
	csa-mir-153	Csa6M008660.1
	csa-mir-153	Csa4M289650.1
	csa-mir-153	Csa2M361410.1
	csa-mir-153	Csa3M171140.1
	csa-mir-153	Csa3M164470.1
	csa-mir-153	Csa1M541890.1
	csa-mir-153	Csa7M267910.1
	csa-mir-153	Csa3M171070.1
	csa-mir-153	Csa3M168380.1
	csa-mir-153	Csa1M045900.1
	csa-mir-153	Csa6M004510.1
	csa-mir-153	Csa3M180300.1
	csa-mir-153	Csa6M452060.1
	csa-mir-153	Csa1M538260.1
	csa-mir-153	Csa6M212860.1
	csa-mir-153	Csa6M398210.1
	csa-mir-153	Csa3M778450.1
	csa-mir-153	Csa5M606870.1
	csa-mir-153	Csa5M517710.1
	csa-mir-153	Csa3M825130.1
	csa-mir-153	Csa6M067390.1
	csa-mir-153	Csa4M062910.1
	csa-mir-153	Csa1M207820.1
	csa-mir-153	Csa4M622830.1
	csa-mir-153	Csa6M497370.1
	csa-mir-153	Csa7M007890.1
	csa-mir-153	Csa5M598670.1
	csa-mir-153	Csa5M517810.1
	csa-mir-153	Csa3M128960.1
	csa-mir-153	Csa3M731790.1
	csa-mir-153	Csa3M149310.1
	csa-mir-153	Csa2M011550.1
	csa-mir-153	Csa1M014310.1
	csa-mir-153	Csa2M035380.1
	csa-mir-153	Csa2M383330.1
	csa-mir-153	Csa3M146510.1
	csa-mir-153	Csa4M064010.1
	csa-mir-153	Csa7M212110.1
	csa-mir-153	Csa3M134010.1
	csa-mir-153	Csa2M223670.1
	csa-mir-153	Csa4M288620.1
	csa-mir-153	Csa1M467080.1
	csa-mir-153	Csa6M365750.1
	csa-mir-153	Csa3M146330.1
	csa-mir-153	Csa2M139300.1
	csa-mir-153	Csa4M312800.1
	csa-mir-153	Csa7M396410.1
	csa-mir-153	Csa3M135720.1
	csa-mir-153	Csa6M004530.1
	csa-mir-153	Csa5M608010.1
	csa-mir-153	Csa5M638380.1
	csa-mir-153	Csa2M428380.1
	csa-mir-153	Csa1M004980.1
	csa-mir-153	Csa7M432090.1
	csa-mir-153	Csa4M049610.1
	csa-mir-153	Csa1M015850.1
	csa-mir-153	Csa4M334690.1
	csa-mir-153	Csa7M032290.1
	csa-mir-153	Csa3M782720.1
	csa-mir-153	Csa6M319750.1
	csa-mir-153	Csa6M510250.1
	csa-mir-153	Csa7M033390.1
	csa-mir-153	Csa1M265130.1
	csa-mir-153	Csa3M776870.1
	csa-mir-153	Csa6M085105.1
	csa-mir-153	Csa1M015040.1
	csa-mir-153	Csa1M042820.1
	csa-mir-153	Csa5M604000.1
	csa-mir-153	Csa3M119760.1
	csa-mir-153	Csa6M022270.1
	csa-mir-153	Csa6M076810.1
	csa-mir-153	Csa7M073480.1
	csa-mir-153	Csa7M041880.1
	csa-mir-153	Csa1M025920.1
	csa-mir-153	Csa2M068180.1
	csa-mir-153	Csa4M648550.1
	csa-mir-153	Csa5M638350.1
	csa-mir-153	Csa3M740800.1
	csa-mir-153	Csa6M052050.1
	csa-mir-153	Csa6M078670.1
	csa-mir-153	Csa6M128610.1
	csa-mir-153	Csa1M015050.1
	csa-mir-153	Csa2M215490.1
	csa-mir-153	Csa7M024090.1
	csa-mir-153	Csa1M532300.1
	csa-mir-153	Csa7M373530.1
	csa-mir-153	Csa3M088430.1
	csa-mir-153	Csa2M279780.1
	csa-mir-153	Csa5M606600.1
	csa-mir-153	Csa7M071645.1
	csa-mir-153	Csa6M499110.1
	csa-mir-153	Csa3M236550.1
	csa-mir-153	Csa6M446500.1
	csa-mir-153	Csa2M418890.1
	csa-mir-153	Csa1M560782.1
	csa-mir-153	Csa3M576330.1
	csa-mir-153	Csa3M148790.1
	csa-mir-153	Csa3M008840.1
	csa-mir-153	Csa5M517890.1
	csa-mir-153	Csa4M006490.1
	csa-mir-153	Csa2M237710.1
	csa-mir-153	Csa7M273640.1
	csa-mir-153	Csa1M586850.1
	csa-mir-153	Csa6M004550.1
	csa-mir-153	Csa5M033480.1
	csa-mir-153	Csa1M005665.1
	csa-mir-153	Csa2M252020.1
	csa-mir-153	Csa3M736670.1
	csa-mir-153	Csa6M147630.1
	csa-mir-153	Csa2M000310.1
	csa-mir-153	Csa1M033100.1
	csa-mir-153	Csa5M608140.1
	csa-mir-153	Csa1M031760.1
	csa-mir-153	Csa3M743960.1
	csa-mir-153	Csa3M113330.1
	csa-mir-153	Csa4M006500.1
	csa-mir-153	Csa5M583370.1
	csa-mir-153	Csa1M148480.1
	csa-mir-153	Csa5M640550.1
	csa-mir-153	Csa7M380130.1
	csa-mir-153	Csa3M182200.1
	csa-mir-153	Csa6M094720.1
	csa-mir-153	Csa7M066840.1
	csa-mir-153	Csa6M497050.1
	csa-mir-153	Csa7M387700.1
	csa-mir-153	Csa2M307330.1
	csa-mir-153	Csa6M520290.1
	csa-mir-153	Csa4M329560.1
	csa-mir-153	Csa2M036710.1
	csa-mir-153	Csa5M622660.1
	csa-mir-153	Csa5M586560.1
	csa-mir-153	Csa2M296110.1
	csa-mir-153	Csa6M118880.1
	csa-mir-153	Csa5M550190.1
	csa-mir-153	Csa5M650622.1
	csa-mir-153	Csa3M636390.1
	csa-mir-153	Csa5M546585.1
	csa-mir-153	Csa3M271360.1
	csa-mir-153	Csa6M148310.1
	csa-mir-153	Csa7M025180.1
	csa-mir-153	Csa3M118730.1
	csa-mir-153	Csa1M571280.1
	csa-mir-153	Csa2M000690.1
	csa-mir-153	Csa4M047930.1
	csa-mir-153	Csa1M466560.1
	csa-mir-153	Csa3M164560.1
	csa-mir-153	Csa2M008780.1
	csa-mir-153	Csa4M430880.1
	csa-mir-153	Csa7M018750.1
	csa-mir-153	Csa5M602170.1
	csa-mir-153	Csa4M652140.1
	csa-mir-153	Csa5M163650.1
	csa-mir-153	Csa6M511770.1
	csa-mir-153	Csa4M001510.1
	csa-mir-153	Csa3M748260.1
	csa-mir-153	Csa7M352470.1
	csa-mir-153	Csa6M448690.1
	csa-mir-153	Csa1M024190.1
	csa-mir-153	Csa3M874385.1
	csa-mir-153	Csa1M237050.1
	csa-mir-153	Csa7M390070.1
	csa-mir-153	Csa5M622730.1
	csa-mir-153	Csa7M432580.1
	csa-mir-153	Csa6M181540.1
	csa-mir-153	Csa1M478600.1
	csa-mir-153	Csa1M303705.1
	csa-mir-153	Csa2M378540.1
	csa-mir-153	Csa6M181520.1
	csa-mir-153	Csa3M128930.1
	csa-mir-153	Csa6M519540.1
	csa-mir-153	Csa3M731120.1
	csa-mir-153	Csa6M505900.1
	csa-mir-153	Csa5M497010.1
	csa-mir-153	Csa3M134550.1
	csa-mir-153	Csa6M187980.1
	csa-mir-153	Csa1M533510.1
	csa-mir-153	Csa3M444580.1
	csa-mir-153	Csa5M215130.1
	csa-mir-153	Csa7M043040.1
	csa-mir-153	Csa4M001740.1
	csa-mir-153	Csa5M603380.1
	csa-mir-153	Csa4M038690.1
	csa-mir-153	Csa4M645260.1
	csa-mir-153	Csa4M098720.1
	csa-mir-153	Csa4M038730.1
	csa-mir-153	Csa6M492220.1
	csa-mir-153	Csa5M169090.1
	csa-mir-153	Csa4M011830.1
	csa-mir-153	Csa6M425100.1
	csa-mir-153	Csa6M109780.1
	csa-mir-153	Csa4M571220.1
	csa-mir-153	Csa1M064800.1
	csa-mir-153	Csa3M842710.1
	csa-mir-153	Csa1M696460.1
	csa-mir-153	Csa6M361300.1
	csa-mir-153	Csa7M339700.1
	csa-mir-153	Csa3M889820.1
	csa-mir-153	Csa1M600190.1
	csa-mir-153	Csa6M187910.1
	csa-mir-153	Csa3M119430.1
	csa-mir-153	Csa6M212880.1
	csa-mir-153	Csa4M188420.1
	csa-mir-153	Csa2M402640.1
	csa-mir-153	Csa3M628730.1
	csa-mir-153	Csa5M605740.1
	csa-mir-153	Csa4M296150.1
	csa-mir-153	Csa3M824870.1
	csa-mir-153	Csa7M432520.1
	csa-mir-153	Csa2M406095.1
	csa-mir-153	Csa6M525630.1
	csa-mir-153	Csa5M083830.1
	csa-mir-153	Csa5M139360.1
	csa-mir-153	Csa2M383340.1
	csa-mir-153	Csa3M914050.1
	csa-mir-153	Csa3M733270.1
	csa-mir-153	Csa2M155100.1
	csa-mir-153	Csa2M285310.1
	csa-mir-153	Csa1M064710.1
	csa-mir-153	Csa2M406640.1
	csa-mir-153	Csa3M172980.1
	csa-mir-153	Csa7M388340.1
	csa-mir-153	Csa3M238210.1
	csa-mir-153	Csa1M605760.1
	csa-mir-153	Csa7M065120.1
	csa-mir-153	Csa3M264750.1
	csa-mir-153	Csa4M000650.1
	csa-mir-153	Csa4M192030.1
	csa-mir-153	Csa3M914000.1
	csa-mir-153	Csa6M091970.1
	csa-mir-153	Csa5M140470.1
	csa-mir-153	Csa3M047890.1
	csa-mir-153	Csa4M296080.1
	csa-mir-153	Csa4M669190.1
	csa-mir-153	Csa2M315390.1
	csa-mir-153	Csa3M889780.1
	csa-mir-153	Csa2M372880.1
	csa-mir-153	Csa4M056770.1
	csa-mir-153	Csa2M367240.1
	csa-mir-153	Csa6M422830.1
	csa-mir-153	Csa7M049160.1
	csa-mir-153	Csa7M452300.1
	csa-mir-153	Csa7M004180.1
	csa-mir-153	Csa7M268530.1
	csa-mir-153	Csa1M597710.1
	csa-mir-153	Csa6M510260.1
	csa-mir-153	Csa2M004680.1
	csa-mir-153	Csa6M147540.1
	csa-mir-153	Csa1M042430.1
	csa-mir-153	Csa3M806280.1
	csa-mir-153	Csa7M388390.1
	csa-mir-153	Csa7M234150.1
	csa-mir-153	Csa1M366960.1
	csa-mir-153	Csa5M318410.1
	csa-mir-153	Csa2M336670.1
	csa-mir-153	Csa7M072840.1
	csa-mir-153	Csa5M099490.1
	csa-mir-153	Csa7M451960.1
	csa-mir-153	Csa5M155540.1
	csa-mir-153	Csa2M365130.1
	csa-mir-153	Csa1M064730.1
	csa-mir-153	Csa2M279250.1
	csa-mir-153	Csa3M017320.1
	csa-mir-153	Csa2M234570.1
	csa-mir-153	Csa1M571860.1
	csa-mir-153	Csa2M264610.1
	csa-mir-153	Csa1M655950.1
	csa-mir-153	Csa1M042660.1
	csa-mir-153	Csa2M348875.1
[truncated: 6,716 more rows]

## Sheet: table S10
Table S10 targets of known miRNAs predicted by both psRobot and TargetFinder (intersection)
[truncated: 1,008 more rows]

[truncated: 8 more sheets: table S11, table S12, table S13, table S14, table S15, table S16, table S17, table S18]
